# Supplementary material for: Potential therapeutic targets of the nuclear division cycle 80 (NDC80) complexes genes in lung adenocarcinoma
Source: J Cancer. 2020 Mar 4;11(10):2921–34. doi: 10.7150/jca.41834 (PMC7086257; doi:10.7150/jca.41834)
Supplement: Supplementary file 1 — Supplementary tables. [file jcav11p2921s1.xlsx]

## Sheet: Low expression of SPC25
NAME	GS<br> follow link to MSigDB	GS DETAILS	SIZE	ES	NES	NOM p-val	FDR q-val	FWER p-val	RANK AT MAX	LEADING EDGE
GO_SMOOTH_MUSCLE_CELL_DIFFERENTIATION	GO_SMOOTH_MUSCLE_CELL_DIFFERENTIATION	Details ...	70	-0.608375	-2.2776	0	0.0118625	0.011	5098	tags=43%, list=9%, signal=47%
GO_LONG_TERM_SYNAPTIC_DEPRESSION	GO_LONG_TERM_SYNAPTIC_DEPRESSION	Details ...	30	-0.660547	-2.1726	0	0.0548725	0.07	6457	tags=47%, list=12%, signal=53%
GO_BASAL_PLASMA_MEMBRANE	GO_BASAL_PLASMA_MEMBRANE	Details ...	34	-0.639253	-2.14839	0.00199601	0.0554967	0.095	6834	tags=47%, list=12%, signal=54%
GO_STEROID_HORMONE_RECEPTOR_ACTIVITY	GO_STEROID_HORMONE_RECEPTOR_ACTIVITY	Details ...	56	-0.570327	-2.11008	0	0.0749677	0.141	7861	tags=45%, list=14%, signal=52%
GO_PEPTIDE_HORMONE_BINDING	GO_PEPTIDE_HORMONE_BINDING	Details ...	49	-0.616708	-2.1062	0	0.0639641	0.148	6590	tags=39%, list=12%, signal=44%
GO_RESPONSE_TO_FLUID_SHEAR_STRESS	GO_RESPONSE_TO_FLUID_SHEAR_STRESS	Details ...	34	-0.653108	-2.09217	0.002	0.0665216	0.174	5098	tags=38%, list=9%, signal=42%
GO_MEMBRANE_DEPOLARIZATION_DURING_CARDIAC_MUSCLE_CELL_ACTION_POTENTIAL	GO_MEMBRANE_DEPOLARIZATION_DURING_CARDIAC_MUSCLE_CELL_ACTION_POTENTIAL	Details ...	23	-0.676382	-2.07808	0	0.0694575	0.203	7336	tags=43%, list=13%, signal=50%
GO_PHOSPHORUS_OXYGEN_LYASE_ACTIVITY	GO_PHOSPHORUS_OXYGEN_LYASE_ACTIVITY	Details ...	22	-0.663565	-2.0451	0.00206612	0.0956924	0.291	6556	tags=55%, list=12%, signal=62%
GO_AMMONIUM_ION_METABOLIC_PROCESS	GO_AMMONIUM_ION_METABOLIC_PROCESS	Details ...	57	-0.563551	-2.03919	0	0.0924712	0.311	8629	tags=47%, list=16%, signal=56%
GO_ATRIOVENTRICULAR_VALVE_DEVELOPMENT	GO_ATRIOVENTRICULAR_VALVE_DEVELOPMENT	Details ...	23	-0.704858	-2.0229	0.0039604	0.105591	0.368	6865	tags=57%, list=12%, signal=65%
GO_CELLULAR_RESPONSE_TO_FLUID_SHEAR_STRESS	GO_CELLULAR_RESPONSE_TO_FLUID_SHEAR_STRESS	Details ...	19	-0.6911	-2.01895	0.00203252	0.101726	0.381	6822	tags=42%, list=12%, signal=48%
GO_POSITIVE_REGULATION_OF_ENDOTHELIAL_CELL_DIFFERENTIATION	GO_POSITIVE_REGULATION_OF_ENDOTHELIAL_CELL_DIFFERENTIATION	Details ...	22	-0.658374	-2.01223	0	0.101555	0.402	8760	tags=45%, list=16%, signal=54%
GO_TRANSMEMBRANE_RECEPTOR_PROTEIN_PHOSPHATASE_ACTIVITY	GO_TRANSMEMBRANE_RECEPTOR_PROTEIN_PHOSPHATASE_ACTIVITY	Details ...	17	-0.738996	-2.00003	0.00209205	0.108941	0.437	3961	tags=41%, list=7%, signal=44%
GO_CORONARY_VASCULATURE_DEVELOPMENT	GO_CORONARY_VASCULATURE_DEVELOPMENT	Details ...	49	-0.615346	-1.9972	0	0.104881	0.445	8760	tags=47%, list=16%, signal=56%
GO_FLUID_TRANSPORT	GO_FLUID_TRANSPORT	Details ...	26	-0.671259	-1.98949	0	0.107125	0.461	3877	tags=42%, list=7%, signal=45%
GO_EXPORT_ACROSS_PLASMA_MEMBRANE	GO_EXPORT_ACROSS_PLASMA_MEMBRANE	Details ...	33	-0.62714	-1.98756	0	0.102896	0.464	4917	tags=45%, list=9%, signal=50%
GO_REGULATION_OF_SMOOTH_MUSCLE_CELL_DIFFERENTIATION	GO_REGULATION_OF_SMOOTH_MUSCLE_CELL_DIFFERENTIATION	Details ...	45	-0.572323	-1.98597	0.00421053	0.0987649	0.466	5098	tags=42%, list=9%, signal=46%
GO_EPITHELIAL_TUBE_BRANCHING_INVOLVED_IN_LUNG_MORPHOGENESIS	GO_EPITHELIAL_TUBE_BRANCHING_INVOLVED_IN_LUNG_MORPHOGENESIS	Details ...	29	-0.646483	-1.98016	0	0.100083	0.485	6167	tags=52%, list=11%, signal=58%
GO_PHOSPHATIDYLGLYCEROL_ACYL_CHAIN_REMODELING	GO_PHOSPHATIDYLGLYCEROL_ACYL_CHAIN_REMODELING	Details ...	18	-0.665134	-1.9792	0	0.0955041	0.488	6946	tags=44%, list=13%, signal=51%
GO_REGULATION_OF_SODIUM_ION_TRANSMEMBRANE_TRANSPORTER_ACTIVITY	GO_REGULATION_OF_SODIUM_ION_TRANSMEMBRANE_TRANSPORTER_ACTIVITY	Details ...	52	-0.542776	-1.97502	0	0.0955567	0.508	5538	tags=38%, list=10%, signal=43%
GO_NUCLEAR_RECEPTOR_ACTIVITY	GO_NUCLEAR_RECEPTOR_ACTIVITY	Details ...	47	-0.545813	-1.96118	0	0.108428	0.535	7861	tags=47%, list=14%, signal=55%
GO_REGULATION_OF_VASCULAR_PERMEABILITY	GO_REGULATION_OF_VASCULAR_PERMEABILITY	Details ...	34	-0.591191	-1.95996	0.00205339	0.10487	0.537	5261	tags=44%, list=10%, signal=49%
GO_RELAXATION_OF_CARDIAC_MUSCLE	GO_RELAXATION_OF_CARDIAC_MUSCLE	Details ...	16	-0.665917	-1.95414	0.0040568	0.106557	0.551	4917	tags=44%, list=9%, signal=48%
GO_REGULATION_OF_TRIGLYCERIDE_BIOSYNTHETIC_PROCESS	GO_REGULATION_OF_TRIGLYCERIDE_BIOSYNTHETIC_PROCESS	Details ...	20	-0.640458	-1.94831	0.00197628	0.108651	0.562	3317	tags=40%, list=6%, signal=43%
GO_AMMONIUM_TRANSMEMBRANE_TRANSPORTER_ACTIVITY	GO_AMMONIUM_TRANSMEMBRANE_TRANSPORTER_ACTIVITY	Details ...	30	-0.597359	-1.94159	0	0.111544	0.575	7268	tags=47%, list=13%, signal=54%
GO_T_TUBULE	GO_T_TUBULE	Details ...	52	-0.548915	-1.93974	0.00189394	0.109585	0.578	6421	tags=38%, list=12%, signal=43%
GO_PHOSPHATIDYLINOSITOL_3_KINASE_REGULATOR_ACTIVITY	GO_PHOSPHATIDYLINOSITOL_3_KINASE_REGULATOR_ACTIVITY	Details ...	17	-0.688431	-1.93489	0.00200803	0.112295	0.591	7956	tags=47%, list=14%, signal=55%
GO_REGULATION_OF_ENDOTHELIAL_CELL_DIFFERENTIATION	GO_REGULATION_OF_ENDOTHELIAL_CELL_DIFFERENTIATION	Details ...	39	-0.573075	-1.93244	0	0.111468	0.596	8760	tags=38%, list=16%, signal=46%
GO_SODIUM_ION_TRANSMEMBRANE_TRANSPORT	GO_SODIUM_ION_TRANSMEMBRANE_TRANSPORT	Details ...	139	-0.466383	-1.92608	0	0.115744	0.61	5616	tags=32%, list=10%, signal=36%
GO_BASAL_PART_OF_CELL	GO_BASAL_PART_OF_CELL	Details ...	52	-0.531616	-1.92482	0.00200803	0.11346	0.615	6834	tags=37%, list=12%, signal=42%
GO_CYCLIC_NUCLEOTIDE_BIOSYNTHETIC_PROCESS	GO_CYCLIC_NUCLEOTIDE_BIOSYNTHETIC_PROCESS	Details ...	22	-0.648863	-1.91672	0.00204918	0.120538	0.635	6556	tags=50%, list=12%, signal=57%
GO_POTASSIUM_ION_ANTIPORTER_ACTIVITY	GO_POTASSIUM_ION_ANTIPORTER_ACTIVITY	Details ...	16	-0.705935	-1.91553	0.00197239	0.118419	0.639	5616	tags=56%, list=10%, signal=63%
GO_NEUROTRANSMITTER_CATABOLIC_PROCESS	GO_NEUROTRANSMITTER_CATABOLIC_PROCESS	Details ...	18	-0.689285	-1.91274	0.002	0.118165	0.645	9027	tags=61%, list=16%, signal=73%
GO_MEMBRANE_REPOLARIZATION	GO_MEMBRANE_REPOLARIZATION	Details ...	46	-0.546895	-1.90373	0.003861	0.126547	0.664	4917	tags=41%, list=9%, signal=45%
GO_VASCULAR_SMOOTH_MUSCLE_CELL_DIFFERENTIATION	GO_VASCULAR_SMOOTH_MUSCLE_CELL_DIFFERENTIATION	Details ...	37	-0.551332	-1.9023	0	0.124971	0.667	5029	tags=38%, list=9%, signal=42%
GO_ARF_GUANYL_NUCLEOTIDE_EXCHANGE_FACTOR_ACTIVITY	GO_ARF_GUANYL_NUCLEOTIDE_EXCHANGE_FACTOR_ACTIVITY	Details ...	19	-0.644086	-1.90133	0.00203252	0.122607	0.669	6462	tags=58%, list=12%, signal=66%
GO_MEMBRANE_DEPOLARIZATION_DURING_ACTION_POTENTIAL	GO_MEMBRANE_DEPOLARIZATION_DURING_ACTION_POTENTIAL	Details ...	37	-0.582163	-1.90081	0.00197628	0.119903	0.672	7563	tags=41%, list=14%, signal=47%
GO_LUNG_MORPHOGENESIS	GO_LUNG_MORPHOGENESIS	Details ...	50	-0.539288	-1.89648	0	0.122125	0.68	6167	tags=36%, list=11%, signal=40%
GO_POSITIVE_REGULATION_OF_SMOOTH_MUSCLE_CELL_DIFFERENTIATION	GO_POSITIVE_REGULATION_OF_SMOOTH_MUSCLE_CELL_DIFFERENTIATION	Details ...	19	-0.618638	-1.88924	0.00212766	0.128116	0.695	5098	tags=37%, list=9%, signal=41%
GO_TRACHEA_DEVELOPMENT	GO_TRACHEA_DEVELOPMENT	Details ...	19	-0.669009	-1.88415	0.00202429	0.131588	0.711	4544	tags=42%, list=8%, signal=46%
GO_WATER_TRANSPORT	GO_WATER_TRANSPORT	Details ...	19	-0.702516	-1.88215	0	0.131274	0.715	9022	tags=63%, list=16%, signal=75%
GO_INTERLEUKIN_5_PRODUCTION	GO_INTERLEUKIN_5_PRODUCTION	Details ...	22	-0.590799	-1.88131	0.00406504	0.129137	0.717	3145	tags=36%, list=6%, signal=39%
GO_ACTIVATION_OF_PHOSPHOLIPASE_C_ACTIVITY	GO_ACTIVATION_OF_PHOSPHOLIPASE_C_ACTIVITY	Details ...	30	-0.598357	-1.88126	0	0.126216	0.717	9853	tags=50%, list=18%, signal=61%
GO_EXTRACELLULAR_MATRIX_ASSEMBLY	GO_EXTRACELLULAR_MATRIX_ASSEMBLY	Details ...	25	-0.685883	-1.87749	0.0060241	0.12806	0.723	9158	tags=56%, list=17%, signal=67%
GO_RESPIRATORY_GASEOUS_EXCHANGE	GO_RESPIRATORY_GASEOUS_EXCHANGE	Details ...	64	-0.466693	-1.87706	0.00203252	0.125835	0.723	5647	tags=28%, list=10%, signal=31%
GO_ACTIVATION_OF_ADENYLATE_CYCLASE_ACTIVITY	GO_ACTIVATION_OF_ADENYLATE_CYCLASE_ACTIVITY	Details ...	39	-0.559266	-1.87561	0.00400802	0.125056	0.725	6716	tags=38%, list=12%, signal=44%
GO_GLOMERULUS_DEVELOPMENT	GO_GLOMERULUS_DEVELOPMENT	Details ...	61	-0.565505	-1.87272	0.0101626	0.125807	0.73	5449	tags=34%, list=10%, signal=38%
GO_CYCLASE_ACTIVITY	GO_CYCLASE_ACTIVITY	Details ...	22	-0.601928	-1.8715	0.00616016	0.124911	0.736	6556	tags=55%, list=12%, signal=62%
GO_LAMELLAR_BODY	GO_LAMELLAR_BODY	Details ...	17	-0.768533	-1.87149	0	0.122372	0.736	3023	tags=65%, list=5%, signal=68%
GO_CALCIUM_DEPENDENT_PHOSPHOLIPASE_A2_ACTIVITY	GO_CALCIUM_DEPENDENT_PHOSPHOLIPASE_A2_ACTIVITY	Details ...	16	-0.661132	-1.87147	0.0059761	0.119954	0.736	10380	tags=50%, list=19%, signal=62%
GO_AROMATASE_ACTIVITY	GO_AROMATASE_ACTIVITY	Details ...	21	-0.654946	-1.87067	0.00613497	0.118603	0.741	14234	tags=81%, list=26%, signal=109%
GO_TRANSMEMBRANE_RECEPTOR_PROTEIN_KINASE_ACTIVITY	GO_TRANSMEMBRANE_RECEPTOR_PROTEIN_KINASE_ACTIVITY	Details ...	79	-0.512006	-1.86938	0.00199203	0.117873	0.746	7068	tags=37%, list=13%, signal=42%
GO_MULTIVESICULAR_BODY	GO_MULTIVESICULAR_BODY	Details ...	46	-0.592046	-1.86623	0	0.119601	0.754	6744	tags=41%, list=12%, signal=47%
GO_MAMMARY_GLAND_MORPHOGENESIS	GO_MAMMARY_GLAND_MORPHOGENESIS	Details ...	46	-0.551528	-1.86484	0.002	0.119154	0.756	6693	tags=43%, list=12%, signal=49%
GO_RESPONSE_TO_MAGNESIUM_ION	GO_RESPONSE_TO_MAGNESIUM_ION	Details ...	19	-0.603362	-1.86439	0.0040568	0.117423	0.756	6311	tags=32%, list=11%, signal=36%
GO_ESTABLISHMENT_OF_ENDOTHELIAL_BARRIER	GO_ESTABLISHMENT_OF_ENDOTHELIAL_BARRIER	Details ...	40	-0.582346	-1.86195	0	0.118356	0.758	6342	tags=48%, list=11%, signal=54%
GO_CALCIUM_DEPENDENT_CYSTEINE_TYPE_ENDOPEPTIDASE_ACTIVITY	GO_CALCIUM_DEPENDENT_CYSTEINE_TYPE_ENDOPEPTIDASE_ACTIVITY	Details ...	17	-0.725555	-1.86109	0.0103093	0.117369	0.759	10651	tags=59%, list=19%, signal=73%
GO_OUTFLOW_TRACT_SEPTUM_MORPHOGENESIS	GO_OUTFLOW_TRACT_SEPTUM_MORPHOGENESIS	Details ...	27	-0.630382	-1.85936	0.00796813	0.117353	0.762	8760	tags=48%, list=16%, signal=57%
GO_OUTWARD_RECTIFIER_POTASSIUM_CHANNEL_ACTIVITY	GO_OUTWARD_RECTIFIER_POTASSIUM_CHANNEL_ACTIVITY	Details ...	15	-0.681581	-1.85565	0.00385357	0.119852	0.768	4512	tags=47%, list=8%, signal=51%
GO_REGULATION_OF_SODIUM_ION_TRANSMEMBRANE_TRANSPORT	GO_REGULATION_OF_SODIUM_ION_TRANSMEMBRANE_TRANSPORT	Details ...	62	-0.486175	-1.85494	0.00203252	0.118731	0.768	5538	tags=35%, list=10%, signal=39%
GO_ATP_DEPENDENT_MICROTUBULE_MOTOR_ACTIVITY_MINUS_END_DIRECTED	GO_ATP_DEPENDENT_MICROTUBULE_MOTOR_ACTIVITY_MINUS_END_DIRECTED	Details ...	18	-0.732594	-1.84186	0.00427351	0.13215	0.797	7627	tags=72%, list=14%, signal=84%
GO_RAS_GUANYL_NUCLEOTIDE_EXCHANGE_FACTOR_ACTIVITY	GO_RAS_GUANYL_NUCLEOTIDE_EXCHANGE_FACTOR_ACTIVITY	Details ...	136	-0.49172	-1.84147	0.00996016	0.130416	0.797	6838	tags=40%, list=12%, signal=45%
GO_ENDOCARDIAL_CUSHION_DEVELOPMENT	GO_ENDOCARDIAL_CUSHION_DEVELOPMENT	Details ...	43	-0.576935	-1.83821	0.00395257	0.132127	0.798	4273	tags=33%, list=8%, signal=35%
GO_PHOSPHATIDYLSERINE_METABOLIC_PROCESS	GO_PHOSPHATIDYLSERINE_METABOLIC_PROCESS	Details ...	24	-0.585531	-1.83692	0.0118812	0.131805	0.802	10132	tags=46%, list=18%, signal=56%
GO_POSITIVE_REGULATION_OF_LIPASE_ACTIVITY	GO_POSITIVE_REGULATION_OF_LIPASE_ACTIVITY	Details ...	70	-0.496659	-1.83565	0.00197628	0.131715	0.805	4934	tags=30%, list=9%, signal=33%
GO_ARTERY_DEVELOPMENT	GO_ARTERY_DEVELOPMENT	Details ...	92	-0.513015	-1.83141	0.00623701	0.135441	0.812	4727	tags=28%, list=9%, signal=31%
GO_INOSITOL_PHOSPHATE_MEDIATED_SIGNALING	GO_INOSITOL_PHOSPHATE_MEDIATED_SIGNALING	Details ...	57	-0.494809	-1.83008	0.00596422	0.135111	0.814	5651	tags=39%, list=10%, signal=43%
GO_RELAXATION_OF_MUSCLE	GO_RELAXATION_OF_MUSCLE	Details ...	32	-0.522289	-1.82976	0.00816326	0.133533	0.815	4917	tags=28%, list=9%, signal=31%
GO_GOLGI_CIS_CISTERNA	GO_GOLGI_CIS_CISTERNA	Details ...	28	-0.588165	-1.82703	0.0020202	0.135204	0.818	10901	tags=50%, list=20%, signal=62%
GO_AXON_REGENERATION	GO_AXON_REGENERATION	Details ...	50	-0.493099	-1.82555	0.00197239	0.13532	0.825	6907	tags=40%, list=12%, signal=46%
GO_NEGATIVE_REGULATION_OF_VASCULAR_SMOOTH_MUSCLE_CELL_PROLIFERATION	GO_NEGATIVE_REGULATION_OF_VASCULAR_SMOOTH_MUSCLE_CELL_PROLIFERATION	Details ...	30	-0.533669	-1.82241	0.0102041	0.137232	0.83	6457	tags=30%, list=12%, signal=34%
GO_OXIDOREDUCTASE_ACTIVITY_ACTING_ON_PAIRED_DONORS_WITH_INCORPORATION_OR_REDUCTION_OF_MOLECULAR_OXYGEN_REDUCED_FLAVIN_OR_FLAVOPROTEIN_AS_ONE_DONOR_AND_INCORPORATION_OF_ONE_ATOM_OF_OXYGEN	GO_OXIDOREDUCTASE_ACTIVITY_ACTING_ON_PAIRED_DONORS_WITH_INCORPORATION_OR_REDUCTION_OF_MOLECULAR_OXYGEN_REDUCED_FLAVIN_OR_FLAVOPROTEIN_AS_ONE_DONOR_AND_INCORPORATION_OF_ONE_ATOM_OF_OXYGEN	Details ...	32	-0.589145	-1.81621	0.0103306	0.143608	0.842	14234	tags=69%, list=26%, signal=93%
GO_REGULATION_OF_MONOCYTE_DIFFERENTIATION	GO_REGULATION_OF_MONOCYTE_DIFFERENTIATION	Details ...	21	-0.621451	-1.81497	0.0117878	0.143481	0.842	5513	tags=52%, list=10%, signal=58%
GO_TRANSCYTOSIS	GO_TRANSCYTOSIS	Details ...	18	-0.650255	-1.81403	0.00779727	0.142919	0.843	2784	tags=44%, list=5%, signal=47%
GO_HEART_VALVE_DEVELOPMENT	GO_HEART_VALVE_DEVELOPMENT	Details ...	55	-0.552012	-1.81324	0.00592885	0.142115	0.845	6865	tags=36%, list=12%, signal=41%
GO_HORMONE_BINDING	GO_HORMONE_BINDING	Details ...	102	-0.460003	-1.81238	0	0.141443	0.846	6716	tags=32%, list=12%, signal=37%
GO_SODIUM_ION_TRANSMEMBRANE_TRANSPORTER_ACTIVITY	GO_SODIUM_ION_TRANSMEMBRANE_TRANSPORTER_ACTIVITY	Details ...	148	-0.440184	-1.80976	0.0020284	0.142802	0.848	7895	tags=36%, list=14%, signal=42%
GO_LONG_TERM_MEMORY	GO_LONG_TERM_MEMORY	Details ...	33	-0.548903	-1.80909	0.00201207	0.141829	0.848	7644	tags=39%, list=14%, signal=46%
GO_MELANOCYTE_DIFFERENTIATION	GO_MELANOCYTE_DIFFERENTIATION	Details ...	24	-0.588489	-1.80871	0.00610998	0.140428	0.849	11567	tags=54%, list=21%, signal=68%
GO_PHOSPHOLIPID_METABOLIC_PROCESS	GO_PHOSPHOLIPID_METABOLIC_PROCESS	Details ...	254	-0.408393	-1.80826	0.0019802	0.139256	0.849	8025	tags=34%, list=15%, signal=39%
GO_ALPHA_ACTININ_BINDING	GO_ALPHA_ACTININ_BINDING	Details ...	31	-0.546752	-1.80698	0.00398406	0.139021	0.851	5231	tags=35%, list=9%, signal=39%
GO_ORGANIC_CATION_TRANSMEMBRANE_TRANSPORTER_ACTIVITY	GO_ORGANIC_CATION_TRANSMEMBRANE_TRANSPORTER_ACTIVITY	Details ...	25	-0.563006	-1.8033	0.0019802	0.142193	0.855	4718	tags=40%, list=9%, signal=44%
GO_MEMBRANE_DEPOLARIZATION	GO_MEMBRANE_DEPOLARIZATION	Details ...	89	-0.455686	-1.80159	0.00374532	0.142725	0.857	7792	tags=37%, list=14%, signal=43%
GO_HEART_FIELD_SPECIFICATION	GO_HEART_FIELD_SPECIFICATION	Details ...	15	-0.647404	-1.79955	0.00998004	0.14327	0.859	8760	tags=60%, list=16%, signal=71%
GO_ACTIN_CYTOSKELETON_REORGANIZATION	GO_ACTIN_CYTOSKELETON_REORGANIZATION	Details ...	98	-0.467909	-1.79853	0.00596422	0.142966	0.861	6406	tags=35%, list=12%, signal=39%
GO_TRANSMEMBRANE_RECEPTOR_PROTEIN_SERINE_THREONINE_KINASE_ACTIVITY	GO_TRANSMEMBRANE_RECEPTOR_PROTEIN_SERINE_THREONINE_KINASE_ACTIVITY	Details ...	17	-0.649965	-1.7977	0.0207039	0.142384	0.861	6834	tags=53%, list=12%, signal=60%
GO_VOLTAGE_GATED_POTASSIUM_CHANNEL_ACTIVITY_INVOLVED_IN_CARDIAC_MUSCLE_CELL_ACTION_POTENTIAL_REPOLARIZATION	GO_VOLTAGE_GATED_POTASSIUM_CHANNEL_ACTIVITY_INVOLVED_IN_CARDIAC_MUSCLE_CELL_ACTION_POTENTIAL_REPOLARIZATION	Details ...	15	-0.675732	-1.79744	0.00821355	0.141182	0.861	4512	tags=53%, list=8%, signal=58%
GO_REGULATION_OF_HISTONE_DEACETYLATION	GO_REGULATION_OF_HISTONE_DEACETYLATION	Details ...	27	-0.553882	-1.79624	0.0056926	0.141055	0.863	5763	tags=33%, list=10%, signal=37%
GO_VASCULOGENESIS	GO_VASCULOGENESIS	Details ...	76	-0.50519	-1.79419	0.00811359	0.141836	0.864	7100	tags=38%, list=13%, signal=44%
GO_PHOSPHOLIPASE_ACTIVITY	GO_PHOSPHOLIPASE_ACTIVITY	Details ...	95	-0.446324	-1.79328	0.00404858	0.141375	0.864	8073	tags=36%, list=15%, signal=42%
GO_REGULATION_OF_SYSTEMIC_ARTERIAL_BLOOD_PRESSURE_BY_CIRCULATORY_RENIN_ANGIOTENSIN	GO_REGULATION_OF_SYSTEMIC_ARTERIAL_BLOOD_PRESSURE_BY_CIRCULATORY_RENIN_ANGIOTENSIN	Details ...	18	-0.676221	-1.79246	0.00603622	0.140926	0.865	6700	tags=44%, list=12%, signal=51%
GO_RESPIRATORY_SYSTEM_PROCESS	GO_RESPIRATORY_SYSTEM_PROCESS	Details ...	29	-0.542655	-1.79003	0.00626305	0.1426	0.868	5245	tags=28%, list=9%, signal=30%
GO_RENAL_SYSTEM_VASCULATURE_DEVELOPMENT	GO_RENAL_SYSTEM_VASCULATURE_DEVELOPMENT	Details ...	26	-0.665551	-1.79	0.0178926	0.141077	0.868	5449	tags=50%, list=10%, signal=55%
GO_NEGATIVE_REGULATION_OF_INTERLEUKIN_8_PRODUCTION	GO_NEGATIVE_REGULATION_OF_INTERLEUKIN_8_PRODUCTION	Details ...	17	-0.592271	-1.78992	0.00601202	0.139635	0.868	6558	tags=41%, list=12%, signal=47%
GO_SMOOTH_MUSCLE_TISSUE_DEVELOPMENT	GO_SMOOTH_MUSCLE_TISSUE_DEVELOPMENT	Details ...	20	-0.605338	-1.78898	0.0139165	0.139378	0.87	4429	tags=35%, list=8%, signal=38%
GO_FATTY_ACID_LIGASE_ACTIVITY	GO_FATTY_ACID_LIGASE_ACTIVITY	Details ...	21	-0.579605	-1.78859	0.01002	0.138356	0.871	3175	tags=38%, list=6%, signal=40%
GO_GLYCOPROTEIN_COMPLEX	GO_GLYCOPROTEIN_COMPLEX	Details ...	19	-0.599033	-1.78801	0.00785855	0.137525	0.871	8988	tags=58%, list=16%, signal=69%
GO_ADRENERGIC_RECEPTOR_SIGNALING_PATHWAY	GO_ADRENERGIC_RECEPTOR_SIGNALING_PATHWAY	Details ...	31	-0.539703	-1.78558	0.0176471	0.139228	0.872	9805	tags=45%, list=18%, signal=55%
GO_KIDNEY_EPITHELIUM_DEVELOPMENT	GO_KIDNEY_EPITHELIUM_DEVELOPMENT	Details ...	140	-0.464809	-1.78377	0.00806452	0.139987	0.874	4545	tags=28%, list=8%, signal=30%
GO_APOPTOTIC_CELL_CLEARANCE	GO_APOPTOTIC_CELL_CLEARANCE	Details ...	44	-0.522683	-1.78343	0.0121212	0.139165	0.874	7003	tags=45%, list=13%, signal=52%
GO_ARTERY_MORPHOGENESIS	GO_ARTERY_MORPHOGENESIS	Details ...	69	-0.504005	-1.7807	0.00627615	0.141202	0.877	4429	tags=23%, list=8%, signal=25%
GO_POSITIVE_REGULATION_OF_BLOOD_VESSEL_ENDOTHELIAL_CELL_PROLIFERATION_INVOLVED_IN_SPROUTING_ANGIOGENESIS	GO_POSITIVE_REGULATION_OF_BLOOD_VESSEL_ENDOTHELIAL_CELL_PROLIFERATION_INVOLVED_IN_SPROUTING_ANGIOGENESIS	Details ...	20	-0.619906	-1.77916	0.0188679	0.141824	0.879	7081	tags=40%, list=13%, signal=46%
GO_9PLUS2_MOTILE_CILIUM	GO_9PLUS2_MOTILE_CILIUM	Details ...	91	-0.511379	-1.77651	0.0365854	0.143579	0.882	5909	tags=37%, list=11%, signal=42%
GO_AXONEME_PART	GO_AXONEME_PART	Details ...	37	-0.743569	-1.77356	0.0321888	0.145833	0.888	5249	tags=65%, list=9%, signal=72%
GO_APICAL_PLASMA_MEMBRANE	GO_APICAL_PLASMA_MEMBRANE	Details ...	311	-0.408093	-1.77266	0	0.145478	0.889	5487	tags=26%, list=10%, signal=29%
GO_METANEPHRIC_GLOMERULUS_DEVELOPMENT	GO_METANEPHRIC_GLOMERULUS_DEVELOPMENT	Details ...	16	-0.676781	-1.7709	0.00596422	0.14639	0.891	4176	tags=38%, list=8%, signal=41%
GO_SODIUM_CHANNEL_COMPLEX	GO_SODIUM_CHANNEL_COMPLEX	Details ...	23	-0.607471	-1.77032	0.0104167	0.145895	0.892	3446	tags=39%, list=6%, signal=42%
GO_REGULATION_OF_VASCULAR_SMOOTH_MUSCLE_CELL_PROLIFERATION	GO_REGULATION_OF_VASCULAR_SMOOTH_MUSCLE_CELL_PROLIFERATION	Details ...	74	-0.454393	-1.77011	0.012	0.144783	0.892	6457	tags=31%, list=12%, signal=35%
GO_MAMMARY_GLAND_DUCT_MORPHOGENESIS	GO_MAMMARY_GLAND_DUCT_MORPHOGENESIS	Details ...	33	-0.551617	-1.76596	0.0125	0.148383	0.896	6693	tags=48%, list=12%, signal=55%
GO_CLATHRIN_COATED_ENDOCYTIC_VESICLE	GO_CLATHRIN_COATED_ENDOCYTIC_VESICLE	Details ...	60	-0.519697	-1.76555	0.00961539	0.147488	0.896	4372	tags=38%, list=8%, signal=42%
GO_RESPONSE_TO_LAMINAR_FLUID_SHEAR_STRESS	GO_RESPONSE_TO_LAMINAR_FLUID_SHEAR_STRESS	Details ...	15	-0.662109	-1.76418	0.0213592	0.148086	0.896	5098	tags=40%, list=9%, signal=44%
GO_HEART_FORMATION	GO_HEART_FORMATION	Details ...	29	-0.53784	-1.76411	0.00988142	0.146834	0.896	4273	tags=31%, list=8%, signal=34%
GO_CORONARY_VASCULATURE_MORPHOGENESIS	GO_CORONARY_VASCULATURE_MORPHOGENESIS	Details ...	17	-0.682284	-1.76401	0.0107991	0.145709	0.896	8393	tags=47%, list=15%, signal=55%
GO_PLATELET_DENSE_GRANULE	GO_PLATELET_DENSE_GRANULE	Details ...	21	-0.595946	-1.76352	0.00392927	0.144997	0.897	12120	tags=62%, list=22%, signal=79%
GO_REGULATION_OF_LIPASE_ACTIVITY	GO_REGULATION_OF_LIPASE_ACTIVITY	Details ...	96	-0.458658	-1.76179	0.00978474	0.145917	0.898	4934	tags=26%, list=9%, signal=29%
GO_MEMBRANE_REPOLARIZATION_DURING_ACTION_POTENTIAL	GO_MEMBRANE_REPOLARIZATION_DURING_ACTION_POTENTIAL	Details ...	28	-0.551731	-1.76088	0.0153551	0.145571	0.899	6406	tags=46%, list=12%, signal=52%
GO_PROTEIN_LOCALIZATION_TO_CELL_SURFACE	GO_PROTEIN_LOCALIZATION_TO_CELL_SURFACE	Details ...	63	-0.468558	-1.76064	0.00584795	0.144568	0.899	6406	tags=33%, list=12%, signal=38%
GO_SECOND_MESSENGER_MEDIATED_SIGNALING	GO_SECOND_MESSENGER_MEDIATED_SIGNALING	Details ...	438	-0.395509	-1.76019	0.00196078	0.143923	0.899	5920	tags=29%, list=11%, signal=32%
GO_NEGATIVE_REGULATION_OF_LOCOMOTION	GO_NEGATIVE_REGULATION_OF_LOCOMOTION	Details ...	363	-0.38777	-1.75918	0	0.14392	0.902	7162	tags=31%, list=13%, signal=35%
GO_NEGATIVE_REGULATION_OF_CELL_MOTILITY	GO_NEGATIVE_REGULATION_OF_CELL_MOTILITY	Details ...	316	-0.387597	-1.75868	0.00203252	0.143282	0.902	7162	tags=31%, list=13%, signal=35%
GO_ADHERENS_JUNCTION_ASSEMBLY	GO_ADHERENS_JUNCTION_ASSEMBLY	Details ...	89	-0.485958	-1.75682	0.0122449	0.144231	0.903	6693	tags=42%, list=12%, signal=47%
GO_GUANYL_NUCLEOTIDE_EXCHANGE_FACTOR_ACTIVITY	GO_GUANYL_NUCLEOTIDE_EXCHANGE_FACTOR_ACTIVITY	Details ...	211	-0.428879	-1.75669	0.0139165	0.143208	0.903	6838	tags=38%, list=12%, signal=43%
GO_REGULATION_OF_CHOLESTEROL_EFFLUX	GO_REGULATION_OF_CHOLESTEROL_EFFLUX	Details ...	34	-0.495258	-1.75645	0.00404858	0.142397	0.903	10196	tags=41%, list=18%, signal=50%
GO_REGULATION_OF_CELL_JUNCTION_ASSEMBLY	GO_REGULATION_OF_CELL_JUNCTION_ASSEMBLY	Details ...	88	-0.472037	-1.75578	0.0119048	0.141973	0.904	6693	tags=42%, list=12%, signal=48%
GO_REGULATION_OF_LIPOPROTEIN_LIPASE_ACTIVITY	GO_REGULATION_OF_LIPOPROTEIN_LIPASE_ACTIVITY	Details ...	23	-0.590812	-1.75327	0.00984252	0.143869	0.907	3317	tags=26%, list=6%, signal=28%
GO_EPITHELIAL_CILIUM_MOVEMENT	GO_EPITHELIAL_CILIUM_MOVEMENT	Details ...	23	-0.704177	-1.75222	0.0227743	0.14392	0.909	6023	tags=65%, list=11%, signal=73%
GO_DYNEIN_LIGHT_INTERMEDIATE_CHAIN_BINDING	GO_DYNEIN_LIGHT_INTERMEDIATE_CHAIN_BINDING	Details ...	29	-0.584548	-1.75203	0.0378151	0.143054	0.909	9570	tags=62%, list=17%, signal=75%
GO_POTASSIUM_ION_EXPORT_ACROSS_PLASMA_MEMBRANE	GO_POTASSIUM_ION_EXPORT_ACROSS_PLASMA_MEMBRANE	Details ...	18	-0.615196	-1.75113	0.00790514	0.1429	0.909	4512	tags=44%, list=8%, signal=48%
GO_OUTFLOW_TRACT_MORPHOGENESIS	GO_OUTFLOW_TRACT_MORPHOGENESIS	Details ...	77	-0.495377	-1.75013	0.018595	0.142933	0.91	6865	tags=34%, list=12%, signal=39%
GO_REGULATION_OF_SODIUM_ION_TRANSPORT	GO_REGULATION_OF_SODIUM_ION_TRANSPORT	Details ...	86	-0.436218	-1.75007	0.00200803	0.141923	0.91	5538	tags=30%, list=10%, signal=34%
GO_CARDIAC_MUSCLE_CELL_ACTION_POTENTIAL	GO_CARDIAC_MUSCLE_CELL_ACTION_POTENTIAL	Details ...	71	-0.451206	-1.74968	0.0039604	0.14125	0.91	7563	tags=41%, list=14%, signal=47%
GO_LIPASE_ACTIVITY	GO_LIPASE_ACTIVITY	Details ...	121	-0.432963	-1.748	0.00618557	0.142255	0.912	10469	tags=44%, list=19%, signal=54%
GO_ACTION_POTENTIAL	GO_ACTION_POTENTIAL	Details ...	130	-0.424101	-1.74726	0.00197239	0.142146	0.912	7606	tags=37%, list=14%, signal=43%
GO_POSITIVE_REGULATION_OF_CELL_MIGRATION_INVOLVED_IN_SPROUTING_ANGIOGENESIS	GO_POSITIVE_REGULATION_OF_CELL_MIGRATION_INVOLVED_IN_SPROUTING_ANGIOGENESIS	Details ...	35	-0.539852	-1.74724	0.0200401	0.141089	0.912	2950	tags=23%, list=5%, signal=24%
GO_INOSITOL_TRISPHOSPHATE_BIOSYNTHETIC_PROCESS	GO_INOSITOL_TRISPHOSPHATE_BIOSYNTHETIC_PROCESS	Details ...	23	-0.58017	-1.74441	0.0174757	0.143172	0.913	8073	tags=48%, list=15%, signal=56%
GO_AMYLOID_BETA_BINDING	GO_AMYLOID_BETA_BINDING	Details ...	78	-0.479405	-1.74386	0.0141129	0.142675	0.914	7891	tags=38%, list=14%, signal=45%
GO_REGULATION_OF_TRANSPORTER_ACTIVITY	GO_REGULATION_OF_TRANSPORTER_ACTIVITY	Details ...	269	-0.39523	-1.74218	0.00197628	0.143814	0.915	5538	tags=28%, list=10%, signal=31%
GO_BICARBONATE_TRANSPORT	GO_BICARBONATE_TRANSPORT	Details ...	42	-0.509787	-1.74114	0.0122449	0.14415	0.917	8724	tags=43%, list=16%, signal=51%
GO_REGULATION_OF_CALCIUM_ION_TRANSMEMBRANE_TRANSPORTER_ACTIVITY	GO_REGULATION_OF_CALCIUM_ION_TRANSMEMBRANE_TRANSPORTER_ACTIVITY	Details ...	84	-0.431155	-1.73911	0	0.145506	0.919	5509	tags=32%, list=10%, signal=36%
GO_SCAVENGER_RECEPTOR_ACTIVITY	GO_SCAVENGER_RECEPTOR_ACTIVITY	Details ...	51	-0.528992	-1.7386	0.0116732	0.145136	0.919	4878	tags=35%, list=9%, signal=39%
GO_NEGATIVE_REGULATION_OF_CHOLESTEROL_EFFLUX	GO_NEGATIVE_REGULATION_OF_CHOLESTEROL_EFFLUX	Details ...	15	-0.627209	-1.73752	0.0175097	0.145281	0.919	10196	tags=53%, list=18%, signal=65%
GO_PHOSPHATIDYLSERINE_ACYL_CHAIN_REMODELING	GO_PHOSPHATIDYLSERINE_ACYL_CHAIN_REMODELING	Details ...	20	-0.566086	-1.73719	0.00401606	0.144568	0.919	8629	tags=40%, list=16%, signal=47%
GO_CHEMOKINE_SECRETION	GO_CHEMOKINE_SECRETION	Details ...	19	-0.587153	-1.73689	0.0177866	0.143892	0.92	2389	tags=32%, list=4%, signal=33%
GO_VOLTAGE_GATED_CALCIUM_CHANNEL_COMPLEX	GO_VOLTAGE_GATED_CALCIUM_CHANNEL_COMPLEX	Details ...	43	-0.499343	-1.73683	0.00572519	0.142949	0.92	6421	tags=35%, list=12%, signal=39%
GO_SODIUM_CHANNEL_REGULATOR_ACTIVITY	GO_SODIUM_CHANNEL_REGULATOR_ACTIVITY	Details ...	35	-0.514033	-1.73658	0.0176817	0.142261	0.92	6461	tags=34%, list=12%, signal=39%
GO_SKELETAL_MYOFIBRIL_ASSEMBLY	GO_SKELETAL_MYOFIBRIL_ASSEMBLY	Details ...	16	-0.60934	-1.73606	0.0114943	0.141878	0.921	10454	tags=50%, list=19%, signal=62%
GO_TRANSFORMING_GROWTH_FACTOR_BETA_RECEPTOR_BINDING	GO_TRANSFORMING_GROWTH_FACTOR_BETA_RECEPTOR_BINDING	Details ...	51	-0.483432	-1.73564	0.0141129	0.141453	0.921	6991	tags=31%, list=13%, signal=36%
GO_LIPID_MODIFICATION	GO_LIPID_MODIFICATION	Details ...	235	-0.389479	-1.73361	0.00638298	0.14268	0.922	7956	tags=31%, list=14%, signal=37%
GO_CARDIAC_MUSCLE_CELL_MEMBRANE_REPOLARIZATION	GO_CARDIAC_MUSCLE_CELL_MEMBRANE_REPOLARIZATION	Details ...	38	-0.508788	-1.7333	0.00982318	0.142089	0.922	6700	tags=42%, list=12%, signal=48%
GO_ENDOTHELIUM_DEVELOPMENT	GO_ENDOTHELIUM_DEVELOPMENT	Details ...	123	-0.44599	-1.73272	0.004	0.141742	0.922	8875	tags=39%, list=16%, signal=46%
GO_SARCOLEMMA	GO_SARCOLEMMA	Details ...	136	-0.432167	-1.7326	0.00772201	0.140953	0.923	5737	tags=32%, list=10%, signal=36%
GO_CARDIAC_SEPTUM_DEVELOPMENT	GO_CARDIAC_SEPTUM_DEVELOPMENT	Details ...	107	-0.47298	-1.73172	0.0206186	0.140989	0.923	6865	tags=33%, list=12%, signal=37%
GO_METANEPHRIC_NEPHRON_EPITHELIUM_DEVELOPMENT	GO_METANEPHRIC_NEPHRON_EPITHELIUM_DEVELOPMENT	Details ...	23	-0.568043	-1.73096	0.00412371	0.140905	0.923	4545	tags=30%, list=8%, signal=33%
GO_CARDIAC_SEPTUM_MORPHOGENESIS	GO_CARDIAC_SEPTUM_MORPHOGENESIS	Details ...	74	-0.493777	-1.7304	0.0204918	0.140629	0.924	6865	tags=32%, list=12%, signal=37%
GO_POSITIVE_REGULATION_OF_PHOSPHOLIPASE_ACTIVITY	GO_POSITIVE_REGULATION_OF_PHOSPHOLIPASE_ACTIVITY	Details ...	57	-0.48302	-1.72871	0.0040568	0.141634	0.924	9853	tags=42%, list=18%, signal=51%
GO_REGULATION_OF_PHOSPHOLIPASE_C_ACTIVITY	GO_REGULATION_OF_PHOSPHOLIPASE_C_ACTIVITY	Details ...	44	-0.508337	-1.72847	0.0158416	0.141018	0.924	9853	tags=41%, list=18%, signal=50%
GO_SODIUM_ION_HOMEOSTASIS	GO_SODIUM_ION_HOMEOSTASIS	Details ...	52	-0.512168	-1.72664	0.00200401	0.142051	0.925	3210	tags=23%, list=6%, signal=24%
GO_PHOSPHOLIPID_DEPHOSPHORYLATION	GO_PHOSPHOLIPID_DEPHOSPHORYLATION	Details ...	37	-0.497552	-1.72575	0.0107527	0.142239	0.926	6457	tags=41%, list=12%, signal=46%
GO_BASOLATERAL_PLASMA_MEMBRANE	GO_BASOLATERAL_PLASMA_MEMBRANE	Details ...	214	-0.40337	-1.72434	0.00618557	0.143143	0.928	7174	tags=29%, list=13%, signal=34%
GO_SIALYLATION	GO_SIALYLATION	Details ...	20	-0.567423	-1.72392	0.00984252	0.142724	0.93	6987	tags=40%, list=13%, signal=46%
GO_SIALYLTRANSFERASE_ACTIVITY	GO_SIALYLTRANSFERASE_ACTIVITY	Details ...	20	-0.567423	-1.72392	0.00984252	0.141838	0.93	6987	tags=40%, list=13%, signal=46%
GO_REGULATION_OF_PROTEIN_KINASE_A_SIGNALING	GO_REGULATION_OF_PROTEIN_KINASE_A_SIGNALING	Details ...	20	-0.540186	-1.7235	0.0117878	0.141454	0.931	7262	tags=50%, list=13%, signal=58%
GO_ENDOCARDIAL_CUSHION_MORPHOGENESIS	GO_ENDOCARDIAL_CUSHION_MORPHOGENESIS	Details ...	33	-0.558376	-1.72292	0.0137795	0.141275	0.931	4273	tags=30%, list=8%, signal=33%
GO_CILIUM_MOVEMENT	GO_CILIUM_MOVEMENT	Details ...	64	-0.678294	-1.7221	0.0630252	0.141391	0.932	6023	tags=70%, list=11%, signal=79%
GO_VASCULAR_ASSOCIATED_SMOOTH_MUSCLE_CELL_MIGRATION	GO_VASCULAR_ASSOCIATED_SMOOTH_MUSCLE_CELL_MIGRATION	Details ...	35	-0.536701	-1.72146	0.01417	0.141286	0.934	11494	tags=51%, list=21%, signal=65%
GO_POSITIVE_REGULATION_OF_HISTONE_DEACETYLATION	GO_POSITIVE_REGULATION_OF_HISTONE_DEACETYLATION	Details ...	17	-0.639626	-1.71976	0.0138067	0.142418	0.934	5763	tags=41%, list=10%, signal=46%
GO_ARF_PROTEIN_SIGNAL_TRANSDUCTION	GO_ARF_PROTEIN_SIGNAL_TRANSDUCTION	Details ...	19	-0.609597	-1.71974	0.0238569	0.141593	0.934	6462	tags=53%, list=12%, signal=60%
GO_LIPOXYGENASE_PATHWAY	GO_LIPOXYGENASE_PATHWAY	Details ...	16	-0.659274	-1.71894	0.0182556	0.141624	0.935	5146	tags=44%, list=9%, signal=48%
GO_METANEPHRIC_EPITHELIUM_DEVELOPMENT	GO_METANEPHRIC_EPITHELIUM_DEVELOPMENT	Details ...	27	-0.556691	-1.71879	0.00204918	0.140959	0.935	6693	tags=33%, list=12%, signal=38%
GO_SERTOLI_CELL_DIFFERENTIATION	GO_SERTOLI_CELL_DIFFERENTIATION	Details ...	20	-0.587079	-1.71863	0.0102459	0.140355	0.935	7299	tags=65%, list=13%, signal=75%
GO_FAD_BINDING	GO_FAD_BINDING	Details ...	30	-0.546617	-1.71857	0.017341	0.139585	0.935	4903	tags=43%, list=9%, signal=48%
GO_CALCIUM_CHANNEL_COMPLEX	GO_CALCIUM_CHANNEL_COMPLEX	Details ...	66	-0.445252	-1.71752	0.00389105	0.139942	0.935	6421	tags=32%, list=12%, signal=36%
GO_ORGANIC_CATION_TRANSPORT	GO_ORGANIC_CATION_TRANSPORT	Details ...	35	-0.491322	-1.71345	0.00613497	0.14381	0.938	4718	tags=34%, list=9%, signal=37%
GO_NEGATIVE_REGULATION_OF_PROTEIN_KINASE_B_SIGNALING	GO_NEGATIVE_REGULATION_OF_PROTEIN_KINASE_B_SIGNALING	Details ...	53	-0.45015	-1.71321	0.00590551	0.143245	0.938	8960	tags=40%, list=16%, signal=47%
GO_CARDIOBLAST_DIFFERENTIATION	GO_CARDIOBLAST_DIFFERENTIATION	Details ...	19	-0.610295	-1.7099	0.023166	0.146274	0.938	3410	tags=32%, list=6%, signal=34%
GO_AXONEMAL_DYNEIN_COMPLEX	GO_AXONEMAL_DYNEIN_COMPLEX	Details ...	18	-0.771566	-1.70832	0.0327511	0.147173	0.938	5022	tags=72%, list=9%, signal=79%
GO_CELLULAR_SODIUM_ION_HOMEOSTASIS	GO_CELLULAR_SODIUM_ION_HOMEOSTASIS	Details ...	17	-0.628534	-1.70642	0.0141414	0.148415	0.938	2376	tags=35%, list=4%, signal=37%
GO_REGULATION_OF_EPITHELIAL_CELL_APOPTOTIC_PROCESS	GO_REGULATION_OF_EPITHELIAL_CELL_APOPTOTIC_PROCESS	Details ...	84	-0.432404	-1.70455	0.00968992	0.149776	0.94	4083	tags=26%, list=7%, signal=28%
GO_REGULATION_OF_MEMBRANE_DEPOLARIZATION	GO_REGULATION_OF_MEMBRANE_DEPOLARIZATION	Details ...	47	-0.457055	-1.70299	0.00576923	0.150837	0.943	7792	tags=45%, list=14%, signal=52%
GO_CELL_MATRIX_ADHESION	GO_CELL_MATRIX_ADHESION	Details ...	218	-0.431449	-1.70285	0.019305	0.150112	0.943	6773	tags=34%, list=12%, signal=39%
GO_NEGATIVE_REGULATION_OF_LIPID_METABOLIC_PROCESS	GO_NEGATIVE_REGULATION_OF_LIPID_METABOLIC_PROCESS	Details ...	75	-0.430986	-1.70277	0.00790514	0.149378	0.943	5159	tags=32%, list=9%, signal=35%
GO_ENDOTHELIAL_CELL_APOPTOTIC_PROCESS	GO_ENDOTHELIAL_CELL_APOPTOTIC_PROCESS	Details ...	63	-0.463441	-1.70229	0.0138067	0.149052	0.943	4083	tags=27%, list=7%, signal=29%
GO_BILE_ACID_METABOLIC_PROCESS	GO_BILE_ACID_METABOLIC_PROCESS	Details ...	44	-0.483939	-1.70229	0.00613497	0.148242	0.943	7861	tags=36%, list=14%, signal=42%
GO_PEPTIDE_CATABOLIC_PROCESS	GO_PEPTIDE_CATABOLIC_PROCESS	Details ...	29	-0.529331	-1.70215	0.0256917	0.147583	0.943	6773	tags=52%, list=12%, signal=59%
GO_SPECIFICATION_OF_SYMMETRY	GO_SPECIFICATION_OF_SYMMETRY	Details ...	125	-0.443656	-1.70194	0.0338266	0.146958	0.943	5868	tags=35%, list=11%, signal=39%
GO_SODIUM_ION_TRANSPORT	GO_SODIUM_ION_TRANSPORT	Details ...	217	-0.381517	-1.6996	0	0.148885	0.946	6475	tags=29%, list=12%, signal=33%
GO_CILIARY_PLASM	GO_CILIARY_PLASM	Details ...	110	-0.555367	-1.69936	0.073922	0.14837	0.946	5249	tags=48%, list=9%, signal=53%
GO_APICAL_PART_OF_CELL	GO_APICAL_PART_OF_CELL	Details ...	377	-0.383368	-1.69809	0.00407332	0.149033	0.946	5487	tags=25%, list=10%, signal=28%
GO_REGULATION_OF_RHO_PROTEIN_SIGNAL_TRANSDUCTION	GO_REGULATION_OF_RHO_PROTEIN_SIGNAL_TRANSDUCTION	Details ...	138	-0.444364	-1.69715	0.0243902	0.149249	0.947	6521	tags=36%, list=12%, signal=41%
GO_MOTILE_CILIUM	GO_MOTILE_CILIUM	Details ...	174	-0.484799	-1.69693	0.0742268	0.148768	0.947	6289	tags=41%, list=11%, signal=46%
GO_CATION_CATION_ANTIPORTER_ACTIVITY	GO_CATION_CATION_ANTIPORTER_ACTIVITY	Details ...	26	-0.541136	-1.69422	0.0118812	0.151089	0.948	7326	tags=50%, list=13%, signal=58%
GO_AXONEME_ASSEMBLY	GO_AXONEME_ASSEMBLY	Details ...	61	-0.654272	-1.69372	0.0778947	0.150867	0.948	5435	tags=62%, list=10%, signal=69%
GO_BILE_ACID_BIOSYNTHETIC_PROCESS	GO_BILE_ACID_BIOSYNTHETIC_PROCESS	Details ...	35	-0.492682	-1.68901	0.014433	0.155515	0.953	7861	tags=40%, list=14%, signal=47%
GO_LIPID_OXIDATION	GO_LIPID_OXIDATION	Details ...	101	-0.455477	-1.68746	0.0161943	0.156627	0.956	6310	tags=34%, list=11%, signal=38%
GO_REGULATION_OF_POTASSIUM_ION_TRANSPORT	GO_REGULATION_OF_POTASSIUM_ION_TRANSPORT	Details ...	102	-0.426359	-1.68629	0.010101	0.157184	0.957	6723	tags=34%, list=12%, signal=39%
GO_LONG_CHAIN_FATTY_ACID_BIOSYNTHETIC_PROCESS	GO_LONG_CHAIN_FATTY_ACID_BIOSYNTHETIC_PROCESS	Details ...	25	-0.528607	-1.68587	0.01002	0.156866	0.957	9444	tags=48%, list=17%, signal=58%
GO_CARDIAC_MUSCLE_CELL_CONTRACTION	GO_CARDIAC_MUSCLE_CELL_CONTRACTION	Details ...	70	-0.434442	-1.6841	0.013834	0.158103	0.957	6700	tags=37%, list=12%, signal=42%
GO_HEAT_GENERATION	GO_HEAT_GENERATION	Details ...	17	-0.583081	-1.68406	0.0263158	0.157362	0.957	4954	tags=41%, list=9%, signal=45%
GO_PLASMA_MEMBRANE_TUBULATION	GO_PLASMA_MEMBRANE_TUBULATION	Details ...	22	-0.560059	-1.68106	0.0239521	0.160222	0.958	3126	tags=36%, list=6%, signal=39%
GO_STEROL_HOMEOSTASIS	GO_STEROL_HOMEOSTASIS	Details ...	92	-0.446174	-1.68068	0.0102249	0.159871	0.958	7057	tags=29%, list=13%, signal=34%
GO_REGULATION_OF_LIPID_KINASE_ACTIVITY	GO_REGULATION_OF_LIPID_KINASE_ACTIVITY		64	-0.489018	-1.68067	0.0160643	0.159098	0.959	5182	tags=34%, list=9%, signal=38%
GO_ION_CHANNEL_REGULATOR_ACTIVITY	GO_ION_CHANNEL_REGULATOR_ACTIVITY		117	-0.396081	-1.68012	0	0.158905	0.96	6779	tags=32%, list=12%, signal=36%
GO_CATION_TRANSPORTING_ATPASE_COMPLEX	GO_CATION_TRANSPORTING_ATPASE_COMPLEX		15	-0.61836	-1.67943	0.0152091	0.158933	0.961	4917	tags=40%, list=9%, signal=44%
GO_NEUROTRANSMITTER_METABOLIC_PROCESS	GO_NEUROTRANSMITTER_METABOLIC_PROCESS		132	-0.403923	-1.67818	0.00397614	0.159528	0.962	6928	tags=33%, list=13%, signal=37%
GO_NEGATIVE_REGULATION_OF_MACROPHAGE_ACTIVATION	GO_NEGATIVE_REGULATION_OF_MACROPHAGE_ACTIVATION		15	-0.622152	-1.67575	0.0281426	0.161515	0.962	7057	tags=40%, list=13%, signal=46%
GO_CELL_COMMUNICATION_BY_ELECTRICAL_COUPLING	GO_CELL_COMMUNICATION_BY_ELECTRICAL_COUPLING		29	-0.502276	-1.67505	0.0194932	0.161507	0.962	7445	tags=41%, list=13%, signal=48%
GO_POTASSIUM_ION_TRANSPORT	GO_POTASSIUM_ION_TRANSPORT		235	-0.393108	-1.67327	0.00767754	0.162825	0.963	7628	tags=33%, list=14%, signal=38%
GO_CALCIUM_MEDIATED_SIGNALING	GO_CALCIUM_MEDIATED_SIGNALING		217	-0.40441	-1.67	0.0226337	0.165838	0.964	5903	tags=31%, list=11%, signal=34%
GO_ENDOTHELIAL_CELL_DEVELOPMENT	GO_ENDOTHELIAL_CELL_DEVELOPMENT		59	-0.482228	-1.66982	0.0159681	0.16529	0.964	6521	tags=39%, list=12%, signal=44%
GO_NEGATIVE_REGULATION_OF_SMOOTH_MUSCLE_CELL_PROLIFERATION	GO_NEGATIVE_REGULATION_OF_SMOOTH_MUSCLE_CELL_PROLIFERATION		58	-0.45161	-1.66858	0.010142	0.166004	0.965	5228	tags=28%, list=9%, signal=30%
GO_NEGATIVE_REGULATION_OF_OXIDOREDUCTASE_ACTIVITY	GO_NEGATIVE_REGULATION_OF_OXIDOREDUCTASE_ACTIVITY		33	-0.499676	-1.66804	0.0019685	0.165857	0.965	4997	tags=36%, list=9%, signal=40%
GO_NEGATIVE_REGULATION_OF_POTASSIUM_ION_TRANSPORT	GO_NEGATIVE_REGULATION_OF_POTASSIUM_ION_TRANSPORT		38	-0.482049	-1.66789	0.0195312	0.165257	0.965	6457	tags=37%, list=12%, signal=42%
GO_REGULATION_OF_CARDIAC_CONDUCTION	GO_REGULATION_OF_CARDIAC_CONDUCTION		71	-0.425009	-1.66789	0.01	0.164481	0.965	6700	tags=34%, list=12%, signal=38%
GO_NEGATIVE_REGULATION_OF_OSTEOBLAST_DIFFERENTIATION	GO_NEGATIVE_REGULATION_OF_OSTEOBLAST_DIFFERENTIATION		47	-0.472346	-1.66739	0.0218688	0.164422	0.965	5125	tags=32%, list=9%, signal=35%
GO_EXTRACELLULAR_MATRIX_STRUCTURAL_CONSTITUENT_CONFERRING_COMPRESSION_RESISTANCE	GO_EXTRACELLULAR_MATRIX_STRUCTURAL_CONSTITUENT_CONFERRING_COMPRESSION_RESISTANCE		22	-0.604758	-1.66653	0.0389105	0.164707	0.966	10242	tags=59%, list=19%, signal=73%
GO_REGULATION_OF_PROTEIN_DEACETYLATION	GO_REGULATION_OF_PROTEIN_DEACETYLATION		41	-0.454828	-1.66639	0.0234375	0.164092	0.966	6591	tags=34%, list=12%, signal=39%
GO_INTRACELLULAR_LIGAND_GATED_ION_CHANNEL_ACTIVITY	GO_INTRACELLULAR_LIGAND_GATED_ION_CHANNEL_ACTIVITY		33	-0.471132	-1.6662	0.0124481	0.163565	0.966	8333	tags=48%, list=15%, signal=57%
GO_NEGATIVE_REGULATION_OF_SODIUM_ION_TRANSPORT	GO_NEGATIVE_REGULATION_OF_SODIUM_ION_TRANSPORT		18	-0.554474	-1.66486	0.0169492	0.164418	0.966	2388	tags=33%, list=4%, signal=35%
GO_APICAL_JUNCTION_COMPLEX	GO_APICAL_JUNCTION_COMPLEX		143	-0.414911	-1.66274	0.025	0.166312	0.967	6342	tags=34%, list=11%, signal=38%
GO_CATION_CHANNEL_COMPLEX	GO_CATION_CHANNEL_COMPLEX		221	-0.405016	-1.66259	0.00591716	0.165776	0.967	7628	tags=33%, list=14%, signal=38%
GO_RECEPTOR_SIGNALING_COMPLEX_SCAFFOLD_ACTIVITY	GO_RECEPTOR_SIGNALING_COMPLEX_SCAFFOLD_ACTIVITY		24	-0.532074	-1.66255	0.0151515	0.165092	0.967	3282	tags=33%, list=6%, signal=35%
GO_PULMONARY_VALVE_MORPHOGENESIS	GO_PULMONARY_VALVE_MORPHOGENESIS		16	-0.627842	-1.66247	0.0394477	0.164458	0.967	1246	tags=31%, list=2%, signal=32%
GO_REGULATION_OF_ADHERENS_JUNCTION_ORGANIZATION	GO_REGULATION_OF_ADHERENS_JUNCTION_ORGANIZATION		67	-0.462819	-1.66098	0.0290698	0.165494	0.97	6693	tags=43%, list=12%, signal=49%
GO_NEGATIVE_REGULATION_OF_SMOOTH_MUSCLE_CONTRACTION	GO_NEGATIVE_REGULATION_OF_SMOOTH_MUSCLE_CONTRACTION		17	-0.568635	-1.66094	0.0143149	0.164809	0.97	3142	tags=29%, list=6%, signal=31%
GO_SEMI_LUNAR_VALVE_DEVELOPMENT	GO_SEMI_LUNAR_VALVE_DEVELOPMENT		36	-0.543812	-1.66073	0.0277228	0.164334	0.97	6834	tags=36%, list=12%, signal=41%
GO_MANNOSIDASE_ACTIVITY	GO_MANNOSIDASE_ACTIVITY		15	-0.611285	-1.65878	0.0285171	0.165829	0.971	2657	tags=33%, list=5%, signal=35%
GO_RENAL_WATER_HOMEOSTASIS	GO_RENAL_WATER_HOMEOSTASIS		36	-0.513783	-1.65725	0.0181818	0.166937	0.972	5765	tags=36%, list=10%, signal=40%
GO_REGULATION_OF_VASCULAR_SMOOTH_MUSCLE_CELL_DIFFERENTIATION	GO_REGULATION_OF_VASCULAR_SMOOTH_MUSCLE_CELL_DIFFERENTIATION		26	-0.534024	-1.65681	0.0258449	0.166787	0.972	5029	tags=35%, list=9%, signal=38%
GO_SODIUM_CHANNEL_ACTIVITY	GO_SODIUM_CHANNEL_ACTIVITY		40	-0.504315	-1.65576	0.015873	0.167265	0.972	7563	tags=40%, list=14%, signal=46%
GO_MUSCLE_ALPHA_ACTININ_BINDING	GO_MUSCLE_ALPHA_ACTININ_BINDING		16	-0.590733	-1.65124	0.0266667	0.171942	0.973	10454	tags=56%, list=19%, signal=69%
GO_NEGATIVE_REGULATION_OF_SMOOTH_MUSCLE_CELL_DIFFERENTIATION	GO_NEGATIVE_REGULATION_OF_SMOOTH_MUSCLE_CELL_DIFFERENTIATION		22	-0.538096	-1.65097	0.02	0.171507	0.973	5029	tags=45%, list=9%, signal=50%
GO_CILIUM_OR_FLAGELLUM_DEPENDENT_CELL_MOTILITY	GO_CILIUM_OR_FLAGELLUM_DEPENDENT_CELL_MOTILITY		36	-0.645372	-1.65019	0.0813704	0.171716	0.973	5435	tags=67%, list=10%, signal=74%
GO_RENAL_SYSTEM_PROCESS	GO_RENAL_SYSTEM_PROCESS		116	-0.434167	-1.65001	0.0156556	0.171206	0.973	6700	tags=28%, list=12%, signal=32%
GO_THYROID_HORMONE_METABOLIC_PROCESS	GO_THYROID_HORMONE_METABOLIC_PROCESS		20	-0.57433	-1.64977	0.0159681	0.170779	0.973	4901	tags=35%, list=9%, signal=38%
GO_REGULATION_OF_SPROUTING_ANGIOGENESIS	GO_REGULATION_OF_SPROUTING_ANGIOGENESIS		120	-0.413494	-1.64817	0.0178926	0.171789	0.973	8976	tags=33%, list=16%, signal=40%
GO_DELAYED_RECTIFIER_POTASSIUM_CHANNEL_ACTIVITY	GO_DELAYED_RECTIFIER_POTASSIUM_CHANNEL_ACTIVITY		33	-0.521087	-1.64752	0.019305	0.171762	0.974	8164	tags=45%, list=15%, signal=53%
GO_CHANNEL_REGULATOR_ACTIVITY	GO_CHANNEL_REGULATOR_ACTIVITY		144	-0.382415	-1.64603	0.00596422	0.172893	0.974	6779	tags=31%, list=12%, signal=36%
GO_NEURON_PROJECTION_REGENERATION	GO_NEURON_PROJECTION_REGENERATION		59	-0.434186	-1.64452	0.00994036	0.174101	0.974	6907	tags=36%, list=12%, signal=41%
GO_REGULATION_OF_SYSTEMIC_ARTERIAL_BLOOD_PRESSURE_MEDIATED_BY_A_CHEMICAL_SIGNAL	GO_REGULATION_OF_SYSTEMIC_ARTERIAL_BLOOD_PRESSURE_MEDIATED_BY_A_CHEMICAL_SIGNAL		48	-0.492252	-1.64179	0.0155642	0.176803	0.975	6700	tags=33%, list=12%, signal=38%
GO_REGULATION_OF_PHOSPHOLIPID_METABOLIC_PROCESS	GO_REGULATION_OF_PHOSPHOLIPID_METABOLIC_PROCESS		67	-0.468253	-1.6417	0.0200401	0.176177	0.976	5182	tags=31%, list=9%, signal=35%
GO_REGULATION_OF_NEURON_PROJECTION_REGENERATION	GO_REGULATION_OF_NEURON_PROJECTION_REGENERATION		32	-0.491562	-1.64136	0.0309278	0.175879	0.976	9066	tags=47%, list=16%, signal=56%
GO_ACTININ_BINDING	GO_ACTININ_BINDING		39	-0.474986	-1.6402	0.0301205	0.176626	0.976	10454	tags=44%, list=19%, signal=54%
GO_CARDIAC_MUSCLE_CELL_ACTION_POTENTIAL_INVOLVED_IN_CONTRACTION	GO_CARDIAC_MUSCLE_CELL_ACTION_POTENTIAL_INVOLVED_IN_CONTRACTION		53	-0.449	-1.63996	0.0177165	0.176207	0.976	6700	tags=40%, list=12%, signal=45%
GO_CELL_MIGRATION_INVOLVED_IN_SPROUTING_ANGIOGENESIS	GO_CELL_MIGRATION_INVOLVED_IN_SPROUTING_ANGIOGENESIS		89	-0.435806	-1.63982	0.0284553	0.175672	0.976	6992	tags=29%, list=13%, signal=33%
GO_CELL_CELL_SIGNALING_INVOLVED_IN_CARDIAC_CONDUCTION	GO_CELL_CELL_SIGNALING_INVOLVED_IN_CARDIAC_CONDUCTION		32	-0.488635	-1.63905	0.0195695	0.175921	0.976	7563	tags=41%, list=14%, signal=47%
GO_PHOSPHATIDYLCHOLINE_METABOLIC_PROCESS	GO_PHOSPHATIDYLCHOLINE_METABOLIC_PROCESS		37	-0.479119	-1.63874	0.0117417	0.175516	0.976	8629	tags=41%, list=16%, signal=48%
GO_CELLULAR_RESPONSE_TO_PH	GO_CELLULAR_RESPONSE_TO_PH		21	-0.568466	-1.63846	0.0295858	0.175159	0.976	8497	tags=48%, list=15%, signal=56%
GO_HEPARAN_SULFATE_PROTEOGLYCAN_BINDING	GO_HEPARAN_SULFATE_PROTEOGLYCAN_BINDING		16	-0.604595	-1.63765	0.031068	0.175521	0.976	4964	tags=44%, list=9%, signal=48%
GO_CONTRACTILE_ACTIN_FILAMENT_BUNDLE_ASSEMBLY	GO_CONTRACTILE_ACTIN_FILAMENT_BUNDLE_ASSEMBLY		94	-0.421814	-1.63695	0.0197628	0.175637	0.976	5808	tags=31%, list=11%, signal=34%
GO_PHOSPHOLIPASE_A2_ACTIVITY_CONSUMING_1_2_DIPALMITOYLPHOSPHATIDYLCHOLINE_	GO_PHOSPHOLIPASE_A2_ACTIVITY_CONSUMING_1_2_DIPALMITOYLPHOSPHATIDYLCHOLINE_		20	-0.540611	-1.63683	0.0227273	0.175063	0.976	8629	tags=40%, list=16%, signal=47%
GO_POSITIVE_REGULATION_OF_VASCULATURE_DEVELOPMENT	GO_POSITIVE_REGULATION_OF_VASCULATURE_DEVELOPMENT		213	-0.400944	-1.63604	0.0280561	0.175269	0.976	7100	tags=30%, list=13%, signal=34%
GO_PHOSPHATIDYLINOSITOL_3_KINASE_SIGNALING	GO_PHOSPHATIDYLINOSITOL_3_KINASE_SIGNALING		144	-0.411017	-1.63602	0.0163934	0.174604	0.976	7554	tags=33%, list=14%, signal=39%
GO_LUNG_ALVEOLUS_DEVELOPMENT	GO_LUNG_ALVEOLUS_DEVELOPMENT		41	-0.48045	-1.63272	0.0377359	0.177872	0.976	7211	tags=41%, list=13%, signal=48%
GO_REGULATION_OF_SMALL_GTPASE_MEDIATED_SIGNAL_TRANSDUCTION	GO_REGULATION_OF_SMALL_GTPASE_MEDIATED_SIGNAL_TRANSDUCTION		331	-0.395861	-1.63271	0.0314961	0.177184	0.976	6521	tags=35%, list=12%, signal=39%
GO_BRUSH_BORDER_MEMBRANE	GO_BRUSH_BORDER_MEMBRANE		50	-0.470353	-1.63169	0.0173745	0.177788	0.977	7353	tags=38%, list=13%, signal=44%
GO_CAVEOLA	GO_CAVEOLA		80	-0.442505	-1.63144	0.0206612	0.177444	0.978	5230	tags=30%, list=9%, signal=33%
GO_BRANCHING_INVOLVED_IN_MAMMARY_GLAND_DUCT_MORPHOGENESIS	GO_BRANCHING_INVOLVED_IN_MAMMARY_GLAND_DUCT_MORPHOGENESIS		25	-0.516972	-1.63132	0.0217391	0.176904	0.978	6693	tags=48%, list=12%, signal=55%
GO_REGULATION_OF_CELLULAR_RESPONSE_TO_TRANSFORMING_GROWTH_FACTOR_BETA_STIMULUS	GO_REGULATION_OF_CELLULAR_RESPONSE_TO_TRANSFORMING_GROWTH_FACTOR_BETA_STIMULUS		119	-0.409078	-1.63123	0.016	0.176307	0.978	5170	tags=25%, list=9%, signal=28%
GO_NEGATIVE_REGULATION_OF_NEURON_PROJECTION_REGENERATION	GO_NEGATIVE_REGULATION_OF_NEURON_PROJECTION_REGENERATION		15	-0.553707	-1.63105	0.0336634	0.175858	0.978	6907	tags=53%, list=12%, signal=61%
GO_RENAL_SYSTEM_DEVELOPMENT	GO_RENAL_SYSTEM_DEVELOPMENT		294	-0.385465	-1.63065	0.0203666	0.175619	0.978	5159	tags=26%, list=9%, signal=28%
GO_TRANSMEMBRANE_RECEPTOR_PROTEIN_TYROSINE_KINASE_ACTIVITY	GO_TRANSMEMBRANE_RECEPTOR_PROTEIN_TYROSINE_KINASE_ACTIVITY		62	-0.464153	-1.62992	0.0241935	0.175785	0.979	7068	tags=32%, list=13%, signal=37%
GO_REGULATION_OF_RAS_PROTEIN_SIGNAL_TRANSDUCTION	GO_REGULATION_OF_RAS_PROTEIN_SIGNAL_TRANSDUCTION		233	-0.410723	-1.62925	0.0282828	0.175945	0.979	6521	tags=36%, list=12%, signal=41%
GO_REGULATION_OF_MEMBRANE_REPOLARIZATION	GO_REGULATION_OF_MEMBRANE_REPOLARIZATION		35	-0.483306	-1.62901	0.019802	0.175603	0.979	6700	tags=37%, list=12%, signal=42%
GO_PULMONARY_VALVE_DEVELOPMENT	GO_PULMONARY_VALVE_DEVELOPMENT		19	-0.584642	-1.62863	0.0340681	0.175348	0.979	1246	tags=26%, list=2%, signal=27%
GO_NEGATIVE_REGULATION_OF_MUSCLE_CONTRACTION	GO_NEGATIVE_REGULATION_OF_MUSCLE_CONTRACTION		28	-0.467658	-1.62854	0.0122951	0.174772	0.979	4016	tags=25%, list=7%, signal=27%
GO_MESENCHYME_MORPHOGENESIS	GO_MESENCHYME_MORPHOGENESIS		49	-0.494979	-1.62847	0.026	0.174181	0.979	7072	tags=31%, list=13%, signal=35%
GO_NEGATIVE_REGULATION_OF_SYNAPTIC_TRANSMISSION	GO_NEGATIVE_REGULATION_OF_SYNAPTIC_TRANSMISSION		70	-0.4265	-1.6282	0.0168421	0.173845	0.979	7842	tags=34%, list=14%, signal=40%
GO_POSITIVE_REGULATION_OF_MACROPHAGE_DERIVED_FOAM_CELL_DIFFERENTIATION	GO_POSITIVE_REGULATION_OF_MACROPHAGE_DERIVED_FOAM_CELL_DIFFERENTIATION		17	-0.583635	-1.62778	0.0352251	0.173695	0.98	4746	tags=35%, list=9%, signal=39%
GO_POSITIVE_REGULATION_OF_BONE_MINERALIZATION	GO_POSITIVE_REGULATION_OF_BONE_MINERALIZATION		36	-0.46799	-1.62716	0.0294737	0.173762	0.98	10752	tags=47%, list=19%, signal=59%
GO_HEART_MORPHOGENESIS	GO_HEART_MORPHOGENESIS		249	-0.391122	-1.62684	0.0247423	0.173477	0.981	5245	tags=27%, list=9%, signal=30%
GO_POSITIVE_REGULATION_OF_SPROUTING_ANGIOGENESIS	GO_POSITIVE_REGULATION_OF_SPROUTING_ANGIOGENESIS		58	-0.463228	-1.62673	0.0289855	0.172976	0.981	7081	tags=28%, list=13%, signal=32%
GO_I_KAPPAB_PHOSPHORYLATION	GO_I_KAPPAB_PHOSPHORYLATION		18	-0.551203	-1.62475	0.0357853	0.174559	0.981	5341	tags=44%, list=10%, signal=49%
GO_SARCOPLASM	GO_SARCOPLASM		78	-0.407353	-1.62397	0.0121457	0.174814	0.981	6148	tags=38%, list=11%, signal=43%
GO_ANIMAL_ORGAN_FORMATION	GO_ANIMAL_ORGAN_FORMATION		64	-0.463301	-1.6231	0.0271399	0.175196	0.981	4273	tags=27%, list=8%, signal=29%
GO_CELLULAR_EXTRAVASATION	GO_CELLULAR_EXTRAVASATION		57	-0.51496	-1.62267	0.0483871	0.175102	0.981	5690	tags=37%, list=10%, signal=41%
GO_INOSITOL_PHOSPHATE_BIOSYNTHETIC_PROCESS	GO_INOSITOL_PHOSPHATE_BIOSYNTHETIC_PROCESS		42	-0.480258	-1.62219	0.0222672	0.174998	0.981	6716	tags=36%, list=12%, signal=41%
GO_ATPASE_DEPENDENT_TRANSMEMBRANE_TRANSPORT_COMPLEX	GO_ATPASE_DEPENDENT_TRANSMEMBRANE_TRANSPORT_COMPLEX		22	-0.555152	-1.622	0.0375494	0.174596	0.981	4917	tags=36%, list=9%, signal=40%
GO_INOSITOL_LIPID_MEDIATED_SIGNALING	GO_INOSITOL_LIPID_MEDIATED_SIGNALING		180	-0.397618	-1.6214	0.018	0.174697	0.981	7554	tags=32%, list=14%, signal=37%
GO_AORTIC_VALVE_DEVELOPMENT	GO_AORTIC_VALVE_DEVELOPMENT		28	-0.547503	-1.6206	0.0249042	0.175021	0.982	1246	tags=25%, list=2%, signal=26%
GO_PERICARDIUM_DEVELOPMENT	GO_PERICARDIUM_DEVELOPMENT		20	-0.561169	-1.62042	0.0532787	0.174575	0.982	6710	tags=35%, list=12%, signal=40%
GO_PLATELET_DERIVED_GROWTH_FACTOR_RECEPTOR_SIGNALING_PATHWAY	GO_PLATELET_DERIVED_GROWTH_FACTOR_RECEPTOR_SIGNALING_PATHWAY		57	-0.453921	-1.61969	0.0412371	0.174834	0.982	6457	tags=33%, list=12%, signal=38%
GO_VENTRICULAR_SEPTUM_DEVELOPMENT	GO_VENTRICULAR_SEPTUM_DEVELOPMENT		70	-0.468723	-1.61931	0.0472279	0.174659	0.982	6865	tags=31%, list=12%, signal=36%
GO_I_BAND	GO_I_BAND		136	-0.388521	-1.61874	0.0203252	0.174654	0.982	5509	tags=31%, list=10%, signal=34%
GO_MYOFIBRIL_ASSEMBLY	GO_MYOFIBRIL_ASSEMBLY		69	-0.451763	-1.61824	0.0246407	0.174582	0.982	6186	tags=33%, list=11%, signal=37%
GO_FATTY_ACID_BETA_OXIDATION_USING_ACYL_COA_OXIDASE	GO_FATTY_ACID_BETA_OXIDATION_USING_ACYL_COA_OXIDASE		15	-0.61917	-1.61821	0.0268714	0.174016	0.982	6310	tags=47%, list=11%, signal=53%
GO_GLAND_MORPHOGENESIS	GO_GLAND_MORPHOGENESIS		119	-0.420521	-1.61813	0.0138614	0.173489	0.982	7275	tags=33%, list=13%, signal=38%
GO_REGULATION_OF_PHOSPHOLIPASE_ACTIVITY	GO_REGULATION_OF_PHOSPHOLIPASE_ACTIVITY		68	-0.438835	-1.61727	0.0253411	0.173937	0.982	4934	tags=26%, list=9%, signal=29%
GO_REGULATION_OF_MACROPHAGE_DERIVED_FOAM_CELL_DIFFERENTIATION	GO_REGULATION_OF_MACROPHAGE_DERIVED_FOAM_CELL_DIFFERENTIATION		30	-0.509273	-1.61682	0.0318091	0.173757	0.982	7662	tags=37%, list=14%, signal=43%
GO_CARDIAC_CHAMBER_MORPHOGENESIS	GO_CARDIAC_CHAMBER_MORPHOGENESIS		127	-0.421184	-1.615	0.0273973	0.175366	0.982	6865	tags=30%, list=12%, signal=34%
GO_ICOSANOID_METABOLIC_PROCESS	GO_ICOSANOID_METABOLIC_PROCESS		81	-0.44096	-1.61491	0.0164609	0.174851	0.982	6653	tags=33%, list=12%, signal=38%
GO_SYNTAXIN_1_BINDING	GO_SYNTAXIN_1_BINDING		22	-0.572771	-1.61464	0.0349076	0.17456	0.982	3479	tags=36%, list=6%, signal=39%
GO_NITRIC_OXIDE_MEDIATED_SIGNAL_TRANSDUCTION	GO_NITRIC_OXIDE_MEDIATED_SIGNAL_TRANSDUCTION		29	-0.485423	-1.61397	0.0167015	0.174711	0.982	6556	tags=34%, list=12%, signal=39%
GO_REGULATION_OF_OSTEOBLAST_DIFFERENTIATION	GO_REGULATION_OF_OSTEOBLAST_DIFFERENTIATION		115	-0.402645	-1.61319	0.0239521	0.175083	0.982	6834	tags=31%, list=12%, signal=36%
GO_NEUROMUSCULAR_JUNCTION_DEVELOPMENT	GO_NEUROMUSCULAR_JUNCTION_DEVELOPMENT		48	-0.454284	-1.61244	0.0346939	0.1754	0.982	7473	tags=38%, list=14%, signal=43%
GO_REGULATION_OF_FATTY_ACID_OXIDATION	GO_REGULATION_OF_FATTY_ACID_OXIDATION		30	-0.492801	-1.61156	0.0326531	0.175743	0.982	7481	tags=43%, list=14%, signal=50%
GO_TIGHT_JUNCTION	GO_TIGHT_JUNCTION		128	-0.399989	-1.61152	0.026971	0.175188	0.982	6342	tags=33%, list=11%, signal=37%
GO_SMAD_BINDING	GO_SMAD_BINDING		80	-0.439838	-1.61117	0.031185	0.174998	0.982	6865	tags=36%, list=12%, signal=41%
GO_REGULATION_OF_SYNAPTIC_TRANSMISSION_GABAERGIC	GO_REGULATION_OF_SYNAPTIC_TRANSMISSION_GABAERGIC		32	-0.503921	-1.61053	0.0180723	0.175136	0.982	9718	tags=44%, list=18%, signal=53%
GO_NEGATIVE_REGULATION_OF_EPITHELIAL_CELL_APOPTOTIC_PROCESS	GO_NEGATIVE_REGULATION_OF_EPITHELIAL_CELL_APOPTOTIC_PROCESS		45	-0.438406	-1.60967	0.0211946	0.17549	0.982	3790	tags=27%, list=7%, signal=29%
GO_PATHWAY_RESTRICTED_SMAD_PROTEIN_PHOSPHORYLATION	GO_PATHWAY_RESTRICTED_SMAD_PROTEIN_PHOSPHORYLATION		65	-0.429381	-1.60931	0.0295359	0.17534	0.982	6991	tags=40%, list=13%, signal=46%
GO_AORTA_DEVELOPMENT	GO_AORTA_DEVELOPMENT		53	-0.508522	-1.60614	0.0338983	0.17848	0.982	4727	tags=32%, list=9%, signal=35%
GO_REGULATION_OF_VASCULATURE_DEVELOPMENT	GO_REGULATION_OF_VASCULATURE_DEVELOPMENT		388	-0.371651	-1.6061	0.0219124	0.177921	0.982	7100	tags=28%, list=13%, signal=32%
GO_CELL_COMMUNICATION_BY_ELECTRICAL_COUPLING_INVOLVED_IN_CARDIAC_CONDUCTION	GO_CELL_COMMUNICATION_BY_ELECTRICAL_COUPLING_INVOLVED_IN_CARDIAC_CONDUCTION		24	-0.500225	-1.60607	0.0262097	0.177371	0.982	6700	tags=38%, list=12%, signal=43%
GO_CATION_CHANNEL_ACTIVITY	GO_CATION_CHANNEL_ACTIVITY		319	-0.375185	-1.60603	0.00770713	0.176824	0.982	8175	tags=31%, list=15%, signal=36%
GO_FATTY_ACID_BETA_OXIDATION	GO_FATTY_ACID_BETA_OXIDATION		72	-0.460903	-1.60348	0.0352251	0.179158	0.983	6310	tags=35%, list=11%, signal=39%
GO_CELL_COMMUNICATION_INVOLVED_IN_CARDIAC_CONDUCTION	GO_CELL_COMMUNICATION_INVOLVED_IN_CARDIAC_CONDUCTION		56	-0.42916	-1.60271	0.0196078	0.179529	0.983	7563	tags=36%, list=14%, signal=41%
GO_SYNAPTIC_MEMBRANE_ADHESION	GO_SYNAPTIC_MEMBRANE_ADHESION		27	-0.523981	-1.60196	0.0334646	0.179793	0.984	8472	tags=41%, list=15%, signal=48%
GO_REGULATION_OF_ENDOTHELIAL_CELL_MIGRATION	GO_REGULATION_OF_ENDOTHELIAL_CELL_MIGRATION		203	-0.373999	-1.6018	0.0142857	0.179402	0.984	6992	tags=29%, list=13%, signal=33%
GO_MYOSIN_FILAMENT	GO_MYOSIN_FILAMENT		22	-0.569077	-1.60103	0.027668	0.179774	0.985	10454	tags=50%, list=19%, signal=62%
GO_REGULATION_OF_ANDROGEN_RECEPTOR_SIGNALING_PATHWAY	GO_REGULATION_OF_ANDROGEN_RECEPTOR_SIGNALING_PATHWAY		26	-0.491252	-1.60102	0.0327198	0.1792	0.985	7299	tags=46%, list=13%, signal=53%
GO_SOLUTE_CATION_ANTIPORTER_ACTIVITY	GO_SOLUTE_CATION_ANTIPORTER_ACTIVITY		33	-0.497091	-1.60097	0.0218254	0.178669	0.985	5616	tags=39%, list=10%, signal=44%
GO_RHO_GUANYL_NUCLEOTIDE_EXCHANGE_FACTOR_ACTIVITY	GO_RHO_GUANYL_NUCLEOTIDE_EXCHANGE_FACTOR_ACTIVITY		78	-0.463111	-1.59956	0.0591716	0.17976	0.985	6390	tags=41%, list=12%, signal=46%
GO_NEPHRON_EPITHELIUM_DEVELOPMENT	GO_NEPHRON_EPITHELIUM_DEVELOPMENT		109	-0.427857	-1.59897	0.0143443	0.179879	0.986	4545	tags=26%, list=8%, signal=28%
GO_CELL_DIFFERENTIATION_INVOLVED_IN_KIDNEY_DEVELOPMENT	GO_CELL_DIFFERENTIATION_INVOLVED_IN_KIDNEY_DEVELOPMENT		54	-0.478209	-1.59702	0.0245399	0.18155	0.986	4382	tags=28%, list=8%, signal=30%
GO_REGULATION_OF_CELL_MATRIX_ADHESION	GO_REGULATION_OF_CELL_MATRIX_ADHESION		114	-0.413299	-1.59683	0.0318091	0.181163	0.986	8393	tags=39%, list=15%, signal=46%
GO_RHO_PROTEIN_SIGNAL_TRANSDUCTION	GO_RHO_PROTEIN_SIGNAL_TRANSDUCTION		201	-0.387582	-1.59578	0.0242915	0.181828	0.986	6521	tags=32%, list=12%, signal=36%
GO_NEGATIVE_REGULATION_OF_ENDOTHELIAL_CELL_APOPTOTIC_PROCESS	GO_NEGATIVE_REGULATION_OF_ENDOTHELIAL_CELL_APOPTOTIC_PROCESS		34	-0.467222	-1.59527	0.020284	0.181898	0.986	3790	tags=29%, list=7%, signal=32%
GO_NEPHRON_TUBULE_FORMATION	GO_NEPHRON_TUBULE_FORMATION		19	-0.577444	-1.59468	0.0336134	0.181962	0.986	3005	tags=32%, list=5%, signal=33%
GO_INOSITOL_PHOSPHATE_METABOLIC_PROCESS	GO_INOSITOL_PHOSPHATE_METABOLIC_PROCESS		47	-0.439401	-1.59343	0.0246407	0.182898	0.987	6457	tags=38%, list=12%, signal=43%
GO_POSITIVE_REGULATION_OF_RESPONSE_TO_WOUNDING	GO_POSITIVE_REGULATION_OF_RESPONSE_TO_WOUNDING		67	-0.44743	-1.59171	0.021097	0.184226	0.987	5029	tags=27%, list=9%, signal=30%
GO_ENDOTHELIAL_CELL_MIGRATION	GO_ENDOTHELIAL_CELL_MIGRATION		246	-0.370173	-1.59103	0.0121457	0.184425	0.987	6992	tags=29%, list=13%, signal=33%
GO_RECEPTOR_COMPLEX	GO_RECEPTOR_COMPLEX		398	-0.372272	-1.59064	0.0143443	0.184285	0.987	7335	tags=31%, list=13%, signal=35%
GO_DYNEIN_LIGHT_CHAIN_BINDING	GO_DYNEIN_LIGHT_CHAIN_BINDING		25	-0.598966	-1.58934	0.0909091	0.185216	0.987	5022	tags=60%, list=9%, signal=66%
GO_REGULATION_OF_CARDIAC_MUSCLE_ADAPTATION	GO_REGULATION_OF_CARDIAC_MUSCLE_ADAPTATION		15	-0.54404	-1.5883	0.0382294	0.185828	0.987	11256	tags=53%, list=20%, signal=67%
GO_VENTRICULAR_SEPTUM_MORPHOGENESIS	GO_VENTRICULAR_SEPTUM_MORPHOGENESIS		44	-0.497148	-1.58821	0.0540541	0.185369	0.987	6865	tags=36%, list=12%, signal=41%
GO_NEPHRON_DEVELOPMENT	GO_NEPHRON_DEVELOPMENT		142	-0.41139	-1.58775	0.028	0.185361	0.987	5449	tags=27%, list=10%, signal=30%
GO_SMAD_PROTEIN_SIGNAL_TRANSDUCTION	GO_SMAD_PROTEIN_SIGNAL_TRANSDUCTION		69	-0.409506	-1.58708	0.0247934	0.185657	0.989	6991	tags=32%, list=13%, signal=36%
GO_RESPONSE_TO_STEROL	GO_RESPONSE_TO_STEROL		32	-0.452895	-1.5862	0.0245902	0.186135	0.989	5098	tags=34%, list=9%, signal=38%
GO_STRIATED_MUSCLE_ADAPTATION	GO_STRIATED_MUSCLE_ADAPTATION		57	-0.434614	-1.58474	0.0120968	0.187324	0.989	5448	tags=33%, list=10%, signal=37%
GO_NEPHRIC_DUCT_DEVELOPMENT	GO_NEPHRIC_DUCT_DEVELOPMENT		16	-0.566943	-1.58203	0.0392927	0.190055	0.989	3950	tags=38%, list=7%, signal=40%
GO_NEUTRAL_LIPID_BIOSYNTHETIC_PROCESS	GO_NEUTRAL_LIPID_BIOSYNTHETIC_PROCESS		41	-0.447924	-1.58175	0.0222222	0.189858	0.989	7057	tags=34%, list=13%, signal=39%
GO_REGULATION_OF_ACTIN_FILAMENT_BUNDLE_ASSEMBLY	GO_REGULATION_OF_ACTIN_FILAMENT_BUNDLE_ASSEMBLY		94	-0.40106	-1.5803	0.0275049	0.191075	0.989	6693	tags=33%, list=12%, signal=37%
GO_REGULATION_OF_METAL_ION_TRANSPORT	GO_REGULATION_OF_METAL_ION_TRANSPORT		377	-0.360953	-1.57995	0.00776699	0.190892	0.989	6723	tags=28%, list=12%, signal=32%
GO_OMEGA_PEPTIDASE_ACTIVITY	GO_OMEGA_PEPTIDASE_ACTIVITY		15	-0.653547	-1.57962	0.0449898	0.190716	0.989	5519	tags=67%, list=10%, signal=74%
GO_PHENOL_CONTAINING_COMPOUND_METABOLIC_PROCESS	GO_PHENOL_CONTAINING_COMPOUND_METABOLIC_PROCESS		60	-0.43087	-1.57917	0.0186722	0.19073	0.989	6054	tags=33%, list=11%, signal=37%
GO_REGULATION_OF_BONE_MINERALIZATION	GO_REGULATION_OF_BONE_MINERALIZATION		70	-0.41562	-1.57868	0.0299401	0.190756	0.989	8877	tags=39%, list=16%, signal=46%
GO_CARDIAC_CHAMBER_DEVELOPMENT	GO_CARDIAC_CHAMBER_DEVELOPMENT		165	-0.408224	-1.57827	0.0451745	0.190743	0.99	6865	tags=30%, list=12%, signal=34%
GO_MEMBRANE_REPOLARIZATION_DURING_VENTRICULAR_CARDIAC_MUSCLE_CELL_ACTION_POTENTIAL	GO_MEMBRANE_REPOLARIZATION_DURING_VENTRICULAR_CARDIAC_MUSCLE_CELL_ACTION_POTENTIAL		16	-0.5677	-1.57817	0.0390144	0.190286	0.99	4571	tags=44%, list=8%, signal=48%
GO_REGULATION_OF_PHOSPHATIDYLINOSITOL_3_KINASE_SIGNALING	GO_REGULATION_OF_PHOSPHATIDYLINOSITOL_3_KINASE_SIGNALING		120	-0.414	-1.57801	0.0372671	0.189935	0.991	7068	tags=33%, list=13%, signal=38%
GO_SODIUM_ION_IMPORT_ACROSS_PLASMA_MEMBRANE	GO_SODIUM_ION_IMPORT_ACROSS_PLASMA_MEMBRANE		15	-0.571754	-1.57795	0.0384615	0.189443	0.991	7336	tags=47%, list=13%, signal=54%
GO_MESENCHYMAL_CELL_PROLIFERATION	GO_MESENCHYMAL_CELL_PROLIFERATION		45	-0.455502	-1.57743	0.0316832	0.189528	0.991	5427	tags=27%, list=10%, signal=30%
GO_FATTY_ACID_METABOLIC_PROCESS	GO_FATTY_ACID_METABOLIC_PROCESS		257	-0.377061	-1.57743	0.024948	0.188988	0.991	6429	tags=29%, list=12%, signal=33%
GO_EXTRACELLULAR_MATRIX_STRUCTURAL_CONSTITUENT	GO_EXTRACELLULAR_MATRIX_STRUCTURAL_CONSTITUENT		161	-0.484098	-1.57652	0.0801603	0.189486	0.992	6566	tags=31%, list=12%, signal=35%
GO_EPITHELIAL_TO_MESENCHYMAL_TRANSITION_INVOLVED_IN_ENDOCARDIAL_CUSHION_FORMATION	GO_EPITHELIAL_TO_MESENCHYMAL_TRANSITION_INVOLVED_IN_ENDOCARDIAL_CUSHION_FORMATION		16	-0.584265	-1.57636	0.0510806	0.189104	0.992	1764	tags=31%, list=3%, signal=32%
GO_REGULATION_OF_POTASSIUM_ION_TRANSMEMBRANE_TRANSPORTER_ACTIVITY	GO_REGULATION_OF_POTASSIUM_ION_TRANSMEMBRANE_TRANSPORTER_ACTIVITY		62	-0.424254	-1.57577	0.0120724	0.189205	0.992	6723	tags=35%, list=12%, signal=40%
GO_REGULATION_OF_CATION_TRANSMEMBRANE_TRANSPORT	GO_REGULATION_OF_CATION_TRANSMEMBRANE_TRANSPORT		327	-0.352316	-1.5744	0.0114504	0.190305	0.992	6723	tags=28%, list=12%, signal=31%
GO_REGULATION_OF_VOLTAGE_GATED_CALCIUM_CHANNEL_ACTIVITY	GO_REGULATION_OF_VOLTAGE_GATED_CALCIUM_CHANNEL_ACTIVITY		36	-0.457533	-1.57379	0.0182556	0.190457	0.992	4909	tags=28%, list=9%, signal=30%
GO_CARBONATE_DEHYDRATASE_ACTIVITY	GO_CARBONATE_DEHYDRATASE_ACTIVITY		15	-0.579247	-1.57378	0.0342742	0.189934	0.992	8724	tags=53%, list=16%, signal=63%
GO_PLATELET_DERIVED_GROWTH_FACTOR_RECEPTOR_BINDING	GO_PLATELET_DERIVED_GROWTH_FACTOR_RECEPTOR_BINDING		15	-0.604419	-1.57312	0.0613497	0.190221	0.992	9793	tags=73%, list=18%, signal=89%
GO_CARDIAC_EPITHELIAL_TO_MESENCHYMAL_TRANSITION	GO_CARDIAC_EPITHELIAL_TO_MESENCHYMAL_TRANSITION		31	-0.508607	-1.57275	0.0433925	0.190137	0.992	4886	tags=35%, list=9%, signal=39%
GO_NEGATIVE_REGULATION_OF_ACTIN_FILAMENT_BUNDLE_ASSEMBLY	GO_NEGATIVE_REGULATION_OF_ACTIN_FILAMENT_BUNDLE_ASSEMBLY		26	-0.494094	-1.5722	0.0442656	0.190204	0.992	2409	tags=27%, list=4%, signal=28%
GO_REGULATION_OF_DELAYED_RECTIFIER_POTASSIUM_CHANNEL_ACTIVITY	GO_REGULATION_OF_DELAYED_RECTIFIER_POTASSIUM_CHANNEL_ACTIVITY		20	-0.523172	-1.57039	0.033264	0.191832	0.992	11687	tags=65%, list=21%, signal=82%
GO_NEGATIVE_REGULATION_OF_VASCULATURE_DEVELOPMENT	GO_NEGATIVE_REGULATION_OF_VASCULATURE_DEVELOPMENT		165	-0.38146	-1.56913	0.0219124	0.192763	0.993	7551	tags=30%, list=14%, signal=35%
GO_STEROL_TRANSPORT	GO_STEROL_TRANSPORT		105	-0.392289	-1.56885	0.0242915	0.192551	0.993	8025	tags=29%, list=15%, signal=33%
GO_POSITIVE_REGULATION_OF_PHOSPHATIDYLINOSITOL_3_KINASE_SIGNALING	GO_POSITIVE_REGULATION_OF_PHOSPHATIDYLINOSITOL_3_KINASE_SIGNALING		85	-0.436454	-1.56714	0.0495868	0.194105	0.993	7501	tags=33%, list=14%, signal=38%
GO_GLOMERULAR_EPITHELIUM_DEVELOPMENT	GO_GLOMERULAR_EPITHELIUM_DEVELOPMENT		20	-0.573823	-1.5662	0.0295276	0.1947	0.993	3282	tags=30%, list=6%, signal=32%
GO_CARGO_RECEPTOR_ACTIVITY	GO_CARGO_RECEPTOR_ACTIVITY		86	-0.443757	-1.56534	0.0485437	0.195091	0.993	7588	tags=41%, list=14%, signal=47%
GO_REGULATION_OF_SENSORY_PERCEPTION	GO_REGULATION_OF_SENSORY_PERCEPTION		38	-0.470411	-1.56481	0.026	0.1952	0.993	4511	tags=24%, list=8%, signal=26%
GO_CELL_SUBSTRATE_JUNCTION_ASSEMBLY	GO_CELL_SUBSTRATE_JUNCTION_ASSEMBLY		96	-0.436952	-1.56453	0.0409357	0.194938	0.993	6693	tags=36%, list=12%, signal=41%
GO_POSITIVE_REGULATION_OF_INTERLEUKIN_13_PRODUCTION	GO_POSITIVE_REGULATION_OF_INTERLEUKIN_13_PRODUCTION		15	-0.563305	-1.56401	0.0554455	0.195044	0.993	3640	tags=40%, list=7%, signal=43%
GO_SPROUTING_ANGIOGENESIS	GO_SPROUTING_ANGIOGENESIS		166	-0.39276	-1.56359	0.0323887	0.194994	0.994	8976	tags=35%, list=16%, signal=42%
GO_REGULATION_OF_PHOSPHOLIPID_BIOSYNTHETIC_PROCESS	GO_REGULATION_OF_PHOSPHOLIPID_BIOSYNTHETIC_PROCESS		18	-0.508651	-1.56326	0.04	0.194849	0.994	5958	tags=44%, list=11%, signal=50%
GO_TRANSFORMING_GROWTH_FACTOR_BETA_RECEPTOR_SIGNALING_PATHWAY	GO_TRANSFORMING_GROWTH_FACTOR_BETA_RECEPTOR_SIGNALING_PATHWAY		195	-0.375466	-1.56265	0.0349794	0.195062	0.994	7012	tags=26%, list=13%, signal=30%
GO_LIPID_HOMEOSTASIS	GO_LIPID_HOMEOSTASIS		144	-0.379389	-1.56217	0.0162272	0.195066	0.994	7096	tags=28%, list=13%, signal=33%
GO_REGULATION_OF_SYSTEMIC_ARTERIAL_BLOOD_PRESSURE_BY_RENIN_ANGIOTENSIN	GO_REGULATION_OF_SYSTEMIC_ARTERIAL_BLOOD_PRESSURE_BY_RENIN_ANGIOTENSIN		25	-0.54935	-1.55963	0.038	0.197513	0.994	6700	tags=32%, list=12%, signal=36%
GO_REGULATION_OF_ESTABLISHMENT_OR_MAINTENANCE_OF_CELL_POLARITY	GO_REGULATION_OF_ESTABLISHMENT_OR_MAINTENANCE_OF_CELL_POLARITY		24	-0.494928	-1.55943	0.04	0.197224	0.994	6452	tags=46%, list=12%, signal=52%
GO_BICARBONATE_TRANSMEMBRANE_TRANSPORTER_ACTIVITY	GO_BICARBONATE_TRANSMEMBRANE_TRANSPORTER_ACTIVITY		19	-0.536463	-1.55925	0.0574468	0.196915	0.995	5373	tags=32%, list=10%, signal=35%
GO_LONG_TERM_SYNAPTIC_POTENTIATION	GO_LONG_TERM_SYNAPTIC_POTENTIATION		87	-0.404126	-1.55922	0.0277228	0.196411	0.995	6907	tags=28%, list=12%, signal=31%
GO_CELL_SUBSTRATE_ADHESION	GO_CELL_SUBSTRATE_ADHESION		334	-0.383245	-1.55913	0.031068	0.196001	0.995	6457	tags=30%, list=12%, signal=33%
GO_PHOSPHATIDYLCHOLINE_ACYL_CHAIN_REMODELING	GO_PHOSPHATIDYLCHOLINE_ACYL_CHAIN_REMODELING		26	-0.485917	-1.55912	0.0330097	0.195493	0.995	8629	tags=38%, list=16%, signal=46%
GO_CELLULAR_RESPONSE_TO_CAMP	GO_CELLULAR_RESPONSE_TO_CAMP		52	-0.437241	-1.55905	0.0368852	0.195037	0.995	7336	tags=38%, list=13%, signal=44%
GO_CALCINEURIN_MEDIATED_SIGNALING	GO_CALCINEURIN_MEDIATED_SIGNALING		48	-0.418445	-1.55823	0.040619	0.195472	0.995	4994	tags=31%, list=9%, signal=34%
GO_REGULATION_OF_OSSIFICATION	GO_REGULATION_OF_OSSIFICATION		187	-0.370665	-1.55822	0.0306748	0.194959	0.995	7341	tags=29%, list=13%, signal=33%
GO_NEGATIVE_REGULATION_OF_BLOOD_CIRCULATION	GO_NEGATIVE_REGULATION_OF_BLOOD_CIRCULATION		38	-0.431946	-1.55781	0.0317797	0.194877	0.995	8333	tags=34%, list=15%, signal=40%
GO_MOTILE_CILIUM_ASSEMBLY	GO_MOTILE_CILIUM_ASSEMBLY		23	-0.58541	-1.55732	0.0942623	0.194995	0.995	5196	tags=57%, list=9%, signal=62%
GO_ANTIPORTER_ACTIVITY	GO_ANTIPORTER_ACTIVITY		85	-0.409825	-1.55699	0.02	0.194878	0.995	5616	tags=29%, list=10%, signal=33%
GO_PLASMA_MEMBRANE_ORGANIZATION	GO_PLASMA_MEMBRANE_ORGANIZATION		92	-0.391599	-1.55668	0.0259481	0.194725	0.995	3424	tags=22%, list=6%, signal=23%
GO_RENAL_FILTRATION	GO_RENAL_FILTRATION		20	-0.575759	-1.55623	0.0721248	0.194772	0.995	8369	tags=40%, list=15%, signal=47%
GO_PHOSPHATIDYLINOSITOL_METABOLIC_PROCESS	GO_PHOSPHATIDYLINOSITOL_METABOLIC_PROCESS		103	-0.385691	-1.55618	0.0398406	0.194331	0.995	7956	tags=31%, list=14%, signal=36%
GO_GLOMERULAR_MESANGIUM_DEVELOPMENT	GO_GLOMERULAR_MESANGIUM_DEVELOPMENT		15	-0.642923	-1.55606	0.0616302	0.193954	0.995	5449	tags=47%, list=10%, signal=52%
GO_BLOOD_VESSEL_ENDOTHELIAL_CELL_MIGRATION	GO_BLOOD_VESSEL_ENDOTHELIAL_CELL_MIGRATION		163	-0.37252	-1.55469	0.025641	0.195142	0.995	6992	tags=27%, list=13%, signal=31%
GO_TRANSPORTER_COMPLEX	GO_TRANSPORTER_COMPLEX		335	-0.357161	-1.55297	0.0119048	0.196652	0.995	8013	tags=30%, list=14%, signal=35%
GO_POSITIVE_REGULATION_OF_RHO_PROTEIN_SIGNAL_TRANSDUCTION	GO_POSITIVE_REGULATION_OF_RHO_PROTEIN_SIGNAL_TRANSDUCTION		29	-0.496695	-1.55228	0.0607287	0.196946	0.995	6349	tags=31%, list=11%, signal=35%
GO_REGULATION_OF_FIBROBLAST_GROWTH_FACTOR_RECEPTOR_SIGNALING_PATHWAY	GO_REGULATION_OF_FIBROBLAST_GROWTH_FACTOR_RECEPTOR_SIGNALING_PATHWAY		34	-0.464599	-1.55225	0.0373281	0.196463	0.995	3542	tags=26%, list=6%, signal=28%
GO_POSITIVE_REGULATION_OF_SMALL_GTPASE_MEDIATED_SIGNAL_TRANSDUCTION	GO_POSITIVE_REGULATION_OF_SMALL_GTPASE_MEDIATED_SIGNAL_TRANSDUCTION		69	-0.420169	-1.55206	0.0449898	0.196171	0.995	7068	tags=29%, list=13%, signal=33%
GO_UROGENITAL_SYSTEM_DEVELOPMENT	GO_UROGENITAL_SYSTEM_DEVELOPMENT		331	-0.358923	-1.55133	0.0283401	0.196515	0.995	5159	tags=24%, list=9%, signal=26%
GO_REGULATION_OF_SMAD_PROTEIN_SIGNAL_TRANSDUCTION	GO_REGULATION_OF_SMAD_PROTEIN_SIGNAL_TRANSDUCTION		21	-0.481894	-1.55124	0.0358566	0.196115	0.995	9635	tags=48%, list=17%, signal=58%
GO_ACTOMYOSIN_STRUCTURE_ORGANIZATION	GO_ACTOMYOSIN_STRUCTURE_ORGANIZATION		189	-0.37759	-1.55112	0.026	0.195797	0.995	8042	tags=36%, list=15%, signal=42%
GO_ACID_THIOL_LIGASE_ACTIVITY	GO_ACID_THIOL_LIGASE_ACTIVITY		30	-0.468409	-1.55072	0.0494071	0.195714	0.995	3175	tags=30%, list=6%, signal=32%
GO_PROTEIN_CONTAINING_COMPLEX_SCAFFOLD_ACTIVITY	GO_PROTEIN_CONTAINING_COMPLEX_SCAFFOLD_ACTIVITY		78	-0.384938	-1.5507	0.032882	0.19524	0.995	3450	tags=27%, list=6%, signal=29%
GO_REGULATION_OF_SYSTEMIC_ARTERIAL_BLOOD_PRESSURE	GO_REGULATION_OF_SYSTEMIC_ARTERIAL_BLOOD_PRESSURE		90	-0.409273	-1.54988	0.0290135	0.195702	0.995	6834	tags=31%, list=12%, signal=35%
GO_GLYCEROPHOSPHOLIPID_METABOLIC_PROCESS	GO_GLYCEROPHOSPHOLIPID_METABOLIC_PROCESS		166	-0.354152	-1.54922	0.0236686	0.195996	0.995	8025	tags=32%, list=15%, signal=37%
GO_ANCHORED_COMPONENT_OF_EXTERNAL_SIDE_OF_PLASMA_MEMBRANE	GO_ANCHORED_COMPONENT_OF_EXTERNAL_SIDE_OF_PLASMA_MEMBRANE		19	-0.583828	-1.54808	0.0576923	0.196876	0.995	2395	tags=26%, list=4%, signal=27%
GO_CALMODULIN_DEPENDENT_PROTEIN_KINASE_ACTIVITY	GO_CALMODULIN_DEPENDENT_PROTEIN_KINASE_ACTIVITY		28	-0.485063	-1.54562	0.025641	0.199398	0.996	8264	tags=46%, list=15%, signal=55%
GO_METANEPHROS_DEVELOPMENT	GO_METANEPHROS_DEVELOPMENT		90	-0.43082	-1.5447	0.0323974	0.200082	0.996	4545	tags=26%, list=8%, signal=28%
GO_REGULATION_OF_HIGH_VOLTAGE_GATED_CALCIUM_CHANNEL_ACTIVITY	GO_REGULATION_OF_HIGH_VOLTAGE_GATED_CALCIUM_CHANNEL_ACTIVITY		16	-0.532617	-1.5436	0.0315582	0.200921	0.996	4833	tags=38%, list=9%, signal=41%
GO_EXOPEPTIDASE_ACTIVITY	GO_EXOPEPTIDASE_ACTIVITY		112	-0.387854	-1.54345	0.0261569	0.200559	0.996	6571	tags=36%, list=12%, signal=40%
GO_RESPIRATORY_SYSTEM_DEVELOPMENT	GO_RESPIRATORY_SYSTEM_DEVELOPMENT		195	-0.363946	-1.54265	0.0383795	0.201031	0.996	6834	tags=28%, list=12%, signal=31%
GO_POSITIVE_REGULATION_OF_CHEMOKINE_SECRETION	GO_POSITIVE_REGULATION_OF_CHEMOKINE_SECRETION		15	-0.584501	-1.54125	0.0697674	0.202139	0.996	2389	tags=33%, list=4%, signal=35%
GO_CYTOKINE_RECEPTOR_ACTIVITY	GO_CYTOKINE_RECEPTOR_ACTIVITY		95	-0.457243	-1.54117	0.0870445	0.201726	0.996	8533	tags=36%, list=15%, signal=42%
GO_LUNG_EPITHELIUM_DEVELOPMENT	GO_LUNG_EPITHELIUM_DEVELOPMENT		36	-0.444664	-1.54108	0.0427699	0.201321	0.996	5868	tags=33%, list=11%, signal=37%
GO_GATED_CHANNEL_ACTIVITY	GO_GATED_CHANNEL_ACTIVITY		341	-0.359619	-1.54103	0.00954198	0.200892	0.996	8013	tags=30%, list=14%, signal=35%
GO_ASPARTIC_TYPE_PEPTIDASE_ACTIVITY	GO_ASPARTIC_TYPE_PEPTIDASE_ACTIVITY		25	-0.506177	-1.54057	0.0412574	0.200968	0.996	4625	tags=28%, list=8%, signal=31%
GO_NEGATIVE_REGULATION_OF_SMALL_GTPASE_MEDIATED_SIGNAL_TRANSDUCTION	GO_NEGATIVE_REGULATION_OF_SMALL_GTPASE_MEDIATED_SIGNAL_TRANSDUCTION		56	-0.440161	-1.54033	0.0397614	0.200739	0.996	5755	tags=38%, list=10%, signal=42%
GO_AMMONIUM_TRANSMEMBRANE_TRANSPORT	GO_AMMONIUM_TRANSMEMBRANE_TRANSPORT		16	-0.533149	-1.54008	0.0327198	0.200542	0.996	7268	tags=44%, list=13%, signal=50%
GO_REGULATION_OF_FATTY_ACID_METABOLIC_PROCESS	GO_REGULATION_OF_FATTY_ACID_METABOLIC_PROCESS		48	-0.425423	-1.5385	0.0343434	0.201947	0.996	6196	tags=31%, list=11%, signal=35%
GO_SULFATION	GO_SULFATION		17	-0.547379	-1.53838	0.039501	0.201591	0.996	7422	tags=41%, list=13%, signal=48%
GO_PLASMA_MEMBRANE_RAFT	GO_PLASMA_MEMBRANE_RAFT		108	-0.408432	-1.53818	0.0316832	0.201318	0.996	6834	tags=32%, list=12%, signal=37%
GO_ANTIBIOTIC_BIOSYNTHETIC_PROCESS	GO_ANTIBIOTIC_BIOSYNTHETIC_PROCESS		18	-0.551348	-1.53801	0.0519231	0.201023	0.996	4795	tags=33%, list=9%, signal=36%
GO_GLYCEROLIPID_METABOLIC_PROCESS	GO_GLYCEROLIPID_METABOLIC_PROCESS		225	-0.344043	-1.53751	0.0139165	0.201103	0.996	8025	tags=29%, list=15%, signal=34%
GO_PLATELET_ALPHA_GRANULE_MEMBRANE	GO_PLATELET_ALPHA_GRANULE_MEMBRANE		17	-0.545868	-1.53745	0.061144	0.200681	0.996	7741	tags=41%, list=14%, signal=48%
GO_CYCLIC_NUCLEOTIDE_BINDING	GO_CYCLIC_NUCLEOTIDE_BINDING		35	-0.43072	-1.53568	0.0307377	0.202318	0.996	7336	tags=40%, list=13%, signal=46%
GO_VASCULAR_PROCESS_IN_CIRCULATORY_SYSTEM	GO_VASCULAR_PROCESS_IN_CIRCULATORY_SYSTEM		164	-0.373595	-1.5354	0.0268595	0.202135	0.996	7047	tags=27%, list=13%, signal=31%
GO_NEGATIVE_REGULATION_OF_HEART_CONTRACTION	GO_NEGATIVE_REGULATION_OF_HEART_CONTRACTION		29	-0.443812	-1.53434	0.0443975	0.202988	0.996	4251	tags=24%, list=8%, signal=26%
GO_TRANSEPITHELIAL_TRANSPORT	GO_TRANSEPITHELIAL_TRANSPORT		18	-0.511944	-1.53382	0.0329218	0.203218	0.996	3877	tags=28%, list=7%, signal=30%
GO_POSITIVE_REGULATION_OF_STEROL_TRANSPORT	GO_POSITIVE_REGULATION_OF_STEROL_TRANSPORT		23	-0.493888	-1.53373	0.0242537	0.202848	0.996	4712	tags=26%, list=9%, signal=29%
GO_SPECIFICATION_OF_ANIMAL_ORGAN_IDENTITY	GO_SPECIFICATION_OF_ANIMAL_ORGAN_IDENTITY		34	-0.477524	-1.5315	0.0412371	0.205033	0.996	7355	tags=38%, list=13%, signal=44%
GO_VOLTAGE_GATED_SODIUM_CHANNEL_ACTIVITY	GO_VOLTAGE_GATED_SODIUM_CHANNEL_ACTIVITY		19	-0.557798	-1.53053	0.0501931	0.205687	0.996	7563	tags=47%, list=14%, signal=55%
GO_ENDOCARDIAL_CUSHION_FORMATION	GO_ENDOCARDIAL_CUSHION_FORMATION		23	-0.543174	-1.5305	0.0720165	0.205224	0.996	1764	tags=26%, list=3%, signal=27%
GO_NEGATIVE_REGULATION_OF_CELL_JUNCTION_ASSEMBLY	GO_NEGATIVE_REGULATION_OF_CELL_JUNCTION_ASSEMBLY		23	-0.511067	-1.52979	0.0730223	0.205555	0.996	6457	tags=52%, list=12%, signal=59%
GO_ACTIN_FILAMENT_BUNDLE_ORGANIZATION	GO_ACTIN_FILAMENT_BUNDLE_ORGANIZATION		152	-0.381684	-1.52877	0.0391389	0.206233	0.996	5808	tags=28%, list=11%, signal=32%
GO_ION_ANTIPORTER_ACTIVITY	GO_ION_ANTIPORTER_ACTIVITY		58	-0.411069	-1.52821	0.0299401	0.206412	0.996	5616	tags=29%, list=10%, signal=33%
GO_REGULATION_OF_ION_TRANSMEMBRANE_TRANSPORT	GO_REGULATION_OF_ION_TRANSMEMBRANE_TRANSPORT		467	-0.33636	-1.52799	0.0131086	0.206215	0.997	7628	tags=28%, list=14%, signal=33%
GO_BETA_CATENIN_BINDING	GO_BETA_CATENIN_BINDING		82	-0.419381	-1.52772	0.0785124	0.206088	0.997	5399	tags=29%, list=10%, signal=32%
GO_REGULATION_OF_STEROL_TRANSPORT	GO_REGULATION_OF_STEROL_TRANSPORT		57	-0.411053	-1.52715	0.0295858	0.206295	0.997	7883	tags=30%, list=14%, signal=35%
GO_MEMBRANE_RAFT_ORGANIZATION	GO_MEMBRANE_RAFT_ORGANIZATION		24	-0.526351	-1.52704	0.0555556	0.205925	0.997	5347	tags=29%, list=10%, signal=32%
GO_METAL_ION_TRANSMEMBRANE_TRANSPORTER_ACTIVITY	GO_METAL_ION_TRANSMEMBRANE_TRANSPORTER_ACTIVITY		440	-0.339809	-1.52699	0.0116732	0.20551	0.997	8175	tags=30%, list=15%, signal=35%
GO_CALCIUM_DEPENDENT_PROTEIN_BINDING	GO_CALCIUM_DEPENDENT_PROTEIN_BINDING		62	-0.428641	-1.52551	0.0377734	0.206801	0.997	4271	tags=26%, list=8%, signal=28%
GO_CELL_PROJECTION_MEMBRANE	GO_CELL_PROJECTION_MEMBRANE		338	-0.338949	-1.52524	0.0155039	0.206646	0.997	6020	tags=28%, list=11%, signal=32%
GO_VENTRICULAR_CARDIAC_MUSCLE_CELL_MEMBRANE_REPOLARIZATION	GO_VENTRICULAR_CARDIAC_MUSCLE_CELL_MEMBRANE_REPOLARIZATION		27	-0.476424	-1.52465	0.0341365	0.206854	0.997	4571	tags=33%, list=8%, signal=36%
GO_PEPTIDE_RECEPTOR_ACTIVITY	GO_PEPTIDE_RECEPTOR_ACTIVITY		152	-0.390156	-1.52376	0.0254403	0.207384	0.997	5750	tags=23%, list=10%, signal=26%
GO_A_BAND	GO_A_BAND		40	-0.441092	-1.52375	0.0279441	0.206911	0.997	6396	tags=35%, list=12%, signal=40%
GO_CARDIAC_CONDUCTION	GO_CARDIAC_CONDUCTION		144	-0.37502	-1.52362	0.014	0.206567	0.997	7563	tags=33%, list=14%, signal=38%
GO_REGULATION_OF_SMOOTHENED_SIGNALING_PATHWAY	GO_REGULATION_OF_SMOOTHENED_SIGNALING_PATHWAY		78	-0.416753	-1.52282	0.054878	0.207116	0.997	6187	tags=29%, list=11%, signal=33%
GO_REGULATION_OF_EPITHELIAL_CELL_MIGRATION	GO_REGULATION_OF_EPITHELIAL_CELL_MIGRATION		265	-0.35089	-1.52227	0.0431211	0.207307	0.997	8976	tags=34%, list=16%, signal=40%
GO_POSITIVE_REGULATION_OF_NEUROLOGICAL_SYSTEM_PROCESS	GO_POSITIVE_REGULATION_OF_NEUROLOGICAL_SYSTEM_PROCESS		57	-0.423434	-1.52182	0.0393701	0.207333	0.997	6907	tags=32%, list=12%, signal=36%
GO_R_SMAD_BINDING	GO_R_SMAD_BINDING		23	-0.48898	-1.52097	0.058	0.207917	0.997	3604	tags=30%, list=7%, signal=33%
GO_LEADING_EDGE_MEMBRANE	GO_LEADING_EDGE_MEMBRANE		168	-0.37125	-1.52078	0.0350195	0.207678	0.997	5918	tags=30%, list=11%, signal=34%
GO_REGULATION_OF_BLOOD_CIRCULATION	GO_REGULATION_OF_BLOOD_CIRCULATION		290	-0.350055	-1.51987	0.00992064	0.208245	0.997	7628	tags=30%, list=14%, signal=34%
GO_NEGATIVE_REGULATION_OF_OSSIFICATION	GO_NEGATIVE_REGULATION_OF_OSSIFICATION		75	-0.401292	-1.51964	0.0442656	0.20804	0.997	5125	tags=27%, list=9%, signal=29%
GO_PHOSPHATIDYLINOSITOL_3_KINASE_BINDING	GO_PHOSPHATIDYLINOSITOL_3_KINASE_BINDING		31	-0.494474	-1.51932	0.0712871	0.208011	0.997	4596	tags=26%, list=8%, signal=28%
GO_FATTY_ACID_DERIVATIVE_BIOSYNTHETIC_PROCESS	GO_FATTY_ACID_DERIVATIVE_BIOSYNTHETIC_PROCESS		60	-0.399813	-1.51921	0.0361446	0.207674	0.997	5519	tags=37%, list=10%, signal=41%
GO_POTASSIUM_ION_TRANSMEMBRANE_TRANSPORTER_ACTIVITY	GO_POTASSIUM_ION_TRANSMEMBRANE_TRANSPORTER_ACTIVITY		159	-0.377481	-1.51863	0.0250482	0.207901	0.997	8164	tags=33%, list=15%, signal=38%
GO_NEGATIVE_REGULATION_OF_TORC1_SIGNALING	GO_NEGATIVE_REGULATION_OF_TORC1_SIGNALING		16	-0.512049	-1.51856	0.0546559	0.20753	0.997	5728	tags=50%, list=10%, signal=56%
GO_REGULATION_OF_ACTOMYOSIN_STRUCTURE_ORGANIZATION	GO_REGULATION_OF_ACTOMYOSIN_STRUCTURE_ORGANIZATION		91	-0.377864	-1.51807	0.0335968	0.20768	0.997	5808	tags=30%, list=11%, signal=33%
GO_REGULATION_OF_CELL_MIGRATION_INVOLVED_IN_SPROUTING_ANGIOGENESIS	GO_REGULATION_OF_CELL_MIGRATION_INVOLVED_IN_SPROUTING_ANGIOGENESIS		73	-0.412172	-1.51802	0.0547667	0.207265	0.997	8960	tags=32%, list=16%, signal=38%
GO_ADHERENS_JUNCTION_ORGANIZATION	GO_ADHERENS_JUNCTION_ORGANIZATION		140	-0.39759	-1.51773	0.0498008	0.207174	0.997	6704	tags=36%, list=12%, signal=41%
GO_RESPONSE_TO_AXON_INJURY	GO_RESPONSE_TO_AXON_INJURY		75	-0.385943	-1.51686	0.00959693	0.20771	0.997	7068	tags=35%, list=13%, signal=40%
GO_NEGATIVE_REGULATION_OF_TRANSPORTER_ACTIVITY	GO_NEGATIVE_REGULATION_OF_TRANSPORTER_ACTIVITY		84	-0.365484	-1.51641	0.0274262	0.207794	0.997	6457	tags=30%, list=12%, signal=34%
GO_REGULATION_OF_CELLULAR_RESPONSE_TO_GROWTH_FACTOR_STIMULUS	GO_REGULATION_OF_CELLULAR_RESPONSE_TO_GROWTH_FACTOR_STIMULUS		279	-0.368636	-1.51619	0.0484848	0.207632	0.997	6865	tags=27%, list=12%, signal=31%
GO_MRNA_BINDING_INVOLVED_IN_POSTTRANSCRIPTIONAL_GENE_SILENCING	GO_MRNA_BINDING_INVOLVED_IN_POSTTRANSCRIPTIONAL_GENE_SILENCING		189	-0.398083	-1.5151	0.0523256	0.208473	0.998	12715	tags=29%, list=23%, signal=37%
GO_RAB_GTPASE_BINDING	GO_RAB_GTPASE_BINDING		173	-0.374093	-1.51475	0.0627451	0.208445	0.998	6109	tags=28%, list=11%, signal=31%
GO_POTASSIUM_CHANNEL_REGULATOR_ACTIVITY	GO_POTASSIUM_CHANNEL_REGULATOR_ACTIVITY		51	-0.396129	-1.51457	0.0261044	0.208207	0.998	8164	tags=39%, list=15%, signal=46%
GO_ANCHORED_COMPONENT_OF_PLASMA_MEMBRANE	GO_ANCHORED_COMPONENT_OF_PLASMA_MEMBRANE		59	-0.416498	-1.5143	0.0426716	0.208076	0.998	2406	tags=22%, list=4%, signal=23%
GO_CALMODULIN_BINDING	GO_CALMODULIN_BINDING		198	-0.355657	-1.51402	0.0263158	0.207992	0.998	8389	tags=36%, list=15%, signal=43%
GO_NEGATIVE_REGULATION_OF_POTASSIUM_ION_TRANSMEMBRANE_TRANSPORT	GO_NEGATIVE_REGULATION_OF_POTASSIUM_ION_TRANSMEMBRANE_TRANSPORT		30	-0.461112	-1.51396	0.0414938	0.207591	0.998	6457	tags=37%, list=12%, signal=41%
GO_MULTICELLULAR_ORGANISMAL_SIGNALING	GO_MULTICELLULAR_ORGANISMAL_SIGNALING		202	-0.364068	-1.51395	0.024	0.207147	0.998	7563	tags=31%, list=14%, signal=35%
GO_MUSCLE_CELL_PROLIFERATION	GO_MUSCLE_CELL_PROLIFERATION		222	-0.347653	-1.51337	0.0366599	0.207406	0.998	5449	tags=25%, list=10%, signal=28%
GO_REGULATION_OF_RESPIRATORY_SYSTEM_PROCESS	GO_REGULATION_OF_RESPIRATORY_SYSTEM_PROCESS		16	-0.526113	-1.5133	0.0707071	0.207032	0.998	3934	tags=19%, list=7%, signal=20%
GO_ESTABLISHMENT_OF_EPITHELIAL_CELL_POLARITY	GO_ESTABLISHMENT_OF_EPITHELIAL_CELL_POLARITY		29	-0.455735	-1.51191	0.0536082	0.208327	0.998	3453	tags=28%, list=6%, signal=29%
GO_MEMORY	GO_MEMORY		115	-0.376703	-1.5115	0.0410678	0.208406	0.998	7842	tags=33%, list=14%, signal=38%
GO_REGULATION_OF_MESENCHYMAL_CELL_PROLIFERATION	GO_REGULATION_OF_MESENCHYMAL_CELL_PROLIFERATION		34	-0.44641	-1.51026	0.0492126	0.209478	0.998	5159	tags=24%, list=9%, signal=26%
GO_EPOXYGENASE_P450_PATHWAY	GO_EPOXYGENASE_P450_PATHWAY		20	-0.557849	-1.51019	0.0633947	0.209104	0.998	14234	tags=65%, list=26%, signal=88%
GO_NEGATIVE_CHEMOTAXIS	GO_NEGATIVE_CHEMOTAXIS		42	-0.460215	-1.50938	0.056338	0.209675	0.998	5338	tags=29%, list=10%, signal=32%
GO_MESONEPHROS_DEVELOPMENT	GO_MESONEPHROS_DEVELOPMENT		102	-0.414241	-1.50832	0.0523013	0.210488	0.998	5897	tags=27%, list=11%, signal=31%
GO_PROTEIN_DEGLYCOSYLATION	GO_PROTEIN_DEGLYCOSYLATION		28	-0.455006	-1.50793	0.0626223	0.210537	0.998	4826	tags=32%, list=9%, signal=35%
GO_MICROBODY_LUMEN	GO_MICROBODY_LUMEN		51	-0.451933	-1.50745	0.0532787	0.21067	0.998	4300	tags=25%, list=8%, signal=28%
GO_NEGATIVE_REGULATION_OF_PHOSPHATIDYLINOSITOL_3_KINASE_SIGNALING	GO_NEGATIVE_REGULATION_OF_PHOSPHATIDYLINOSITOL_3_KINASE_SIGNALING		15	-0.522917	-1.50703	0.0515873	0.210693	0.998	6457	tags=47%, list=12%, signal=53%
GO_REGULATION_OF_CELLULAR_EXTRAVASATION	GO_REGULATION_OF_CELLULAR_EXTRAVASATION		24	-0.52125	-1.50685	0.100402	0.210451	0.998	5449	tags=42%, list=10%, signal=46%
GO_PEPTIDYL_TYROSINE_AUTOPHOSPHORYLATION	GO_PEPTIDYL_TYROSINE_AUTOPHOSPHORYLATION		37	-0.457601	-1.50619	0.0584677	0.21078	0.998	7068	tags=35%, list=13%, signal=40%
GO_POSITIVE_REGULATION_OF_MYELOID_LEUKOCYTE_DIFFERENTIATION	GO_POSITIVE_REGULATION_OF_MYELOID_LEUKOCYTE_DIFFERENTIATION		54	-0.428318	-1.5056	0.0574949	0.211071	0.998	8285	tags=39%, list=15%, signal=46%
GO_RUFFLE_MEMBRANE	GO_RUFFLE_MEMBRANE		90	-0.398894	-1.50543	0.0569745	0.210855	0.998	7449	tags=40%, list=13%, signal=46%
GO_ADENYLATE_CYCLASE_ACTIVATING_G_PROTEIN_COUPLED_RECEPTOR_SIGNALING_PATHWAY	GO_ADENYLATE_CYCLASE_ACTIVATING_G_PROTEIN_COUPLED_RECEPTOR_SIGNALING_PATHWAY		136	-0.374679	-1.50506	0.0235756	0.210856	0.998	5920	tags=26%, list=11%, signal=29%
GO_HEMATOPOIETIC_STEM_CELL_PROLIFERATION	GO_HEMATOPOIETIC_STEM_CELL_PROLIFERATION		23	-0.471466	-1.50132	0.043299	0.215029	0.999	5564	tags=43%, list=10%, signal=48%
GO_POSITIVE_REGULATION_OF_CIRCADIAN_RHYTHM	GO_POSITIVE_REGULATION_OF_CIRCADIAN_RHYTHM		17	-0.5101	-1.50089	0.0541667	0.215101	0.999	4247	tags=35%, list=8%, signal=38%
GO_REGULATION_OF_RESPONSE_TO_WOUNDING	GO_REGULATION_OF_RESPONSE_TO_WOUNDING		164	-0.380259	-1.5007	0.0502901	0.214906	0.999	7285	tags=27%, list=13%, signal=31%
GO_REGULATION_OF_CELLULAR_RESPONSE_TO_INSULIN_STIMULUS	GO_REGULATION_OF_CELLULAR_RESPONSE_TO_INSULIN_STIMULUS		70	-0.388135	-1.49903	0.040404	0.216531	0.999	4995	tags=30%, list=9%, signal=33%
GO_MUSCLE_HYPERTROPHY_IN_RESPONSE_TO_STRESS	GO_MUSCLE_HYPERTROPHY_IN_RESPONSE_TO_STRESS		29	-0.454062	-1.49862	0.060166	0.216628	0.999	2005	tags=28%, list=4%, signal=29%
GO_ARACHIDONIC_ACID_METABOLIC_PROCESS	GO_ARACHIDONIC_ACID_METABOLIC_PROCESS		51	-0.434667	-1.49723	0.0497925	0.217807	0.999	5470	tags=29%, list=10%, signal=33%
GO_AMINOGLYCAN_CATABOLIC_PROCESS	GO_AMINOGLYCAN_CATABOLIC_PROCESS		65	-0.441387	-1.49695	0.0617978	0.217677	0.999	8805	tags=43%, list=16%, signal=51%
GO_POSITIVE_REGULATION_OF_ERK1_AND_ERK2_CASCADE	GO_POSITIVE_REGULATION_OF_ERK1_AND_ERK2_CASCADE		206	-0.374166	-1.49659	0.0594262	0.217635	0.999	7068	tags=33%, list=13%, signal=38%
GO_REGULATION_OF_CARDIAC_MUSCLE_CELL_MEMBRANE_REPOLARIZATION	GO_REGULATION_OF_CARDIAC_MUSCLE_CELL_MEMBRANE_REPOLARIZATION		28	-0.466291	-1.49652	0.0363636	0.217294	0.999	6700	tags=36%, list=12%, signal=41%
GO_HEART_PROCESS	GO_HEART_PROCESS		285	-0.341374	-1.49602	0.0178571	0.21748	0.999	5677	tags=26%, list=10%, signal=28%
GO_PROTEIN_LOCALIZATION_TO_CILIUM	GO_PROTEIN_LOCALIZATION_TO_CILIUM		49	-0.446197	-1.49592	0.0850622	0.217136	0.999	5127	tags=33%, list=9%, signal=36%
GO_FLAVIN_ADENINE_DINUCLEOTIDE_BINDING	GO_FLAVIN_ADENINE_DINUCLEOTIDE_BINDING		78	-0.416331	-1.49565	0.0533597	0.21703	0.999	5258	tags=35%, list=10%, signal=38%
GO_MULTICELLULAR_ORGANISMAL_HOMEOSTASIS	GO_MULTICELLULAR_ORGANISMAL_HOMEOSTASIS		475	-0.324977	-1.49553	0.0222222	0.216751	0.999	5928	tags=24%, list=11%, signal=27%
GO_ACTIVATION_OF_PROTEIN_KINASE_A_ACTIVITY	GO_ACTIVATION_OF_PROTEIN_KINASE_A_ACTIVITY		18	-0.517585	-1.4955	0.083499	0.216326	0.999	8458	tags=44%, list=15%, signal=52%
GO_LEUKOTRIENE_METABOLIC_PROCESS	GO_LEUKOTRIENE_METABOLIC_PROCESS		15	-0.559725	-1.49498	0.0863454	0.216552	0.999	5519	tags=53%, list=10%, signal=59%
GO_LEUKOCYTE_ACTIVATION_INVOLVED_IN_INFLAMMATORY_RESPONSE	GO_LEUKOCYTE_ACTIVATION_INVOLVED_IN_INFLAMMATORY_RESPONSE		41	-0.493433	-1.49494	0.0973085	0.216161	0.999	9107	tags=41%, list=16%, signal=50%
GO_VOLTAGE_GATED_CALCIUM_CHANNEL_ACTIVITY	GO_VOLTAGE_GATED_CALCIUM_CHANNEL_ACTIVITY		48	-0.439666	-1.49468	0.0369004	0.21601	0.999	6421	tags=31%, list=12%, signal=35%
GO_REGULATION_OF_POSITIVE_CHEMOTAXIS	GO_REGULATION_OF_POSITIVE_CHEMOTAXIS		26	-0.502164	-1.49389	0.0554415	0.216588	0.999	3021	tags=31%, list=5%, signal=33%
GO_AMYLOID_FIBRIL_FORMATION	GO_AMYLOID_FIBRIL_FORMATION		15	-0.551941	-1.49353	0.0810811	0.216617	0.999	7057	tags=33%, list=13%, signal=38%
GO_CYCLIC_NUCLEOTIDE_MEDIATED_SIGNALING	GO_CYCLIC_NUCLEOTIDE_MEDIATED_SIGNALING		212	-0.355815	-1.49302	0.020284	0.216751	0.999	5920	tags=25%, list=11%, signal=27%
GO_14_3_3_PROTEIN_BINDING	GO_14_3_3_PROTEIN_BINDING		29	-0.454783	-1.49254	0.0598456	0.216867	0.999	3373	tags=34%, list=6%, signal=37%
GO_CHOLESTEROL_EFFLUX	GO_CHOLESTEROL_EFFLUX		52	-0.426033	-1.49189	0.0459082	0.217188	0.999	7883	tags=29%, list=14%, signal=34%
GO_CLATHRIN_COATED_ENDOCYTIC_VESICLE_MEMBRANE	GO_CLATHRIN_COATED_ENDOCYTIC_VESICLE_MEMBRANE		41	-0.478326	-1.49162	0.102662	0.217027	0.999	4372	tags=37%, list=8%, signal=40%
GO_REGULATION_OF_CATION_CHANNEL_ACTIVITY	GO_REGULATION_OF_CATION_CHANNEL_ACTIVITY		172	-0.361728	-1.4916	0.028169	0.216628	0.999	6723	tags=28%, list=12%, signal=32%
GO_METANEPHRIC_NEPHRON_DEVELOPMENT	GO_METANEPHRIC_NEPHRON_DEVELOPMENT		41	-0.460166	-1.49067	0.0535714	0.217308	0.999	4176	tags=29%, list=8%, signal=32%
GO_SCHWANN_CELL_DEVELOPMENT	GO_SCHWANN_CELL_DEVELOPMENT		29	-0.452482	-1.49065	0.0433925	0.216892	0.999	3488	tags=24%, list=6%, signal=26%
GO_REGULATION_OF_CALCIUM_MEDIATED_SIGNALING	GO_REGULATION_OF_CALCIUM_MEDIATED_SIGNALING		99	-0.387904	-1.48995	0.0631365	0.217347	0.999	5205	tags=29%, list=9%, signal=32%
GO_REGULATION_OF_BICELLULAR_TIGHT_JUNCTION_ASSEMBLY	GO_REGULATION_OF_BICELLULAR_TIGHT_JUNCTION_ASSEMBLY		20	-0.504884	-1.48799	0.0744467	0.219301	0.999	4235	tags=35%, list=8%, signal=38%
GO_ACTIN_MEDIATED_CELL_CONTRACTION	GO_ACTIN_MEDIATED_CELL_CONTRACTION		117	-0.36672	-1.48778	0.0233463	0.219122	0.999	6700	tags=31%, list=12%, signal=35%
GO_NEUROMUSCULAR_SYNAPTIC_TRANSMISSION	GO_NEUROMUSCULAR_SYNAPTIC_TRANSMISSION		30	-0.456471	-1.48774	0.0591716	0.218762	0.999	7286	tags=33%, list=13%, signal=38%
GO_LONG_CHAIN_FATTY_ACID_METABOLIC_PROCESS	GO_LONG_CHAIN_FATTY_ACID_METABOLIC_PROCESS		86	-0.39232	-1.48606	0.0407332	0.220389	0.999	5470	tags=28%, list=10%, signal=31%
GO_VENTRICULAR_CARDIAC_MUSCLE_CELL_ACTION_POTENTIAL	GO_VENTRICULAR_CARDIAC_MUSCLE_CELL_ACTION_POTENTIAL		35	-0.439088	-1.48597	0.0447154	0.220044	0.999	5509	tags=37%, list=10%, signal=41%
GO_OSTEOBLAST_DEVELOPMENT	GO_OSTEOBLAST_DEVELOPMENT		18	-0.515007	-1.4841	0.079922	0.221857	0.999	3864	tags=28%, list=7%, signal=30%
GO_BONE_RESORPTION	GO_BONE_RESORPTION		58	-0.440612	-1.48309	0.06917	0.22264	0.999	6196	tags=31%, list=11%, signal=35%
GO_MYOSIN_COMPLEX	GO_MYOSIN_COMPLEX		65	-0.416715	-1.48209	0.0493097	0.223343	0.999	7382	tags=38%, list=13%, signal=44%
GO_POSITIVE_REGULATION_OF_VASCULAR_SMOOTH_MUSCLE_CELL_PROLIFERATION	GO_POSITIVE_REGULATION_OF_VASCULAR_SMOOTH_MUSCLE_CELL_PROLIFERATION		45	-0.412807	-1.48152	0.0711462	0.223683	0.999	6293	tags=31%, list=11%, signal=35%
GO_CILIARY_MEMBRANE	GO_CILIARY_MEMBRANE		90	-0.364208	-1.48151	0.0425101	0.223279	0.999	6381	tags=29%, list=12%, signal=33%
GO_THYROID_HORMONE_GENERATION	GO_THYROID_HORMONE_GENERATION		16	-0.537134	-1.48139	0.0642722	0.222985	0.999	3319	tags=25%, list=6%, signal=27%
GO_PHOSPHOLIPASE_C_ACTIVITY	GO_PHOSPHOLIPASE_C_ACTIVITY		28	-0.46438	-1.48055	0.0607287	0.223651	0.999	8073	tags=39%, list=15%, signal=46%
GO_CARDIAC_MUSCLE_FIBER_DEVELOPMENT	GO_CARDIAC_MUSCLE_FIBER_DEVELOPMENT		18	-0.49899	-1.48053	0.0731707	0.223249	0.999	10454	tags=50%, list=19%, signal=62%
GO_RESPONSE_TO_TRANSFORMING_GROWTH_FACTOR_BETA	GO_RESPONSE_TO_TRANSFORMING_GROWTH_FACTOR_BETA		252	-0.353555	-1.47902	0.0617284	0.224647	0.999	7810	tags=27%, list=14%, signal=32%
GO_SPERM_MOTILITY	GO_SPERM_MOTILITY		86	-0.405326	-1.47855	0.0912951	0.224716	0.999	6024	tags=34%, list=11%, signal=38%
GO_LATE_ENDOSOME	GO_LATE_ENDOSOME		243	-0.354357	-1.47791	0.0373281	0.225076	0.999	7709	tags=33%, list=14%, signal=38%
GO_REGULATION_OF_MYELOID_LEUKOCYTE_DIFFERENTIATION	GO_REGULATION_OF_MYELOID_LEUKOCYTE_DIFFERENTIATION		117	-0.369516	-1.47746	0.0671785	0.225221	0.999	5752	tags=28%, list=10%, signal=31%
GO_MECHANOSENSITIVE_ION_CHANNEL_ACTIVITY	GO_MECHANOSENSITIVE_ION_CHANNEL_ACTIVITY		15	-0.532647	-1.47649	0.0701031	0.225932	0.999	7873	tags=40%, list=14%, signal=47%
GO_NEGATIVE_REGULATION_OF_RHO_PROTEIN_SIGNAL_TRANSDUCTION	GO_NEGATIVE_REGULATION_OF_RHO_PROTEIN_SIGNAL_TRANSDUCTION		21	-0.479117	-1.47629	0.0618763	0.225778	0.999	4428	tags=43%, list=8%, signal=47%
GO_PROTEIN_KINASE_A_SIGNALING	GO_PROTEIN_KINASE_A_SIGNALING		31	-0.425277	-1.47605	0.0456349	0.225649	0.999	7262	tags=35%, list=13%, signal=41%
GO_REGULATION_OF_TRANSMEMBRANE_RECEPTOR_PROTEIN_SERINE_THREONINE_KINASE_SIGNALING_PATHWAY	GO_REGULATION_OF_TRANSMEMBRANE_RECEPTOR_PROTEIN_SERINE_THREONINE_KINASE_SIGNALING_PATHWAY		232	-0.349481	-1.47571	0.0422535	0.225605	0.999	6991	tags=27%, list=13%, signal=30%
GO_NEGATIVE_REGULATION_OF_EPITHELIAL_TO_MESENCHYMAL_TRANSITION	GO_NEGATIVE_REGULATION_OF_EPITHELIAL_TO_MESENCHYMAL_TRANSITION		30	-0.424174	-1.47567	0.0493827	0.225238	0.999	9356	tags=47%, list=17%, signal=56%
GO_PANCREAS_DEVELOPMENT	GO_PANCREAS_DEVELOPMENT		78	-0.399463	-1.47476	0.0503018	0.225941	0.999	2524	tags=19%, list=5%, signal=20%
GO_POSITIVE_REGULATION_OF_LIPID_METABOLIC_PROCESS	GO_POSITIVE_REGULATION_OF_LIPID_METABOLIC_PROCESS		136	-0.366109	-1.47465	0.0518962	0.225655	0.999	7861	tags=30%, list=14%, signal=35%
GO_REGULATION_OF_THE_FORCE_OF_HEART_CONTRACTION	GO_REGULATION_OF_THE_FORCE_OF_HEART_CONTRACTION		28	-0.471347	-1.47461	0.0288066	0.225273	0.999	5509	tags=36%, list=10%, signal=40%
GO_CILIUM_MOVEMENT_INVOLVED_IN_CELL_MOTILITY	GO_CILIUM_MOVEMENT_INVOLVED_IN_CELL_MOTILITY		21	-0.595138	-1.47442	0.156576	0.22512	0.999	5435	tags=62%, list=10%, signal=69%
GO_CLATHRIN_COATED_VESICLE	GO_CLATHRIN_COATED_VESICLE		184	-0.366002	-1.47408	0.0318725	0.225115	0.999	5816	tags=26%, list=11%, signal=28%
GO_REGULATION_OF_CELL_SUBSTRATE_ADHESION	GO_REGULATION_OF_CELL_SUBSTRATE_ADHESION		206	-0.365945	-1.47333	0.0576541	0.225616	0.999	6457	tags=29%, list=12%, signal=33%
GO_EMBRYONIC_HEART_TUBE_DEVELOPMENT	GO_EMBRYONIC_HEART_TUBE_DEVELOPMENT		72	-0.397733	-1.47315	0.0765957	0.225412	0.999	5674	tags=33%, list=10%, signal=37%
GO_PASSIVE_TRANSMEMBRANE_TRANSPORTER_ACTIVITY	GO_PASSIVE_TRANSMEMBRANE_TRANSPORTER_ACTIVITY		454	-0.333261	-1.47302	0.0193798	0.225149	0.999	8175	tags=30%, list=15%, signal=34%
GO_CILIARY_PART	GO_CILIARY_PART		437	-0.360468	-1.46924	0.127349	0.2295	1	5920	tags=31%, list=11%, signal=34%
GO_MUSCLE_SYSTEM_PROCESS	GO_MUSCLE_SYSTEM_PROCESS		457	-0.319067	-1.46882	0.034	0.229568	1	7633	tags=28%, list=14%, signal=33%
GO_NEGATIVE_REGULATION_OF_STEROL_TRANSPORT	GO_NEGATIVE_REGULATION_OF_STEROL_TRANSPORT		23	-0.49283	-1.46811	0.0658436	0.230052	1	10196	tags=39%, list=18%, signal=48%
GO_POSITIVE_REGULATION_OF_SYNAPTIC_TRANSMISSION	GO_POSITIVE_REGULATION_OF_SYNAPTIC_TRANSMISSION		170	-0.370408	-1.46752	0.0452756	0.230321	1	7068	tags=26%, list=13%, signal=30%
GO_POSITIVE_REGULATION_OF_CELL_SUBSTRATE_ADHESION	GO_POSITIVE_REGULATION_OF_CELL_SUBSTRATE_ADHESION		117	-0.387045	-1.46696	0.0604288	0.230564	1	6693	tags=31%, list=12%, signal=35%
GO_EPITHELIAL_CELL_DEVELOPMENT	GO_EPITHELIAL_CELL_DEVELOPMENT		201	-0.340527	-1.46686	0.0501002	0.230268	1	7068	tags=28%, list=13%, signal=32%
GO_ACTIVATION_OF_GTPASE_ACTIVITY	GO_ACTIVATION_OF_GTPASE_ACTIVITY		93	-0.375416	-1.46672	0.0728347	0.230002	1	5895	tags=30%, list=11%, signal=34%
GO_RESPONSE_TO_CALCIUM_ION	GO_RESPONSE_TO_CALCIUM_ION		149	-0.336863	-1.46597	0.0282258	0.230452	1	5537	tags=28%, list=10%, signal=30%
GO_ACTIVATION_OF_JANUS_KINASE_ACTIVITY	GO_ACTIVATION_OF_JANUS_KINASE_ACTIVITY		15	-0.520059	-1.46581	0.0761523	0.230243	1	6899	tags=47%, list=12%, signal=53%
GO_TRANSFORMING_GROWTH_FACTOR_BETA_BINDING	GO_TRANSFORMING_GROWTH_FACTOR_BETA_BINDING		22	-0.543769	-1.46569	0.107212	0.229963	1	4746	tags=36%, list=9%, signal=40%
GO_PHOSPHATIDIC_ACID_BIOSYNTHETIC_PROCESS	GO_PHOSPHATIDIC_ACID_BIOSYNTHETIC_PROCESS		42	-0.397882	-1.46558	0.0457143	0.22969	1	7797	tags=33%, list=14%, signal=39%
GO_LYSOSOMAL_TRANSPORT	GO_LYSOSOMAL_TRANSPORT		104	-0.385746	-1.46501	0.0630081	0.229991	1	5622	tags=33%, list=10%, signal=36%
GO_NEGATIVE_REGULATION_OF_LIPOPROTEIN_PARTICLE_CLEARANCE	GO_NEGATIVE_REGULATION_OF_LIPOPROTEIN_PARTICLE_CLEARANCE		18	-0.479776	-1.46475	0.0694445	0.22995	1	5838	tags=33%, list=11%, signal=37%
GO_POSITIVE_REGULATION_OF_RECEPTOR_INTERNALIZATION	GO_POSITIVE_REGULATION_OF_RECEPTOR_INTERNALIZATION		24	-0.443583	-1.46463	0.0728745	0.229703	1	7691	tags=38%, list=14%, signal=44%
GO_PERIKARYON	GO_PERIKARYON		127	-0.356856	-1.46429	0.0301205	0.229661	1	7884	tags=31%, list=14%, signal=37%
GO_PHOSPHATIDYLINOSITOL_BIOSYNTHETIC_PROCESS	GO_PHOSPHATIDYLINOSITOL_BIOSYNTHETIC_PROCESS		116	-0.351191	-1.46408	0.0510806	0.229482	1	7554	tags=31%, list=14%, signal=36%
GO_DETERMINATION_OF_HEART_LEFT_RIGHT_ASYMMETRY	GO_DETERMINATION_OF_HEART_LEFT_RIGHT_ASYMMETRY		63	-0.391483	-1.4633	0.0739958	0.230087	1	5674	tags=35%, list=10%, signal=39%
GO_POSITIVE_REGULATION_OF_LIPID_BIOSYNTHETIC_PROCESS	GO_POSITIVE_REGULATION_OF_LIPID_BIOSYNTHETIC_PROCESS		78	-0.374148	-1.46255	0.046748	0.230627	1	7861	tags=29%, list=14%, signal=34%
GO_CELLULAR_RESPONSE_TO_VASCULAR_ENDOTHELIAL_GROWTH_FACTOR_STIMULUS	GO_CELLULAR_RESPONSE_TO_VASCULAR_ENDOTHELIAL_GROWTH_FACTOR_STIMULUS		66	-0.415291	-1.46246	0.0711382	0.230313	1	5783	tags=33%, list=10%, signal=37%
GO_BONE_MATURATION	GO_BONE_MATURATION		21	-0.498346	-1.4624	0.0894309	0.229975	1	8128	tags=33%, list=15%, signal=39%
GO_POSITIVE_REGULATION_OF_RECEPTOR_MEDIATED_ENDOCYTOSIS	GO_POSITIVE_REGULATION_OF_RECEPTOR_MEDIATED_ENDOCYTOSIS		51	-0.390688	-1.4624	0.0377734	0.22956	1	3761	tags=25%, list=7%, signal=27%
GO_POSITIVE_REGULATION_OF_LIPID_STORAGE	GO_POSITIVE_REGULATION_OF_LIPID_STORAGE		22	-0.502246	-1.46204	0.0678295	0.229576	1	4933	tags=41%, list=9%, signal=45%
GO_PARTURITION	GO_PARTURITION		16	-0.516013	-1.46156	0.0766208	0.229749	1	9444	tags=38%, list=17%, signal=45%
GO_TISSUE_MIGRATION	GO_TISSUE_MIGRATION		333	-0.33356	-1.46096	0.0570265	0.230025	1	7072	tags=28%, list=13%, signal=31%
GO_ENDOSOME_LUMEN	GO_ENDOSOME_LUMEN		34	-0.476432	-1.45948	0.049896	0.231437	1	6208	tags=32%, list=11%, signal=36%
GO_PHOSPHORIC_DIESTER_HYDROLASE_ACTIVITY	GO_PHOSPHORIC_DIESTER_HYDROLASE_ACTIVITY		92	-0.357904	-1.45835	0.0517598	0.232432	1	10469	tags=43%, list=19%, signal=54%
GO_CALCIUM_CHANNEL_REGULATOR_ACTIVITY	GO_CALCIUM_CHANNEL_REGULATOR_ACTIVITY		47	-0.414553	-1.45771	0.0466926	0.232835	1	6779	tags=36%, list=12%, signal=41%
GO_NEGATIVE_REGULATION_OF_DENDRITE_MORPHOGENESIS	GO_NEGATIVE_REGULATION_OF_DENDRITE_MORPHOGENESIS		15	-0.502163	-1.4574	0.0477137	0.232781	1	6457	tags=40%, list=12%, signal=45%
GO_REGULATION_OF_BLOOD_PRESSURE	GO_REGULATION_OF_BLOOD_PRESSURE		177	-0.364092	-1.45618	0.0236686	0.233872	1	6834	tags=25%, list=12%, signal=29%
GO_REGULATION_OF_SYNAPTIC_PLASTICITY	GO_REGULATION_OF_SYNAPTIC_PLASTICITY		182	-0.355438	-1.45602	0.0557769	0.23366	1	7028	tags=26%, list=13%, signal=30%
GO_SYNAPTIC_TRANSMISSION_GLUTAMATERGIC	GO_SYNAPTIC_TRANSMISSION_GLUTAMATERGIC		92	-0.388551	-1.45551	0.0511811	0.23386	1	7842	tags=28%, list=14%, signal=33%
GO_PHOSPHATE_ION_TRANSPORT	GO_PHOSPHATE_ION_TRANSPORT		26	-0.445203	-1.45534	0.0592734	0.233698	1	3195	tags=23%, list=6%, signal=24%
GO_POTASSIUM_ION_HOMEOSTASIS	GO_POTASSIUM_ION_HOMEOSTASIS		29	-0.465201	-1.45509	0.0620155	0.233622	1	1330	tags=21%, list=2%, signal=21%
GO_NEGATIVE_REGULATION_OF_CAMP_MEDIATED_SIGNALING	GO_NEGATIVE_REGULATION_OF_CAMP_MEDIATED_SIGNALING		23	-0.463859	-1.45477	0.0843621	0.233584	1	11471	tags=43%, list=21%, signal=55%
GO_REGULATION_OF_HEART_MORPHOGENESIS	GO_REGULATION_OF_HEART_MORPHOGENESIS		38	-0.447682	-1.45355	0.0571429	0.23467	1	7355	tags=32%, list=13%, signal=36%
GO_SMOOTH_MUSCLE_CONTRACTION	GO_SMOOTH_MUSCLE_CONTRACTION		106	-0.358115	-1.45352	0.056	0.234301	1	4465	tags=21%, list=8%, signal=23%
GO_REGULATION_OF_SMOOTH_MUSCLE_CONTRACTION	GO_REGULATION_OF_SMOOTH_MUSCLE_CONTRACTION		63	-0.385145	-1.45352	0.0403226	0.233895	1	5228	tags=21%, list=9%, signal=23%
GO_ORGAN_GROWTH	GO_ORGAN_GROWTH		194	-0.343148	-1.45315	0.0680412	0.233956	1	6566	tags=27%, list=12%, signal=30%
GO_SIGNALING_ADAPTOR_ACTIVITY	GO_SIGNALING_ADAPTOR_ACTIVITY		79	-0.385826	-1.45301	0.0792683	0.233715	1	7095	tags=35%, list=13%, signal=41%
GO_REGULATION_OF_NEURON_MIGRATION	GO_REGULATION_OF_NEURON_MIGRATION		40	-0.444558	-1.45248	0.0817996	0.233962	1	6406	tags=40%, list=12%, signal=45%
GO_ATRIAL_CARDIAC_MUSCLE_CELL_TO_AV_NODE_CELL_SIGNALING	GO_ATRIAL_CARDIAC_MUSCLE_CELL_TO_AV_NODE_CELL_SIGNALING		20	-0.490638	-1.45226	0.0825147	0.233851	1	6700	tags=40%, list=12%, signal=46%
GO_INTERCALATED_DISC	GO_INTERCALATED_DISC		51	-0.399045	-1.45152	0.0718447	0.23436	1	5155	tags=31%, list=9%, signal=35%
GO_PSEUDOPODIUM_ORGANIZATION	GO_PSEUDOPODIUM_ORGANIZATION		17	-0.497819	-1.45088	0.0676983	0.234737	1	7284	tags=47%, list=13%, signal=54%
GO_LYMPH_VESSEL_DEVELOPMENT	GO_LYMPH_VESSEL_DEVELOPMENT		25	-0.499186	-1.44916	0.108911	0.236481	1	6834	tags=36%, list=12%, signal=41%
GO_PHOSPHATIDYLETHANOLAMINE_ACYL_CHAIN_REMODELING	GO_PHOSPHATIDYLETHANOLAMINE_ACYL_CHAIN_REMODELING		23	-0.453804	-1.44904	0.0634615	0.236247	1	8629	tags=35%, list=16%, signal=41%
GO_MUSCLE_ADAPTATION	GO_MUSCLE_ADAPTATION		121	-0.352525	-1.44878	0.0414079	0.236152	1	7633	tags=33%, list=14%, signal=38%
GO_RESPONSE_TO_CATECHOLAMINE	GO_RESPONSE_TO_CATECHOLAMINE		37	-0.430543	-1.44795	0.0693069	0.236711	1	6837	tags=32%, list=12%, signal=37%
GO_MONOVALENT_INORGANIC_CATION_HOMEOSTASIS	GO_MONOVALENT_INORGANIC_CATION_HOMEOSTASIS		154	-0.348173	-1.44783	0.0230326	0.236437	1	5726	tags=25%, list=10%, signal=28%
GO_VOLTAGE_GATED_CATION_CHANNEL_ACTIVITY	GO_VOLTAGE_GATED_CATION_CHANNEL_ACTIVITY		141	-0.383243	-1.44773	0.0574713	0.236175	1	7628	tags=31%, list=14%, signal=36%
GO_RESPONSE_TO_CAMP	GO_RESPONSE_TO_CAMP		99	-0.366632	-1.44743	0.055336	0.236158	1	7336	tags=35%, list=13%, signal=41%
GO_POSITIVE_REGULATION_OF_CELL_MATRIX_ADHESION	GO_POSITIVE_REGULATION_OF_CELL_MATRIX_ADHESION		50	-0.41649	-1.44718	0.0646388	0.236067	1	8393	tags=42%, list=15%, signal=49%
GO_DENDRITE_SELF_AVOIDANCE	GO_DENDRITE_SELF_AVOIDANCE		16	-0.511133	-1.44674	0.0893536	0.236205	1	1475	tags=25%, list=3%, signal=26%
GO_3_5_CYCLIC_GMP_PHOSPHODIESTERASE_ACTIVITY	GO_3_5_CYCLIC_GMP_PHOSPHODIESTERASE_ACTIVITY		17	-0.473365	-1.44622	0.077551	0.236439	1	10452	tags=59%, list=19%, signal=73%
GO_NEGATIVE_REGULATION_OF_CELLULAR_RESPONSE_TO_INSULIN_STIMULUS	GO_NEGATIVE_REGULATION_OF_CELLULAR_RESPONSE_TO_INSULIN_STIMULUS		37	-0.420304	-1.44523	0.0698152	0.237329	1	4995	tags=32%, list=9%, signal=36%
GO_REGULATION_OF_LIPID_METABOLIC_PROCESS	GO_REGULATION_OF_LIPID_METABOLIC_PROCESS		382	-0.311547	-1.44504	0.0451866	0.237189	1	7956	tags=30%, list=14%, signal=35%
GO_REGULATION_OF_PLATELET_AGGREGATION	GO_REGULATION_OF_PLATELET_AGGREGATION		17	-0.518178	-1.44476	0.0692308	0.237109	1	8141	tags=41%, list=15%, signal=48%
GO_PHOSPHOLIPASE_A2_ACTIVITY	GO_PHOSPHOLIPASE_A2_ACTIVITY		28	-0.444423	-1.44453	0.0647059	0.237017	1	8629	tags=36%, list=16%, signal=42%
GO_VOLTAGE_GATED_ION_CHANNEL_ACTIVITY	GO_VOLTAGE_GATED_ION_CHANNEL_ACTIVITY		196	-0.359861	-1.44451	0.0434783	0.236642	1	7628	tags=31%, list=14%, signal=35%
GO_POSITIVE_REGULATION_OF_PROTEIN_LOCALIZATION_TO_CELL_SURFACE	GO_POSITIVE_REGULATION_OF_PROTEIN_LOCALIZATION_TO_CELL_SURFACE		19	-0.462534	-1.4445	0.103659	0.236242	1	878	tags=16%, list=2%, signal=16%
GO_SMOOTH_MUSCLE_CELL_PROLIFERATION	GO_SMOOTH_MUSCLE_CELL_PROLIFERATION		157	-0.340472	-1.44444	0.064	0.23593	1	5449	tags=26%, list=10%, signal=29%
GO_ORGANIC_HYDROXY_COMPOUND_TRANSPORT	GO_ORGANIC_HYDROXY_COMPOUND_TRANSPORT		251	-0.332481	-1.44441	0.039604	0.235565	1	8141	tags=25%, list=15%, signal=30%
GO_RENAL_ABSORPTION	GO_RENAL_ABSORPTION		16	-0.526004	-1.44433	0.0901961	0.23528	1	6139	tags=38%, list=11%, signal=42%
GO_POSITIVE_REGULATION_OF_EPITHELIAL_CELL_MIGRATION	GO_POSITIVE_REGULATION_OF_EPITHELIAL_CELL_MIGRATION		160	-0.352127	-1.44312	0.0694445	0.236446	1	9171	tags=34%, list=17%, signal=41%
GO_INORGANIC_ION_IMPORT_ACROSS_PLASMA_MEMBRANE	GO_INORGANIC_ION_IMPORT_ACROSS_PLASMA_MEMBRANE		84	-0.366054	-1.44292	0.0386847	0.236307	1	5603	tags=25%, list=10%, signal=28%
GO_GLYCEROLIPID_BIOSYNTHETIC_PROCESS	GO_GLYCEROLIPID_BIOSYNTHETIC_PROCESS		222	-0.316147	-1.44238	0.0462777	0.236592	1	7119	tags=29%, list=13%, signal=33%
GO_CELL_PROLIFERATION_INVOLVED_IN_KIDNEY_DEVELOPMENT	GO_CELL_PROLIFERATION_INVOLVED_IN_KIDNEY_DEVELOPMENT		21	-0.510131	-1.44163	0.0892495	0.237172	1	5449	tags=43%, list=10%, signal=48%
GO_REGULATION_OF_ACTIN_FILAMENT_BASED_PROCESS	GO_REGULATION_OF_ACTIN_FILAMENT_BASED_PROCESS		377	-0.31998	-1.44096	0.0393701	0.237727	1	6419	tags=29%, list=12%, signal=32%
GO_AXIS_ELONGATION	GO_AXIS_ELONGATION		31	-0.466247	-1.43971	0.102823	0.238916	1	6870	tags=39%, list=12%, signal=44%
GO_POSITIVE_REGULATION_OF_ENDOTHELIAL_CELL_MIGRATION	GO_POSITIVE_REGULATION_OF_ENDOTHELIAL_CELL_MIGRATION		117	-0.360083	-1.43916	0.074	0.239232	1	9171	tags=35%, list=17%, signal=42%
GO_REGULATION_OF_INTERLEUKIN_4_PRODUCTION	GO_REGULATION_OF_INTERLEUKIN_4_PRODUCTION		28	-0.522462	-1.43899	0.149194	0.23904	1	4731	tags=39%, list=9%, signal=43%
GO_BRANCHING_MORPHOGENESIS_OF_AN_EPITHELIAL_TUBE	GO_BRANCHING_MORPHOGENESIS_OF_AN_EPITHELIAL_TUBE		150	-0.371588	-1.43894	0.0726141	0.238717	1	7047	tags=31%, list=13%, signal=35%
GO_ACTIN_FILAMENT_ORGANIZATION	GO_ACTIN_FILAMENT_ORGANIZATION		392	-0.326943	-1.43861	0.0498008	0.238746	1	5857	tags=27%, list=11%, signal=30%
GO_NEGATIVE_REGULATION_OF_CARDIAC_MUSCLE_CELL_PROLIFERATION	GO_NEGATIVE_REGULATION_OF_CARDIAC_MUSCLE_CELL_PROLIFERATION		20	-0.499929	-1.43736	0.088	0.239885	1	11256	tags=35%, list=20%, signal=44%
GO_REGULATION_OF_SYSTEMIC_ARTERIAL_BLOOD_PRESSURE_BY_HORMONE	GO_REGULATION_OF_SYSTEMIC_ARTERIAL_BLOOD_PRESSURE_BY_HORMONE		39	-0.455799	-1.43715	0.0621359	0.239746	1	6700	tags=28%, list=12%, signal=32%
GO_DEVELOPMENTAL_INDUCTION	GO_DEVELOPMENTAL_INDUCTION		33	-0.441115	-1.43708	0.0772277	0.239442	1	7355	tags=36%, list=13%, signal=42%
GO_INSULIN_RECEPTOR_BINDING	GO_INSULIN_RECEPTOR_BINDING		22	-0.473017	-1.4353	0.0922131	0.241383	1	1837	tags=23%, list=3%, signal=23%
GO_CELLULAR_COMPONENT_ASSEMBLY_INVOLVED_IN_MORPHOGENESIS	GO_CELLULAR_COMPONENT_ASSEMBLY_INVOLVED_IN_MORPHOGENESIS		109	-0.368438	-1.43423	0.0858896	0.242351	1	6186	tags=28%, list=11%, signal=32%
GO_RESPONSE_TO_EPINEPHRINE	GO_RESPONSE_TO_EPINEPHRINE		16	-0.517874	-1.43407	0.0901639	0.242162	1	5509	tags=31%, list=10%, signal=35%
GO_CELL_MIGRATION_INVOLVED_IN_HEART_DEVELOPMENT	GO_CELL_MIGRATION_INVOLVED_IN_HEART_DEVELOPMENT		18	-0.535255	-1.4335	0.0983302	0.242499	1	2902	tags=33%, list=5%, signal=35%
GO_EMBRYONIC_DIGESTIVE_TRACT_MORPHOGENESIS	GO_EMBRYONIC_DIGESTIVE_TRACT_MORPHOGENESIS		18	-0.530034	-1.43339	0.0863454	0.242245	1	2686	tags=28%, list=5%, signal=29%
GO_REGULATION_OF_CYTOSOLIC_CALCIUM_ION_CONCENTRATION	GO_REGULATION_OF_CYTOSOLIC_CALCIUM_ION_CONCENTRATION		352	-0.340057	-1.4331	0.0741483	0.242218	1	6349	tags=25%, list=11%, signal=28%
GO_STRIATED_MUSCLE_CELL_PROLIFERATION	GO_STRIATED_MUSCLE_CELL_PROLIFERATION		77	-0.387716	-1.433	0.0920502	0.241946	1	5137	tags=23%, list=9%, signal=26%
GO_REGULATION_OF_CALCINEURIN_MEDIATED_SIGNALING	GO_REGULATION_OF_CALCINEURIN_MEDIATED_SIGNALING		37	-0.406567	-1.43287	0.0650888	0.241716	1	9490	tags=41%, list=17%, signal=49%
GO_PLASMA_MEMBRANE_BOUNDED_CELL_PROJECTION_CYTOPLASM	GO_PLASMA_MEMBRANE_BOUNDED_CELL_PROJECTION_CYTOPLASM		192	-0.383835	-1.43255	0.138947	0.241783	1	5467	tags=35%, list=10%, signal=39%
GO_LIGAND_GATED_CATION_CHANNEL_ACTIVITY	GO_LIGAND_GATED_CATION_CHANNEL_ACTIVITY		105	-0.35628	-1.43241	0.0375	0.241532	1	7358	tags=30%, list=13%, signal=34%
GO_NEGATIVE_REGULATION_OF_OSTEOCLAST_DIFFERENTIATION	GO_NEGATIVE_REGULATION_OF_OSTEOCLAST_DIFFERENTIATION		27	-0.478336	-1.43234	0.0998004	0.241228	1	2726	tags=26%, list=5%, signal=27%
GO_POSITIVE_REGULATION_OF_REACTIVE_OXYGEN_SPECIES_BIOSYNTHETIC_PROCESS	GO_POSITIVE_REGULATION_OF_REACTIVE_OXYGEN_SPECIES_BIOSYNTHETIC_PROCESS		54	-0.391745	-1.43225	0.0566406	0.24094	1	5690	tags=24%, list=10%, signal=27%
GO_PIGMENT_CELL_DIFFERENTIATION	GO_PIGMENT_CELL_DIFFERENTIATION		34	-0.418353	-1.43186	0.0561331	0.241069	1	10492	tags=41%, list=19%, signal=51%
GO_VACUOLAR_TRANSPORT	GO_VACUOLAR_TRANSPORT		138	-0.353215	-1.43154	0.0641283	0.241089	1	5622	tags=31%, list=10%, signal=35%
GO_NEGATIVE_REGULATION_OF_CELLULAR_RESPONSE_TO_TRANSFORMING_GROWTH_FACTOR_BETA_STIMULUS	GO_NEGATIVE_REGULATION_OF_CELLULAR_RESPONSE_TO_TRANSFORMING_GROWTH_FACTOR_BETA_STIMULUS		80	-0.370036	-1.4314	0.0770751	0.240854	1	5170	tags=23%, list=9%, signal=25%
GO_REGULATION_OF_VASOCONSTRICTION	GO_REGULATION_OF_VASOCONSTRICTION		55	-0.404161	-1.43056	0.0616016	0.241438	1	8214	tags=29%, list=15%, signal=34%
GO_CYCLIC_NUCLEOTIDE_PHOSPHODIESTERASE_ACTIVITY	GO_CYCLIC_NUCLEOTIDE_PHOSPHODIESTERASE_ACTIVITY		28	-0.422619	-1.43053	0.0838446	0.241103	1	8765	tags=50%, list=16%, signal=59%
GO_CELLULAR_RESPONSE_TO_CALCIUM_ION	GO_CELLULAR_RESPONSE_TO_CALCIUM_ION		82	-0.363098	-1.43052	0.0536082	0.240728	1	5193	tags=29%, list=9%, signal=32%
GO_SPERM_PRINCIPAL_PIECE	GO_SPERM_PRINCIPAL_PIECE		22	-0.469128	-1.43046	0.0985916	0.240419	1	5328	tags=36%, list=10%, signal=40%
GO_PHOSPHATIDYLGLYCEROL_METABOLIC_PROCESS	GO_PHOSPHATIDYLGLYCEROL_METABOLIC_PROCESS		25	-0.441619	-1.43043	0.082	0.240071	1	4944	tags=32%, list=9%, signal=35%
GO_NEGATIVE_REGULATION_OF_CELLULAR_RESPONSE_TO_GROWTH_FACTOR_STIMULUS	GO_NEGATIVE_REGULATION_OF_CELLULAR_RESPONSE_TO_GROWTH_FACTOR_STIMULUS		158	-0.351069	-1.43041	0.0748988	0.239704	1	8960	tags=30%, list=16%, signal=35%
GO_CARDIAC_MUSCLE_CELL_PROLIFERATION	GO_CARDIAC_MUSCLE_CELL_PROLIFERATION		63	-0.397385	-1.43009	0.101833	0.239734	1	3081	tags=21%, list=6%, signal=22%
GO_COLLAGEN_TRIMER	GO_COLLAGEN_TRIMER		87	-0.444385	-1.42931	0.115152	0.240285	1	6133	tags=29%, list=11%, signal=32%
GO_INTERLEUKIN_4_PRODUCTION	GO_INTERLEUKIN_4_PRODUCTION		34	-0.497982	-1.42902	0.148676	0.240274	1	7285	tags=41%, list=13%, signal=47%
GO_POSITIVE_REGULATION_OF_ENDOCYTOSIS	GO_POSITIVE_REGULATION_OF_ENDOCYTOSIS		96	-0.357166	-1.42877	0.0704225	0.240213	1	6319	tags=28%, list=11%, signal=32%
GO_ACTIN_FILAMENT_BASED_MOVEMENT	GO_ACTIN_FILAMENT_BASED_MOVEMENT		139	-0.346831	-1.42848	0.03861	0.240195	1	7449	tags=31%, list=13%, signal=36%
GO_POSITIVE_REGULATION_OF_VASCULAR_ASSOCIATED_SMOOTH_MUSCLE_CELL_MIGRATION	GO_POSITIVE_REGULATION_OF_VASCULAR_ASSOCIATED_SMOOTH_MUSCLE_CELL_MIGRATION		22	-0.471872	-1.42762	0.0861723	0.240859	1	11430	tags=55%, list=21%, signal=69%
GO_REGULATION_OF_ANIMAL_ORGAN_FORMATION	GO_REGULATION_OF_ANIMAL_ORGAN_FORMATION		37	-0.446355	-1.42756	0.0896414	0.240558	1	7355	tags=35%, list=13%, signal=41%
GO_PHOSPHATIDYLINOSITOL_PHOSPHORYLATION	GO_PHOSPHATIDYLINOSITOL_PHOSPHORYLATION		50	-0.387607	-1.42662	0.0900196	0.241312	1	7956	tags=28%, list=14%, signal=33%
GO_SPERM_CAPACITATION	GO_SPERM_CAPACITATION		27	-0.42639	-1.42591	0.0606654	0.241849	1	8013	tags=33%, list=14%, signal=39%
GO_RESPONSE_TO_PH	GO_RESPONSE_TO_PH		39	-0.448369	-1.42575	0.0828402	0.24167	1	8497	tags=38%, list=15%, signal=45%
GO_POTASSIUM_CHANNEL_COMPLEX	GO_POTASSIUM_CHANNEL_COMPLEX		99	-0.37185	-1.4256	0.0578035	0.241472	1	7628	tags=33%, list=14%, signal=39%
GO_ANION_CATION_SYMPORTER_ACTIVITY	GO_ANION_CATION_SYMPORTER_ACTIVITY		19	-0.474598	-1.42447	0.0587045	0.242494	1	8900	tags=37%, list=16%, signal=44%
GO_POSITIVE_REGULATION_OF_MESENCHYMAL_CELL_PROLIFERATION	GO_POSITIVE_REGULATION_OF_MESENCHYMAL_CELL_PROLIFERATION		26	-0.450538	-1.42443	0.0745342	0.242155	1	2686	tags=19%, list=5%, signal=20%
GO_CALCIUM_RELEASE_CHANNEL_ACTIVITY	GO_CALCIUM_RELEASE_CHANNEL_ACTIVITY		21	-0.45407	-1.42423	0.0672098	0.242039	1	9823	tags=52%, list=18%, signal=64%
GO_CELL_BODY_MEMBRANE	GO_CELL_BODY_MEMBRANE		28	-0.455615	-1.42368	0.0888031	0.242333	1	5197	tags=29%, list=9%, signal=32%
GO_INTRACELLULAR_STEROL_TRANSPORT	GO_INTRACELLULAR_STEROL_TRANSPORT		23	-0.453934	-1.4225	0.0888031	0.243404	1	4613	tags=30%, list=8%, signal=33%
GO_ENDOCYTIC_VESICLE	GO_ENDOCYTIC_VESICLE		295	-0.355423	-1.42244	0.0667976	0.243119	1	7446	tags=31%, list=13%, signal=35%
GO_BONE_MINERALIZATION	GO_BONE_MINERALIZATION		110	-0.363498	-1.42157	0.0595238	0.243836	1	8877	tags=35%, list=16%, signal=41%
GO_ORGANIC_HYDROXY_COMPOUND_TRANSMEMBRANE_TRANSPORTER_ACTIVITY	GO_ORGANIC_HYDROXY_COMPOUND_TRANSMEMBRANE_TRANSPORTER_ACTIVITY		42	-0.404262	-1.41981	0.0612648	0.245687	1	6109	tags=26%, list=11%, signal=29%
GO_LIPID_CATABOLIC_PROCESS	GO_LIPID_CATABOLIC_PROCESS		320	-0.330788	-1.41972	0.0466531	0.245439	1	8748	tags=32%, list=16%, signal=38%
GO_PROTEIN_KINASE_A_REGULATORY_SUBUNIT_BINDING	GO_PROTEIN_KINASE_A_REGULATORY_SUBUNIT_BINDING		20	-0.478819	-1.4196	0.0957447	0.24519	1	10362	tags=50%, list=19%, signal=62%
GO_MUSCLE_HYPERTROPHY	GO_MUSCLE_HYPERTROPHY		99	-0.350252	-1.41956	0.0599174	0.244867	1	7481	tags=33%, list=14%, signal=38%
GO_POSITIVE_REGULATION_OF_OSSIFICATION	GO_POSITIVE_REGULATION_OF_OSSIFICATION		82	-0.366865	-1.41906	0.0742268	0.245126	1	7341	tags=30%, list=13%, signal=35%
GO_CALCIUM_ION_TRANSMEMBRANE_TRANSPORT_VIA_HIGH_VOLTAGE_GATED_CALCIUM_CHANNEL	GO_CALCIUM_ION_TRANSMEMBRANE_TRANSPORT_VIA_HIGH_VOLTAGE_GATED_CALCIUM_CHANNEL		15	-0.508051	-1.41897	0.0850662	0.244858	1	4571	tags=33%, list=8%, signal=36%
GO_HEPARIN_BINDING	GO_HEPARIN_BINDING		156	-0.3777	-1.41805	0.0769231	0.245639	1	6130	tags=26%, list=11%, signal=29%
GO_REGULATION_OF_CALCIUM_ION_TRANSMEMBRANE_TRANSPORT	GO_REGULATION_OF_CALCIUM_ION_TRANSMEMBRANE_TRANSPORT		144	-0.342178	-1.41737	0.0516899	0.246133	1	5098	tags=24%, list=9%, signal=27%
GO_MEMBRANE_REGION	GO_MEMBRANE_REGION		325	-0.335769	-1.41704	0.0657371	0.246162	1	6907	tags=29%, list=12%, signal=33%
GO_TRANSMEMBRANE_RECEPTOR_PROTEIN_SERINE_THREONINE_KINASE_SIGNALING_PATHWAY	GO_TRANSMEMBRANE_RECEPTOR_PROTEIN_SERINE_THREONINE_KINASE_SIGNALING_PATHWAY		341	-0.324283	-1.417	0.0657371	0.245829	1	7012	tags=25%, list=13%, signal=29%
GO_AXONEMAL_DYNEIN_COMPLEX_ASSEMBLY	GO_AXONEMAL_DYNEIN_COMPLEX_ASSEMBLY		31	-0.60446	-1.41632	0.202559	0.24627	1	5196	tags=65%, list=9%, signal=71%
GO_MUSCLE_CONTRACTION	GO_MUSCLE_CONTRACTION		354	-0.317111	-1.41617	0.0481928	0.24607	1	7563	tags=27%, list=14%, signal=32%
GO_MORPHOGENESIS_OF_AN_EPITHELIAL_BUD	GO_MORPHOGENESIS_OF_AN_EPITHELIAL_BUD		16	-0.530663	-1.41613	0.108384	0.245746	1	5868	tags=38%, list=11%, signal=42%
GO_REGULATION_OF_AUTOPHAGOSOME_ASSEMBLY	GO_REGULATION_OF_AUTOPHAGOSOME_ASSEMBLY		34	-0.401741	-1.4156	0.0878243	0.246055	1	3363	tags=21%, list=6%, signal=22%
GO_CARDIAC_MUSCLE_CONTRACTION	GO_CARDIAC_MUSCLE_CONTRACTION		135	-0.331289	-1.4142	0.0380762	0.247376	1	4917	tags=24%, list=9%, signal=26%
GO_CELLULAR_MODIFIED_AMINO_ACID_METABOLIC_PROCESS	GO_CELLULAR_MODIFIED_AMINO_ACID_METABOLIC_PROCESS		37	-0.41204	-1.41404	0.0558882	0.247211	1	3528	tags=27%, list=6%, signal=29%
GO_BRANCH_ELONGATION_OF_AN_EPITHELIUM	GO_BRANCH_ELONGATION_OF_AN_EPITHELIUM		20	-0.50046	-1.4133	0.101215	0.247756	1	5868	tags=40%, list=11%, signal=45%
GO_TRANS_GOLGI_NETWORK_MEMBRANE	GO_TRANS_GOLGI_NETWORK_MEMBRANE		89	-0.374159	-1.41326	0.0661323	0.247437	1	6180	tags=29%, list=11%, signal=33%
GO_RIBONUCLEOTIDE_CATABOLIC_PROCESS	GO_RIBONUCLEOTIDE_CATABOLIC_PROCESS		31	-0.404975	-1.41298	0.0777311	0.247444	1	6506	tags=42%, list=12%, signal=48%
GO_MYOSIN_II_COMPLEX	GO_MYOSIN_II_COMPLEX		22	-0.48744	-1.41293	0.113281	0.247139	1	7382	tags=41%, list=13%, signal=47%
GO_PROTEIN_COMPLEX_INVOLVED_IN_CELL_ADHESION	GO_PROTEIN_COMPLEX_INVOLVED_IN_CELL_ADHESION		35	-0.485648	-1.41266	0.143678	0.247111	1	7142	tags=40%, list=13%, signal=46%
GO_REGULATION_OF_TISSUE_REMODELING	GO_REGULATION_OF_TISSUE_REMODELING		75	-0.387073	-1.41219	0.0734694	0.24729	1	6283	tags=28%, list=11%, signal=32%
GO_REGULATION_OF_ENDOCYTOSIS	GO_REGULATION_OF_ENDOCYTOSIS		200	-0.321949	-1.41176	0.0470588	0.24747	1	6870	tags=26%, list=12%, signal=29%
GO_MICROVILLUS	GO_MICROVILLUS		82	-0.380804	-1.41164	0.0684932	0.247237	1	5737	tags=29%, list=10%, signal=33%
GO_HETEROPHILIC_CELL_CELL_ADHESION_VIA_PLASMA_MEMBRANE_CELL_ADHESION_MOLECULES	GO_HETEROPHILIC_CELL_CELL_ADHESION_VIA_PLASMA_MEMBRANE_CELL_ADHESION_MOLECULES		46	-0.425673	-1.41118	0.0792683	0.247433	1	6269	tags=30%, list=11%, signal=34%
GO_STEROID_BINDING	GO_STEROID_BINDING		94	-0.36826	-1.41041	0.0636183	0.248039	1	7221	tags=21%, list=13%, signal=24%
GO_REGULATION_OF_REACTIVE_OXYGEN_SPECIES_BIOSYNTHETIC_PROCESS	GO_REGULATION_OF_REACTIVE_OXYGEN_SPECIES_BIOSYNTHETIC_PROCESS		92	-0.359083	-1.40927	0.0650888	0.249118	1	5690	tags=26%, list=10%, signal=29%
GO_FATTY_ACID_CATABOLIC_PROCESS	GO_FATTY_ACID_CATABOLIC_PROCESS		102	-0.380835	-1.40908	0.10099	0.248952	1	7481	tags=32%, list=14%, signal=37%
GO_MEMBRANE_BIOGENESIS	GO_MEMBRANE_BIOGENESIS		38	-0.412168	-1.408	0.0855513	0.249983	1	6779	tags=32%, list=12%, signal=36%
GO_REGULATION_OF_BMP_SIGNALING_PATHWAY	GO_REGULATION_OF_BMP_SIGNALING_PATHWAY		86	-0.374713	-1.40766	0.0836653	0.250086	1	10537	tags=37%, list=19%, signal=46%
GO_REGULATION_OF_MICROGLIAL_CELL_ACTIVATION	GO_REGULATION_OF_MICROGLIAL_CELL_ACTIVATION		23	-0.508813	-1.4067	0.165323	0.250878	1	11809	tags=48%, list=21%, signal=61%
GO_POSITIVE_REGULATION_OF_FAT_CELL_DIFFERENTIATION	GO_POSITIVE_REGULATION_OF_FAT_CELL_DIFFERENTIATION		61	-0.372253	-1.40531	0.0528455	0.252286	1	4273	tags=20%, list=8%, signal=21%
GO_INTRACELLULAR_LIPID_TRANSPORT	GO_INTRACELLULAR_LIPID_TRANSPORT		41	-0.401155	-1.40526	0.0802469	0.251957	1	7268	tags=34%, list=13%, signal=39%
GO_LYSOPHOSPHOLIPASE_ACTIVITY	GO_LYSOPHOSPHOLIPASE_ACTIVITY		20	-0.476258	-1.40427	0.0881764	0.252825	1	4873	tags=30%, list=9%, signal=33%
GO_REGULATION_OF_ADENYLATE_CYCLASE_ACTIVITY	GO_REGULATION_OF_ADENYLATE_CYCLASE_ACTIVITY		29	-0.429288	-1.40415	0.0982318	0.252595	1	13248	tags=55%, list=24%, signal=73%
GO_POLYPEPTIDE_N_ACETYLGALACTOSAMINYLTRANSFERASE_ACTIVITY	GO_POLYPEPTIDE_N_ACETYLGALACTOSAMINYLTRANSFERASE_ACTIVITY		19	-0.502357	-1.40377	0.110899	0.252703	1	5711	tags=42%, list=10%, signal=47%
GO_NEGATIVE_REGULATION_OF_ANDROGEN_RECEPTOR_SIGNALING_PATHWAY	GO_NEGATIVE_REGULATION_OF_ANDROGEN_RECEPTOR_SIGNALING_PATHWAY		15	-0.494774	-1.40343	0.118503	0.252738	1	6120	tags=47%, list=11%, signal=52%
GO_NEURON_PROJECTION_GUIDANCE	GO_NEURON_PROJECTION_GUIDANCE		270	-0.347317	-1.40299	0.0821643	0.252912	1	7762	tags=29%, list=14%, signal=33%
GO_CELL_DIFFERENTIATION_INVOLVED_IN_METANEPHROS_DEVELOPMENT	GO_CELL_DIFFERENTIATION_INVOLVED_IN_METANEPHROS_DEVELOPMENT		26	-0.461532	-1.40284	0.105155	0.252694	1	4382	tags=27%, list=8%, signal=29%
GO_PEPTIDYL_L_CYSTEINE_S_PALMITOYLATION	GO_PEPTIDYL_L_CYSTEINE_S_PALMITOYLATION		22	-0.449315	-1.40283	0.0993915	0.252331	1	4301	tags=36%, list=8%, signal=39%
GO_REGULATION_OF_ACTIN_FILAMENT_ORGANIZATION	GO_REGULATION_OF_ACTIN_FILAMENT_ORGANIZATION		257	-0.323464	-1.4022	0.0596421	0.252765	1	6186	tags=28%, list=11%, signal=31%
GO_NEGATIVE_REGULATION_OF_SPROUTING_ANGIOGENESIS	GO_NEGATIVE_REGULATION_OF_SPROUTING_ANGIOGENESIS		61	-0.381744	-1.40199	0.0838323	0.252684	1	8820	tags=36%, list=16%, signal=43%
GO_REGULATION_OF_HEART_RATE	GO_REGULATION_OF_HEART_RATE		100	-0.347404	-1.40189	0.0596154	0.252429	1	4954	tags=26%, list=9%, signal=29%
GO_HINDLIMB_MORPHOGENESIS	GO_HINDLIMB_MORPHOGENESIS		36	-0.423956	-1.40111	0.0881764	0.253097	1	2725	tags=22%, list=5%, signal=23%
GO_INTRINSIC_COMPONENT_OF_EXTERNAL_SIDE_OF_PLASMA_MEMBRANE	GO_INTRINSIC_COMPONENT_OF_EXTERNAL_SIDE_OF_PLASMA_MEMBRANE		24	-0.490086	-1.40076	0.127619	0.253185	1	2395	tags=21%, list=4%, signal=22%
GO_REGULATION_OF_BIOMINERAL_TISSUE_DEVELOPMENT	GO_REGULATION_OF_BIOMINERAL_TISSUE_DEVELOPMENT		87	-0.352044	-1.40032	0.0909091	0.253451	1	9635	tags=37%, list=17%, signal=44%
GO_EXCITATORY_SYNAPSE_ASSEMBLY	GO_EXCITATORY_SYNAPSE_ASSEMBLY		25	-0.459585	-1.40025	0.111111	0.253174	1	6779	tags=36%, list=12%, signal=41%
GO_CARDIAC_VENTRICLE_DEVELOPMENT	GO_CARDIAC_VENTRICLE_DEVELOPMENT		124	-0.371312	-1.39986	0.0833333	0.253301	1	6865	tags=27%, list=12%, signal=31%
GO_ACTIN_BASED_CELL_PROJECTION	GO_ACTIN_BASED_CELL_PROJECTION		204	-0.319294	-1.39896	0.059761	0.254168	1	7352	tags=30%, list=13%, signal=34%
GO_POSITIVE_REGULATION_OF_PEPTIDYL_TYROSINE_PHOSPHORYLATION	GO_POSITIVE_REGULATION_OF_PEPTIDYL_TYROSINE_PHOSPHORYLATION		185	-0.340149	-1.39873	0.0695296	0.25412	1	7840	tags=33%, list=14%, signal=38%
GO_UNSATURATED_FATTY_ACID_METABOLIC_PROCESS	GO_UNSATURATED_FATTY_ACID_METABOLIC_PROCESS		78	-0.378657	-1.3984	0.0787879	0.254174	1	5470	tags=27%, list=10%, signal=30%
GO_RESPONSE_TO_STEROID_HORMONE	GO_RESPONSE_TO_STEROID_HORMONE		387	-0.308172	-1.397	0.0530786	0.255543	1	6482	tags=26%, list=12%, signal=30%
GO_GTPASE_REGULATOR_ACTIVITY	GO_GTPASE_REGULATOR_ACTIVITY		299	-0.330483	-1.39697	0.086785	0.255204	1	6049	tags=30%, list=11%, signal=33%
GO_REGULATION_OF_NMDA_RECEPTOR_ACTIVITY	GO_REGULATION_OF_NMDA_RECEPTOR_ACTIVITY		33	-0.428304	-1.39613	0.084	0.255883	1	7174	tags=36%, list=13%, signal=42%
GO_REGULATION_OF_B_CELL_RECEPTOR_SIGNALING_PATHWAY	GO_REGULATION_OF_B_CELL_RECEPTOR_SIGNALING_PATHWAY		27	-0.535761	-1.39591	0.146881	0.255807	1	12970	tags=67%, list=23%, signal=87%
GO_EPITHELIAL_CELL_APOPTOTIC_PROCESS	GO_EPITHELIAL_CELL_APOPTOTIC_PROCESS		107	-0.342567	-1.39573	0.0667976	0.255698	1	7691	tags=32%, list=14%, signal=37%
GO_C_C_CHEMOKINE_BINDING	GO_C_C_CHEMOKINE_BINDING		24	-0.558329	-1.39542	0.136659	0.255704	1	7517	tags=42%, list=14%, signal=48%
GO_HEART_GROWTH	GO_HEART_GROWTH		103	-0.352417	-1.39534	0.0783505	0.255438	1	3081	tags=19%, list=6%, signal=21%
GO_CYSTEINE_TYPE_ENDOPEPTIDASE_ACTIVATOR_ACTIVITY_INVOLVED_IN_APOPTOTIC_PROCESS	GO_CYSTEINE_TYPE_ENDOPEPTIDASE_ACTIVATOR_ACTIVITY_INVOLVED_IN_APOPTOTIC_PROCESS		16	-0.472091	-1.39501	0.0996094	0.255492	1	6452	tags=38%, list=12%, signal=42%
GO_NEGATIVE_REGULATION_OF_ANIMAL_ORGAN_MORPHOGENESIS	GO_NEGATIVE_REGULATION_OF_ANIMAL_ORGAN_MORPHOGENESIS		33	-0.44919	-1.39487	0.0950413	0.255294	1	8760	tags=33%, list=16%, signal=40%
GO_PHOSPHATIDYLINOSITOL_ACYL_CHAIN_REMODELING	GO_PHOSPHATIDYLINOSITOL_ACYL_CHAIN_REMODELING		16	-0.476283	-1.39481	0.0889749	0.255014	1	8629	tags=38%, list=16%, signal=44%
GO_SMOOTH_MUSCLE_CELL_MIGRATION	GO_SMOOTH_MUSCLE_CELL_MIGRATION		78	-0.361021	-1.3943	0.0784708	0.255356	1	5449	tags=28%, list=10%, signal=31%
GO_POSITIVE_REGULATION_OF_SODIUM_ION_TRANSPORT	GO_POSITIVE_REGULATION_OF_SODIUM_ION_TRANSPORT		34	-0.425225	-1.3943	0.10297	0.254999	1	4945	tags=35%, list=9%, signal=39%
GO_TISSUE_HOMEOSTASIS	GO_TISSUE_HOMEOSTASIS		219	-0.3229	-1.39394	0.0571429	0.255119	1	5918	tags=23%, list=11%, signal=26%
GO_GROWTH_FACTOR_BINDING	GO_GROWTH_FACTOR_BINDING		131	-0.373115	-1.39388	0.10325	0.254842	1	7417	tags=29%, list=13%, signal=33%
GO_NEGATIVE_REGULATION_OF_TRANSMEMBRANE_RECEPTOR_PROTEIN_SERINE_THREONINE_KINASE_SIGNALING_PATHWAY	GO_NEGATIVE_REGULATION_OF_TRANSMEMBRANE_RECEPTOR_PROTEIN_SERINE_THREONINE_KINASE_SIGNALING_PATHWAY		120	-0.344777	-1.39341	0.0898438	0.255125	1	6474	tags=23%, list=12%, signal=26%
GO_MIRNA_MEDIATED_INHIBITION_OF_TRANSLATION	GO_MIRNA_MEDIATED_INHIBITION_OF_TRANSLATION		76	-0.38934	-1.39336	0.125984	0.254828	1	16469	tags=47%, list=30%, signal=67%
GO_REGULATION_OF_ACTIN_CYTOSKELETON_REORGANIZATION	GO_REGULATION_OF_ACTIN_CYTOSKELETON_REORGANIZATION		34	-0.42824	-1.39331	0.102317	0.254514	1	6342	tags=29%, list=11%, signal=33%
GO_CELLULAR_MODIFIED_AMINO_ACID_CATABOLIC_PROCESS	GO_CELLULAR_MODIFIED_AMINO_ACID_CATABOLIC_PROCESS		28	-0.48541	-1.39272	0.111554	0.254876	1	5942	tags=46%, list=11%, signal=52%
GO_GLIAL_CELL_ACTIVATION	GO_GLIAL_CELL_ACTIVATION		51	-0.42719	-1.39203	0.151139	0.255386	1	10121	tags=39%, list=18%, signal=48%
GO_MHC_PROTEIN_COMPLEX	GO_MHC_PROTEIN_COMPLEX		23	-0.716897	-1.3913	0.169261	0.255934	1	6059	tags=61%, list=11%, signal=68%
GO_SULFATE_TRANSMEMBRANE_TRANSPORTER_ACTIVITY	GO_SULFATE_TRANSMEMBRANE_TRANSPORTER_ACTIVITY		16	-0.477289	-1.39012	0.10856	0.257093	1	5236	tags=31%, list=9%, signal=35%
GO_POSITIVE_REGULATION_OF_MACROAUTOPHAGY	GO_POSITIVE_REGULATION_OF_MACROAUTOPHAGY		67	-0.374999	-1.38958	0.122047	0.257411	1	5643	tags=30%, list=10%, signal=33%
GO_BRANCHED_CHAIN_AMINO_ACID_CATABOLIC_PROCESS	GO_BRANCHED_CHAIN_AMINO_ACID_CATABOLIC_PROCESS		19	-0.524726	-1.38882	0.120079	0.258027	1	7610	tags=53%, list=14%, signal=61%
GO_REGULATION_OF_LIPOPROTEIN_PARTICLE_CLEARANCE	GO_REGULATION_OF_LIPOPROTEIN_PARTICLE_CLEARANCE		32	-0.390937	-1.38879	0.0841121	0.257693	1	7096	tags=31%, list=13%, signal=36%
GO_CELLULAR_RESPONSE_TO_STEROID_HORMONE_STIMULUS	GO_CELLULAR_RESPONSE_TO_STEROID_HORMONE_STIMULUS		251	-0.309044	-1.38832	0.0788382	0.257939	1	6424	tags=26%, list=12%, signal=30%
GO_PROTEIN_TYROSINE_KINASE_BINDING	GO_PROTEIN_TYROSINE_KINASE_BINDING		86	-0.345004	-1.38742	0.0843373	0.258686	1	6822	tags=30%, list=12%, signal=34%
GO_STEROID_HORMONE_MEDIATED_SIGNALING_PATHWAY	GO_STEROID_HORMONE_MEDIATED_SIGNALING_PATHWAY		182	-0.322858	-1.38706	0.0786749	0.258804	1	6424	tags=27%, list=12%, signal=30%
GO_POSITIVE_REGULATION_OF_CARDIAC_MUSCLE_CELL_PROLIFERATION	GO_POSITIVE_REGULATION_OF_CARDIAC_MUSCLE_CELL_PROLIFERATION		37	-0.416404	-1.38695	0.120833	0.25858	1	4382	tags=27%, list=8%, signal=29%
GO_REGULATION_OF_FATTY_ACID_BETA_OXIDATION	GO_REGULATION_OF_FATTY_ACID_BETA_OXIDATION		18	-0.466061	-1.38689	0.124748	0.258305	1	4997	tags=33%, list=9%, signal=37%
GO_CATION_CHLORIDE_SYMPORTER_ACTIVITY	GO_CATION_CHLORIDE_SYMPORTER_ACTIVITY		16	-0.484542	-1.38687	0.0725806	0.25797	1	8900	tags=38%, list=16%, signal=45%
GO_CARTILAGE_MORPHOGENESIS	GO_CARTILAGE_MORPHOGENESIS		29	-0.454366	-1.38644	0.1002	0.258195	1	3022	tags=28%, list=5%, signal=29%
GO_CELL_JUNCTION_ASSEMBLY	GO_CELL_JUNCTION_ASSEMBLY		238	-0.338052	-1.38621	0.105566	0.258146	1	6700	tags=32%, list=12%, signal=36%
GO_CELL_LEADING_EDGE	GO_CELL_LEADING_EDGE		394	-0.322448	-1.38619	0.0776892	0.257808	1	5918	tags=26%, list=11%, signal=29%
GO_NEGATIVE_REGULATION_OF_SUPRAMOLECULAR_FIBER_ORGANIZATION	GO_NEGATIVE_REGULATION_OF_SUPRAMOLECULAR_FIBER_ORGANIZATION		131	-0.33135	-1.38574	0.0749507	0.25802	1	3779	tags=24%, list=7%, signal=25%
GO_NEGATIVE_REGULATION_OF_LIPID_CATABOLIC_PROCESS	GO_NEGATIVE_REGULATION_OF_LIPID_CATABOLIC_PROCESS		22	-0.459638	-1.38539	0.101727	0.258096	1	12933	tags=45%, list=23%, signal=59%
GO_PHARYNGEAL_SYSTEM_DEVELOPMENT	GO_PHARYNGEAL_SYSTEM_DEVELOPMENT		26	-0.452661	-1.38507	0.11609	0.258158	1	519	tags=15%, list=1%, signal=16%
GO_MUSCLE_CELL_DIFFERENTIATION	GO_MUSCLE_CELL_DIFFERENTIATION		362	-0.307021	-1.38291	0.0731707	0.260396	1	6870	tags=28%, list=12%, signal=31%
GO_POSTSYNAPTIC_DENSITY_INTRACELLULAR_COMPONENT	GO_POSTSYNAPTIC_DENSITY_INTRACELLULAR_COMPONENT		17	-0.498465	-1.38234	0.130785	0.260759	1	11671	tags=59%, list=21%, signal=75%
GO_MICROTUBULE_BUNDLE_FORMATION	GO_MICROTUBULE_BUNDLE_FORMATION		89	-0.447803	-1.3818	0.210191	0.261034	1	5435	tags=52%, list=10%, signal=57%
GO_FOAM_CELL_DIFFERENTIATION	GO_FOAM_CELL_DIFFERENTIATION		36	-0.417635	-1.38077	0.0974659	0.262055	1	7662	tags=33%, list=14%, signal=39%
GO_POSITIVE_REGULATION_OF_WOUND_HEALING	GO_POSITIVE_REGULATION_OF_WOUND_HEALING		56	-0.39984	-1.38058	0.0940695	0.261929	1	5029	tags=23%, list=9%, signal=26%
GO_STRIATED_MUSCLE_CONTRACTION	GO_STRIATED_MUSCLE_CONTRACTION		171	-0.316823	-1.3796	0.0541082	0.262841	1	7563	tags=30%, list=14%, signal=34%
GO_PHOSPHOLIPASE_C_ACTIVATING_G_PROTEIN_COUPLED_RECEPTOR_SIGNALING_PATHWAY	GO_PHOSPHOLIPASE_C_ACTIVATING_G_PROTEIN_COUPLED_RECEPTOR_SIGNALING_PATHWAY		99	-0.371978	-1.37958	0.0787879	0.262523	1	9052	tags=27%, list=16%, signal=33%
GO_POSITIVE_REGULATION_OF_PATHWAY_RESTRICTED_SMAD_PROTEIN_PHOSPHORYLATION	GO_POSITIVE_REGULATION_OF_PATHWAY_RESTRICTED_SMAD_PROTEIN_PHOSPHORYLATION		48	-0.379792	-1.37914	0.0770878	0.262719	1	6991	tags=35%, list=13%, signal=41%
GO_REGULATION_OF_PROGRAMMED_NECROTIC_CELL_DEATH	GO_REGULATION_OF_PROGRAMMED_NECROTIC_CELL_DEATH		24	-0.432659	-1.37906	0.104628	0.262478	1	7341	tags=42%, list=13%, signal=48%
GO_RESPONSE_TO_BMP	GO_RESPONSE_TO_BMP		164	-0.339531	-1.37857	0.0918367	0.262762	1	7996	tags=27%, list=14%, signal=32%
GO_LIPOPROTEIN_LOCALIZATION	GO_LIPOPROTEIN_LOCALIZATION		25	-0.412973	-1.3784	0.0841683	0.262609	1	9288	tags=32%, list=17%, signal=38%
GO_REGULATION_OF_CARDIAC_MUSCLE_CONTRACTION_BY_CALCIUM_ION_SIGNALING	GO_REGULATION_OF_CARDIAC_MUSCLE_CONTRACTION_BY_CALCIUM_ION_SIGNALING		26	-0.409552	-1.37804	0.0984252	0.262715	1	5509	tags=35%, list=10%, signal=38%
GO_REGULATION_OF_CALCIUM_ION_TRANSPORT	GO_REGULATION_OF_CALCIUM_ION_TRANSPORT		238	-0.33357	-1.37788	0.0789981	0.26257	1	5577	tags=25%, list=10%, signal=28%
GO_C_ACYLTRANSFERASE_ACTIVITY	GO_C_ACYLTRANSFERASE_ACTIVITY		20	-0.462656	-1.37725	0.120833	0.262993	1	4545	tags=40%, list=8%, signal=44%
GO_SPHINGOLIPID_BINDING	GO_SPHINGOLIPID_BINDING		22	-0.440356	-1.3769	0.0933063	0.263127	1	3589	tags=27%, list=6%, signal=29%
GO_PHOSPHATIDYLINOSITOL_KINASE_ACTIVITY	GO_PHOSPHATIDYLINOSITOL_KINASE_ACTIVITY		16	-0.49531	-1.37676	0.133745	0.262976	1	11969	tags=44%, list=22%, signal=56%
GO_PROTEIN_LOCALIZATION_TO_PLASMA_MEMBRANE	GO_PROTEIN_LOCALIZATION_TO_PLASMA_MEMBRANE		251	-0.30993	-1.37672	0.0690979	0.262669	1	6452	tags=25%, list=12%, signal=28%
GO_COLLAGEN_CONTAINING_EXTRACELLULAR_MATRIX	GO_COLLAGEN_CONTAINING_EXTRACELLULAR_MATRIX		403	-0.3746	-1.37621	0.137066	0.262941	1	7012	tags=27%, list=13%, signal=31%
GO_POSITIVE_REGULATION_OF_ENDOTHELIAL_CELL_PROLIFERATION	GO_POSITIVE_REGULATION_OF_ENDOTHELIAL_CELL_PROLIFERATION		107	-0.343619	-1.37601	0.107287	0.262825	1	9065	tags=36%, list=16%, signal=42%
GO_AORTA_MORPHOGENESIS	GO_AORTA_MORPHOGENESIS		31	-0.472234	-1.37588	0.110629	0.262655	1	4429	tags=23%, list=8%, signal=25%
GO_IONOTROPIC_GLUTAMATE_RECEPTOR_SIGNALING_PATHWAY	GO_IONOTROPIC_GLUTAMATE_RECEPTOR_SIGNALING_PATHWAY		25	-0.421063	-1.37554	0.112033	0.262691	1	4511	tags=28%, list=8%, signal=30%
GO_PLATELET_ACTIVATION	GO_PLATELET_ACTIVATION		153	-0.364796	-1.37491	0.127451	0.263087	1	7797	tags=33%, list=14%, signal=38%
GO_RENAL_TUBULE_DEVELOPMENT	GO_RENAL_TUBULE_DEVELOPMENT		96	-0.377933	-1.37468	0.0866808	0.26302	1	5098	tags=24%, list=9%, signal=26%
GO_POSITIVE_REGULATION_OF_SODIUM_ION_TRANSMEMBRANE_TRANSPORT	GO_POSITIVE_REGULATION_OF_SODIUM_ION_TRANSMEMBRANE_TRANSPORT		21	-0.45073	-1.37458	0.105263	0.262794	1	4945	tags=43%, list=9%, signal=47%
GO_MACROPHAGE_ACTIVATION	GO_MACROPHAGE_ACTIVATION		88	-0.392836	-1.37327	0.140845	0.26409	1	9107	tags=35%, list=16%, signal=42%
GO_MONOCARBOXYLIC_ACID_CATABOLIC_PROCESS	GO_MONOCARBOXYLIC_ACID_CATABOLIC_PROCESS		121	-0.370792	-1.37266	0.108911	0.264543	1	7481	tags=32%, list=14%, signal=37%
GO_REGULATION_OF_PROTEIN_AUTOPHOSPHORYLATION	GO_REGULATION_OF_PROTEIN_AUTOPHOSPHORYLATION		47	-0.386443	-1.37218	0.115385	0.264816	1	5449	tags=32%, list=10%, signal=35%
GO_VOLTAGE_GATED_POTASSIUM_CHANNEL_ACTIVITY	GO_VOLTAGE_GATED_POTASSIUM_CHANNEL_ACTIVITY		86	-0.381553	-1.37184	0.0947776	0.264907	1	8164	tags=34%, list=15%, signal=40%
GO_POSITIVE_REGULATION_OF_ENDOTHELIAL_CELL_APOPTOTIC_PROCESS	GO_POSITIVE_REGULATION_OF_ENDOTHELIAL_CELL_APOPTOTIC_PROCESS		22	-0.46083	-1.37173	0.16537	0.264676	1	4083	tags=23%, list=7%, signal=25%
GO_POSITIVE_REGULATION_OF_VASCULAR_ENDOTHELIAL_CELL_PROLIFERATION	GO_POSITIVE_REGULATION_OF_VASCULAR_ENDOTHELIAL_CELL_PROLIFERATION		21	-0.470459	-1.37167	0.122105	0.264414	1	4247	tags=29%, list=8%, signal=31%
GO_REGULATION_OF_LONG_TERM_SYNAPTIC_POTENTIATION	GO_REGULATION_OF_LONG_TERM_SYNAPTIC_POTENTIATION		44	-0.399911	-1.37162	0.0851485	0.264141	1	5808	tags=25%, list=11%, signal=28%
GO_CAMP_BINDING	GO_CAMP_BINDING		23	-0.438352	-1.37069	0.132937	0.264957	1	8458	tags=48%, list=15%, signal=56%
GO_NEGATIVE_REGULATION_OF_SMOOTHENED_SIGNALING_PATHWAY	GO_NEGATIVE_REGULATION_OF_SMOOTHENED_SIGNALING_PATHWAY		29	-0.432044	-1.37059	0.126016	0.264758	1	5505	tags=28%, list=10%, signal=31%
GO_MONONUCLEAR_CELL_DIFFERENTIATION	GO_MONONUCLEAR_CELL_DIFFERENTIATION		37	-0.410807	-1.37032	0.151767	0.26475	1	6852	tags=38%, list=12%, signal=43%
GO_POSITIVE_REGULATION_OF_TRANSPORTER_ACTIVITY	GO_POSITIVE_REGULATION_OF_TRANSPORTER_ACTIVITY		106	-0.33926	-1.3694	0.0632411	0.265544	1	6723	tags=31%, list=12%, signal=35%
GO_PHOSPHOTRANSFERASE_ACTIVITY_FOR_OTHER_SUBSTITUTED_PHOSPHATE_GROUPS	GO_PHOSPHOTRANSFERASE_ACTIVITY_FOR_OTHER_SUBSTITUTED_PHOSPHATE_GROUPS		19	-0.453864	-1.36932	0.115385	0.2653	1	3922	tags=37%, list=7%, signal=40%
GO_PROTEIN_KINASE_C_SIGNALING	GO_PROTEIN_KINASE_C_SIGNALING		27	-0.429155	-1.36856	0.0892857	0.265949	1	8970	tags=33%, list=16%, signal=40%
GO_REGULATION_OF_CELL_SHAPE	GO_REGULATION_OF_CELL_SHAPE		145	-0.344119	-1.36703	0.107843	0.267526	1	5737	tags=29%, list=10%, signal=32%
GO_SECONDARY_ACTIVE_TRANSMEMBRANE_TRANSPORTER_ACTIVITY	GO_SECONDARY_ACTIVE_TRANSMEMBRANE_TRANSPORTER_ACTIVITY		235	-0.307994	-1.36662	0.0542169	0.267661	1	8003	tags=29%, list=14%, signal=34%
GO_PEPTIDASE_ACTIVATOR_ACTIVITY_INVOLVED_IN_APOPTOTIC_PROCESS	GO_PEPTIDASE_ACTIVATOR_ACTIVITY_INVOLVED_IN_APOPTOTIC_PROCESS		19	-0.446428	-1.36646	0.0948617	0.267497	1	6452	tags=37%, list=12%, signal=42%
GO_POSITIVE_REGULATION_OF_GTPASE_ACTIVITY	GO_POSITIVE_REGULATION_OF_GTPASE_ACTIVITY		396	-0.317621	-1.36615	0.120792	0.267546	1	6452	tags=29%, list=12%, signal=33%
GO_REGULATION_OF_LIPID_CATABOLIC_PROCESS	GO_REGULATION_OF_LIPID_CATABOLIC_PROCESS		52	-0.376366	-1.3659	0.106339	0.267484	1	1968	tags=19%, list=4%, signal=20%
GO_POSITIVE_REGULATION_OF_INSULIN_SECRETION_INVOLVED_IN_CELLULAR_RESPONSE_TO_GLUCOSE_STIMULUS	GO_POSITIVE_REGULATION_OF_INSULIN_SECRETION_INVOLVED_IN_CELLULAR_RESPONSE_TO_GLUCOSE_STIMULUS		33	-0.410349	-1.36584	0.0792683	0.267211	1	5293	tags=33%, list=10%, signal=37%
GO_INTEGRIN_MEDIATED_SIGNALING_PATHWAY	GO_INTEGRIN_MEDIATED_SIGNALING_PATHWAY		98	-0.378197	-1.36569	0.140449	0.26706	1	7142	tags=30%, list=13%, signal=34%
GO_MICRO_RIBONUCLEOPROTEIN_COMPLEX	GO_MICRO_RIBONUCLEOPROTEIN_COMPLEX		413	-0.364399	-1.3653	0.131313	0.267223	1	19713	tags=45%, list=36%, signal=69%
GO_POSITIVE_REGULATION_OF_AUTOPHAGY	GO_POSITIVE_REGULATION_OF_AUTOPHAGY		114	-0.333588	-1.36492	0.110672	0.267418	1	5728	tags=26%, list=10%, signal=29%
GO_ENDOSOME_TO_LYSOSOME_TRANSPORT	GO_ENDOSOME_TO_LYSOSOME_TRANSPORT		57	-0.377541	-1.36484	0.118577	0.267178	1	4084	tags=33%, list=7%, signal=36%
GO_EXCRETION	GO_EXCRETION		67	-0.369689	-1.3646	0.0549898	0.267153	1	10165	tags=31%, list=18%, signal=38%
GO_REGULATION_OF_CARDIAC_MUSCLE_CONTRACTION_BY_REGULATION_OF_THE_RELEASE_OF_SEQUESTERED_CALCIUM_ION	GO_REGULATION_OF_CARDIAC_MUSCLE_CONTRACTION_BY_REGULATION_OF_THE_RELEASE_OF_SEQUESTERED_CALCIUM_ION		21	-0.439009	-1.36406	0.119675	0.267505	1	5509	tags=33%, list=10%, signal=37%
GO_MYELOID_CELL_DEVELOPMENT	GO_MYELOID_CELL_DEVELOPMENT		67	-0.379391	-1.36392	0.124514	0.267359	1	8644	tags=39%, list=16%, signal=46%
GO_REGULATION_OF_MUSCLE_ADAPTATION	GO_REGULATION_OF_MUSCLE_ADAPTATION		96	-0.333637	-1.36358	0.0814664	0.267403	1	7481	tags=32%, list=14%, signal=37%
GO_CONTRACTILE_FIBER	GO_CONTRACTILE_FIBER		229	-0.320118	-1.36348	0.0813008	0.267204	1	6406	tags=29%, list=12%, signal=33%
GO_CELLULAR_LIPID_CATABOLIC_PROCESS	GO_CELLULAR_LIPID_CATABOLIC_PROCESS		206	-0.332104	-1.36312	0.0978474	0.267298	1	9129	tags=32%, list=17%, signal=38%
GO_NEUROINFLAMMATORY_RESPONSE	GO_NEUROINFLAMMATORY_RESPONSE		63	-0.405654	-1.36189	0.159184	0.268543	1	10121	tags=37%, list=18%, signal=45%
GO_CYTOKINE_BINDING	GO_CYTOKINE_BINDING		127	-0.386384	-1.36125	0.142857	0.269035	1	6899	tags=31%, list=12%, signal=35%
GO_CGMP_MEDIATED_SIGNALING	GO_CGMP_MEDIATED_SIGNALING		34	-0.40131	-1.3612	0.0934394	0.268739	1	4746	tags=29%, list=9%, signal=32%
GO_NEGATIVE_REGULATION_OF_EPITHELIAL_CELL_MIGRATION	GO_NEGATIVE_REGULATION_OF_EPITHELIAL_CELL_MIGRATION		97	-0.332087	-1.36105	0.0822785	0.268597	1	6992	tags=31%, list=13%, signal=35%
GO_ESTABLISHMENT_OF_PROTEIN_LOCALIZATION_TO_PLASMA_MEMBRANE	GO_ESTABLISHMENT_OF_PROTEIN_LOCALIZATION_TO_PLASMA_MEMBRANE		56	-0.360263	-1.36097	0.0993915	0.268344	1	6452	tags=30%, list=12%, signal=34%
GO_REGULATION_OF_SYNAPTIC_TRANSMISSION_GLUTAMATERGIC	GO_REGULATION_OF_SYNAPTIC_TRANSMISSION_GLUTAMATERGIC		69	-0.383159	-1.36004	0.100394	0.269169	1	7068	tags=26%, list=13%, signal=30%
GO_REACTIVE_OXYGEN_SPECIES_BIOSYNTHETIC_PROCESS	GO_REACTIVE_OXYGEN_SPECIES_BIOSYNTHETIC_PROCESS		112	-0.337252	-1.35983	0.0661323	0.2691	1	5690	tags=24%, list=10%, signal=27%
GO_EPITHELIAL_TUBE_MORPHOGENESIS	GO_EPITHELIAL_TUBE_MORPHOGENESIS		313	-0.322812	-1.35919	0.130705	0.269606	1	6870	tags=29%, list=12%, signal=33%
GO_REGULATION_OF_NEUROTRANSMITTER_LEVELS	GO_REGULATION_OF_NEUROTRANSMITTER_LEVELS		330	-0.302087	-1.35901	0.0649606	0.269485	1	6928	tags=25%, list=13%, signal=29%
GO_REGULATION_OF_POSTSYNAPTIC_MEMBRANE_POTENTIAL	GO_REGULATION_OF_POSTSYNAPTIC_MEMBRANE_POTENTIAL		142	-0.341307	-1.35896	0.0876494	0.26921	1	6600	tags=26%, list=12%, signal=30%
GO_HORMONE_MEDIATED_SIGNALING_PATHWAY	GO_HORMONE_MEDIATED_SIGNALING_PATHWAY		233	-0.305451	-1.35872	0.0823045	0.269154	1	6716	tags=26%, list=12%, signal=30%
GO_BASEMENT_MEMBRANE	GO_BASEMENT_MEMBRANE		93	-0.404424	-1.35842	0.138614	0.269211	1	5719	tags=26%, list=10%, signal=29%
GO_ERK1_AND_ERK2_CASCADE	GO_ERK1_AND_ERK2_CASCADE		304	-0.32056	-1.35821	0.0976096	0.269125	1	7068	tags=29%, list=13%, signal=33%
GO_DYNEIN_COMPLEX	GO_DYNEIN_COMPLEX		49	-0.447429	-1.3574	0.197397	0.269782	1	5022	tags=45%, list=9%, signal=49%
GO_CARDIAC_VENTRICLE_MORPHOGENESIS	GO_CARDIAC_VENTRICLE_MORPHOGENESIS		72	-0.375519	-1.35729	0.114851	0.2696	1	7355	tags=29%, list=13%, signal=34%
GO_RESPONSE_TO_PROSTAGLANDIN_E	GO_RESPONSE_TO_PROSTAGLANDIN_E		23	-0.424328	-1.357	0.115768	0.269594	1	6837	tags=39%, list=12%, signal=45%
GO_NEUROMUSCULAR_JUNCTION	GO_NEUROMUSCULAR_JUNCTION		76	-0.366486	-1.35669	0.104839	0.269621	1	7286	tags=33%, list=13%, signal=38%
GO_POSITIVE_REGULATION_OF_MUSCLE_CELL_DIFFERENTIATION	GO_POSITIVE_REGULATION_OF_MUSCLE_CELL_DIFFERENTIATION		100	-0.322591	-1.35669	0.0851927	0.269289	1	9240	tags=32%, list=17%, signal=38%
GO_POSITIVE_REGULATION_OF_EMBRYONIC_DEVELOPMENT	GO_POSITIVE_REGULATION_OF_EMBRYONIC_DEVELOPMENT		39	-0.392313	-1.35654	0.114053	0.269132	1	7257	tags=36%, list=13%, signal=41%
GO_POSITIVE_REGULATION_OF_AMYLOID_PRECURSOR_PROTEIN_CATABOLIC_PROCESS	GO_POSITIVE_REGULATION_OF_AMYLOID_PRECURSOR_PROTEIN_CATABOLIC_PROCESS		16	-0.44394	-1.35633	0.11022	0.269053	1	4886	tags=38%, list=9%, signal=41%
GO_STEROID_HYDROXYLASE_ACTIVITY	GO_STEROID_HYDROXYLASE_ACTIVITY		35	-0.482381	-1.35607	0.12043	0.269036	1	14234	tags=60%, list=26%, signal=81%
GO_KIDNEY_MORPHOGENESIS	GO_KIDNEY_MORPHOGENESIS		95	-0.366961	-1.35493	0.108742	0.270185	1	6865	tags=27%, list=12%, signal=31%
GO_INTRINSIC_COMPONENT_OF_PRESYNAPTIC_MEMBRANE	GO_INTRINSIC_COMPONENT_OF_PRESYNAPTIC_MEMBRANE		85	-0.366763	-1.35438	0.103704	0.270565	1	6109	tags=27%, list=11%, signal=30%
GO_REGULATION_OF_TRANS_SYNAPTIC_SIGNALING	GO_REGULATION_OF_TRANS_SYNAPTIC_SIGNALING		433	-0.315284	-1.35401	0.0943775	0.270682	1	7068	tags=26%, list=13%, signal=30%
GO_REGULATION_OF_RYANODINE_SENSITIVE_CALCIUM_RELEASE_CHANNEL_ACTIVITY	GO_REGULATION_OF_RYANODINE_SENSITIVE_CALCIUM_RELEASE_CHANNEL_ACTIVITY		26	-0.42038	-1.35386	0.136821	0.270568	1	4909	tags=35%, list=9%, signal=38%
GO_SULFUR_COMPOUND_CATABOLIC_PROCESS	GO_SULFUR_COMPOUND_CATABOLIC_PROCESS		50	-0.400959	-1.35379	0.121807	0.270322	1	9268	tags=50%, list=17%, signal=60%
GO_POSITIVE_REGULATION_OF_POTASSIUM_ION_TRANSPORT	GO_POSITIVE_REGULATION_OF_POTASSIUM_ION_TRANSPORT		47	-0.389764	-1.35295	0.10101	0.270985	1	6723	tags=32%, list=12%, signal=36%
GO_NITRIC_OXIDE_SYNTHASE_BINDING	GO_NITRIC_OXIDE_SYNTHASE_BINDING		15	-0.487955	-1.35246	0.130178	0.271301	1	6109	tags=47%, list=11%, signal=52%
GO_REGULATION_OF_CARDIAC_MUSCLE_CONTRACTION	GO_REGULATION_OF_CARDIAC_MUSCLE_CONTRACTION		77	-0.325115	-1.35199	0.07393	0.271595	1	7563	tags=32%, list=14%, signal=38%
GO_RENAL_SYSTEM_PROCESS_INVOLVED_IN_REGULATION_OF_SYSTEMIC_ARTERIAL_BLOOD_PRESSURE	GO_RENAL_SYSTEM_PROCESS_INVOLVED_IN_REGULATION_OF_SYSTEMIC_ARTERIAL_BLOOD_PRESSURE		23	-0.484662	-1.35136	0.132039	0.272088	1	6700	tags=26%, list=12%, signal=30%
GO_ANCHORED_COMPONENT_OF_MEMBRANE	GO_ANCHORED_COMPONENT_OF_MEMBRANE		171	-0.332183	-1.35134	0.0610687	0.27179	1	6036	tags=23%, list=11%, signal=26%
GO_SYNAPTIC_TRANSMISSION_GABAERGIC	GO_SYNAPTIC_TRANSMISSION_GABAERGIC		45	-0.388358	-1.35108	0.09375	0.271786	1	4653	tags=22%, list=8%, signal=24%
GO_CELL_CELL_CONTACT_ZONE	GO_CELL_CELL_CONTACT_ZONE		72	-0.351975	-1.34986	0.122772	0.273021	1	6700	tags=31%, list=12%, signal=35%
GO_MAMMARY_GLAND_EPITHELIUM_DEVELOPMENT	GO_MAMMARY_GLAND_EPITHELIUM_DEVELOPMENT		71	-0.351886	-1.3497	0.112	0.272877	1	6693	tags=31%, list=12%, signal=35%
GO_POSITIVE_REGULATION_OF_BLOOD_VESSEL_ENDOTHELIAL_CELL_MIGRATION	GO_POSITIVE_REGULATION_OF_BLOOD_VESSEL_ENDOTHELIAL_CELL_MIGRATION		75	-0.357041	-1.34957	0.116935	0.272695	1	9171	tags=31%, list=17%, signal=37%
GO_AMEBOIDAL_TYPE_CELL_MIGRATION	GO_AMEBOIDAL_TYPE_CELL_MIGRATION		436	-0.306091	-1.34879	0.0993915	0.27334	1	6060	tags=23%, list=11%, signal=26%
GO_ORGAN_INDUCTION	GO_ORGAN_INDUCTION		22	-0.4618	-1.34865	0.134809	0.273212	1	8760	tags=45%, list=16%, signal=54%
GO_MONOCARBOXYLIC_ACID_TRANSMEMBRANE_TRANSPORTER_ACTIVITY	GO_MONOCARBOXYLIC_ACID_TRANSMEMBRANE_TRANSPORTER_ACTIVITY		49	-0.385133	-1.34607	0.0884774	0.27631	1	7905	tags=33%, list=14%, signal=38%
GO_REGULATION_OF_PEPTIDYL_TYROSINE_PHOSPHORYLATION	GO_REGULATION_OF_PEPTIDYL_TYROSINE_PHOSPHORYLATION		247	-0.31296	-1.34601	0.0909091	0.276038	1	7840	tags=30%, list=14%, signal=35%
GO_REGULATION_OF_MUSCLE_SYSTEM_PROCESS	GO_REGULATION_OF_MUSCLE_SYSTEM_PROCESS		246	-0.298692	-1.34586	0.0763052	0.275912	1	7563	tags=28%, list=14%, signal=32%
GO_POSITIVE_REGULATION_OF_PHAGOCYTOSIS	GO_POSITIVE_REGULATION_OF_PHAGOCYTOSIS		64	-0.418951	-1.34559	0.176938	0.275934	1	5717	tags=33%, list=10%, signal=37%
GO_LATERAL_MESODERM_DEVELOPMENT	GO_LATERAL_MESODERM_DEVELOPMENT		15	-0.46314	-1.34545	0.119748	0.275761	1	7355	tags=33%, list=13%, signal=38%
GO_NUCLEUS_LOCALIZATION	GO_NUCLEUS_LOCALIZATION		24	-0.440047	-1.34497	0.135776	0.276018	1	4385	tags=33%, list=8%, signal=36%
GO_REGULATION_OF_GTPASE_ACTIVITY	GO_REGULATION_OF_GTPASE_ACTIVITY		467	-0.31011	-1.34496	0.123753	0.275702	1	6452	tags=29%, list=12%, signal=33%
GO_SOLUTE_SODIUM_SYMPORTER_ACTIVITY	GO_SOLUTE_SODIUM_SYMPORTER_ACTIVITY		72	-0.342942	-1.34478	0.079918	0.275607	1	9623	tags=33%, list=17%, signal=40%
GO_REGULATION_OF_STRIATED_MUSCLE_CONTRACTION	GO_REGULATION_OF_STRIATED_MUSCLE_CONTRACTION		92	-0.327974	-1.34446	0.072407	0.275677	1	7563	tags=32%, list=14%, signal=36%
GO_NEPHRON_MORPHOGENESIS	GO_NEPHRON_MORPHOGENESIS		79	-0.374538	-1.34404	0.111345	0.275943	1	6865	tags=28%, list=12%, signal=32%
GO_POSITIVE_T_CELL_SELECTION	GO_POSITIVE_T_CELL_SELECTION		35	-0.472696	-1.34312	0.2	0.27678	1	9239	tags=43%, list=17%, signal=51%
GO_G_PROTEIN_COUPLED_RECEPTOR_SIGNALING_PATHWAY_COUPLED_TO_CYCLIC_NUCLEOTIDE_SECOND_MESSENGER	GO_G_PROTEIN_COUPLED_RECEPTOR_SIGNALING_PATHWAY_COUPLED_TO_CYCLIC_NUCLEOTIDE_SECOND_MESSENGER		252	-0.323058	-1.34231	0.064833	0.277531	1	7705	tags=26%, list=14%, signal=30%
GO_GLUTAMATE_RECEPTOR_ACTIVITY	GO_GLUTAMATE_RECEPTOR_ACTIVITY		27	-0.431886	-1.34208	0.122407	0.277503	1	5408	tags=30%, list=10%, signal=33%
GO_CONNECTIVE_TISSUE_REPLACEMENT	GO_CONNECTIVE_TISSUE_REPLACEMENT		16	-0.487699	-1.34196	0.137177	0.277314	1	11256	tags=50%, list=20%, signal=63%
GO_REGULATION_OF_PROTEIN_LOCALIZATION_TO_CELL_SURFACE	GO_REGULATION_OF_PROTEIN_LOCALIZATION_TO_CELL_SURFACE		40	-0.363631	-1.34032	0.109127	0.279076	1	6186	tags=25%, list=11%, signal=28%
GO_CD4_POSITIVE_OR_CD8_POSITIVE_ALPHA_BETA_T_CELL_LINEAGE_COMMITMENT	GO_CD4_POSITIVE_OR_CD8_POSITIVE_ALPHA_BETA_T_CELL_LINEAGE_COMMITMENT		21	-0.489835	-1.3403	0.171937	0.278771	1	4629	tags=38%, list=8%, signal=42%
GO_CALCIUM_ACTIVATED_CATION_CHANNEL_ACTIVITY	GO_CALCIUM_ACTIVATED_CATION_CHANNEL_ACTIVITY		28	-0.387369	-1.34012	0.103846	0.278671	1	8013	tags=25%, list=14%, signal=29%
GO_NEGATIVE_REGULATION_OF_VOLTAGE_GATED_POTASSIUM_CHANNEL_ACTIVITY	GO_NEGATIVE_REGULATION_OF_VOLTAGE_GATED_POTASSIUM_CHANNEL_ACTIVITY		18	-0.455803	-1.33995	0.115152	0.278566	1	11249	tags=50%, list=20%, signal=63%
GO_RESPONSE_TO_COLD	GO_RESPONSE_TO_COLD		50	-0.347289	-1.33897	0.0903614	0.279504	1	2738	tags=24%, list=5%, signal=25%
GO_MUSCLE_FIBER_DEVELOPMENT	GO_MUSCLE_FIBER_DEVELOPMENT		68	-0.345938	-1.33894	0.0737864	0.279226	1	5155	tags=22%, list=9%, signal=24%
GO_PHOSPHATIDYLINOSITOL_3_4_BISPHOSPHATE_BINDING	GO_PHOSPHATIDYLINOSITOL_3_4_BISPHOSPHATE_BINDING		29	-0.42002	-1.33893	0.149194	0.278902	1	9152	tags=34%, list=17%, signal=41%
GO_IONOTROPIC_GLUTAMATE_RECEPTOR_ACTIVITY	GO_IONOTROPIC_GLUTAMATE_RECEPTOR_ACTIVITY		19	-0.444007	-1.33839	0.128692	0.279299	1	4511	tags=26%, list=8%, signal=29%
GO_CYTOPLASMIC_REGION	GO_CYTOPLASMIC_REGION		471	-0.300091	-1.33819	0.125	0.279216	1	6600	tags=30%, list=12%, signal=33%
GO_NEUROTRANSMITTER_SODIUM_SYMPORTER_ACTIVITY	GO_NEUROTRANSMITTER_SODIUM_SYMPORTER_ACTIVITY		26	-0.433689	-1.33791	0.10495	0.279276	1	9623	tags=46%, list=17%, signal=56%
GO_URETER_DEVELOPMENT	GO_URETER_DEVELOPMENT		16	-0.493982	-1.33734	0.149688	0.279653	1	4759	tags=31%, list=9%, signal=34%
GO_REGULATION_OF_HEART_RATE_BY_CARDIAC_CONDUCTION	GO_REGULATION_OF_HEART_RATE_BY_CARDIAC_CONDUCTION		38	-0.396487	-1.3369	0.110887	0.279879	1	8164	tags=39%, list=15%, signal=46%
GO_RAS_PROTEIN_SIGNAL_TRANSDUCTION	GO_RAS_PROTEIN_SIGNAL_TRANSDUCTION		439	-0.302663	-1.33666	0.0991735	0.279865	1	6521	tags=28%, list=12%, signal=32%
GO_NEGATIVE_REGULATION_OF_BLOOD_VESSEL_ENDOTHELIAL_CELL_MIGRATION	GO_NEGATIVE_REGULATION_OF_BLOOD_VESSEL_ENDOTHELIAL_CELL_MIGRATION		64	-0.356024	-1.33617	0.109053	0.280174	1	6992	tags=30%, list=13%, signal=34%
GO_CELL_CELL_ADHESION_VIA_PLASMA_MEMBRANE_ADHESION_MOLECULES	GO_CELL_CELL_ADHESION_VIA_PLASMA_MEMBRANE_ADHESION_MOLECULES		274	-0.336514	-1.33515	0.119843	0.28125	1	6398	tags=23%, list=12%, signal=26%
GO_CALCIUM_MEDIATED_SIGNALING_USING_INTRACELLULAR_CALCIUM_SOURCE	GO_CALCIUM_MEDIATED_SIGNALING_USING_INTRACELLULAR_CALCIUM_SOURCE		22	-0.4315	-1.33509	0.130435	0.280993	1	7705	tags=36%, list=14%, signal=42%
GO_REGULATION_OF_PLATELET_DERIVED_GROWTH_FACTOR_RECEPTOR_SIGNALING_PATHWAY	GO_REGULATION_OF_PLATELET_DERIVED_GROWTH_FACTOR_RECEPTOR_SIGNALING_PATHWAY		23	-0.416224	-1.33493	0.120408	0.280878	1	5770	tags=30%, list=10%, signal=34%
GO_REGULATION_OF_WOUND_HEALING	GO_REGULATION_OF_WOUND_HEALING		135	-0.349392	-1.33466	0.125725	0.280893	1	7285	tags=24%, list=13%, signal=27%
GO_POSITIVE_REGULATION_OF_EXCITATORY_POSTSYNAPTIC_POTENTIAL	GO_POSITIVE_REGULATION_OF_EXCITATORY_POSTSYNAPTIC_POTENTIAL		27	-0.432023	-1.33405	0.139579	0.281383	1	6600	tags=33%, list=12%, signal=38%
GO_REGULATION_OF_RECEPTOR_INTERNALIZATION	GO_REGULATION_OF_RECEPTOR_INTERNALIZATION		55	-0.334384	-1.33381	0.0828157	0.28132	1	7691	tags=29%, list=14%, signal=34%
GO_EPITHELIAL_CELL_DIFFERENTIATION_INVOLVED_IN_KIDNEY_DEVELOPMENT	GO_EPITHELIAL_CELL_DIFFERENTIATION_INVOLVED_IN_KIDNEY_DEVELOPMENT		44	-0.412477	-1.33379	0.128257	0.281027	1	4382	tags=25%, list=8%, signal=27%
GO_MUSCLE_ORGAN_MORPHOGENESIS	GO_MUSCLE_ORGAN_MORPHOGENESIS		86	-0.36471	-1.3337	0.120833	0.280816	1	6865	tags=28%, list=12%, signal=32%
GO_REGULATION_OF_MEMBRANE_POTENTIAL	GO_REGULATION_OF_MEMBRANE_POTENTIAL		428	-0.30202	-1.33361	0.0826923	0.280593	1	7382	tags=27%, list=13%, signal=31%
GO_GLYCOSAMINOGLYCAN_BINDING	GO_GLYCOSAMINOGLYCAN_BINDING		215	-0.353233	-1.33345	0.104536	0.28048	1	6130	tags=24%, list=11%, signal=27%
GO_SEGMENT_SPECIFICATION	GO_SEGMENT_SPECIFICATION		17	-0.47398	-1.33316	0.129167	0.280551	1	3553	tags=35%, list=6%, signal=38%
GO_EXTRINSIC_COMPONENT_OF_MEMBRANE	GO_EXTRINSIC_COMPONENT_OF_MEMBRANE		289	-0.295991	-1.33275	0.0636183	0.280756	1	6187	tags=26%, list=11%, signal=29%
GO_SELECTIVE_AUTOPHAGY	GO_SELECTIVE_AUTOPHAGY		47	-0.388664	-1.33267	0.151874	0.280528	1	6139	tags=36%, list=11%, signal=41%
GO_REGULATION_OF_URINE_VOLUME	GO_REGULATION_OF_URINE_VOLUME		21	-0.464826	-1.33189	0.135755	0.281207	1	994	tags=19%, list=2%, signal=19%
GO_CELLULAR_MONOVALENT_INORGANIC_CATION_HOMEOSTASIS	GO_CELLULAR_MONOVALENT_INORGANIC_CATION_HOMEOSTASIS		109	-0.329463	-1.33185	0.0891089	0.280927	1	5726	tags=27%, list=10%, signal=30%
GO_MYOBLAST_DIFFERENTIATION	GO_MYOBLAST_DIFFERENTIATION		84	-0.339069	-1.33173	0.103175	0.280753	1	5674	tags=30%, list=10%, signal=33%
GO_ALCOHOL_METABOLIC_PROCESS	GO_ALCOHOL_METABOLIC_PROCESS		222	-0.318114	-1.3314	0.0792079	0.280856	1	7057	tags=29%, list=13%, signal=33%
GO_NEGATIVE_REGULATION_OF_BLOOD_VESSEL_DIAMETER	GO_NEGATIVE_REGULATION_OF_BLOOD_VESSEL_DIAMETER		78	-0.352743	-1.33109	0.0912621	0.280926	1	7358	tags=26%, list=13%, signal=30%
GO_GLUCOSAMINE_CONTAINING_COMPOUND_METABOLIC_PROCESS	GO_GLUCOSAMINE_CONTAINING_COMPOUND_METABOLIC_PROCESS		16	-0.446347	-1.33028	0.136735	0.281666	1	4032	tags=38%, list=7%, signal=40%
GO_CALCIUM_ION_TRANSMEMBRANE_TRANSPORTER_ACTIVITY	GO_CALCIUM_ION_TRANSMEMBRANE_TRANSPORTER_ACTIVITY		139	-0.321706	-1.32952	0.0891089	0.282296	1	8333	tags=32%, list=15%, signal=37%
GO_PHOSPHATIDYLINOSITOL_PHOSPHATE_PHOSPHATASE_ACTIVITY	GO_PHOSPHATIDYLINOSITOL_PHOSPHATE_PHOSPHATASE_ACTIVITY		27	-0.419195	-1.32866	0.148374	0.283074	1	6457	tags=37%, list=12%, signal=42%
GO_PHOSPHATIDYLINOSITOL_3_KINASE_COMPLEX	GO_PHOSPHATIDYLINOSITOL_3_KINASE_COMPLEX		27	-0.423028	-1.32829	0.159091	0.283211	1	7956	tags=33%, list=14%, signal=39%
GO_GLUTAMATE_RECEPTOR_SIGNALING_PATHWAY	GO_GLUTAMATE_RECEPTOR_SIGNALING_PATHWAY		97	-0.354906	-1.32718	0.129482	0.284363	1	7597	tags=32%, list=14%, signal=37%
GO_ADRENERGIC_RECEPTOR_ACTIVITY	GO_ADRENERGIC_RECEPTOR_ACTIVITY		17	-0.46881	-1.32696	0.170297	0.284341	1	9805	tags=35%, list=18%, signal=43%
GO_DYNEIN_INTERMEDIATE_CHAIN_BINDING	GO_DYNEIN_INTERMEDIATE_CHAIN_BINDING		29	-0.441526	-1.3269	0.16309	0.284089	1	5622	tags=45%, list=10%, signal=50%
GO_REGULATION_OF_DEFENSE_RESPONSE_TO_BACTERIUM	GO_REGULATION_OF_DEFENSE_RESPONSE_TO_BACTERIUM		18	-0.460625	-1.32683	0.153226	0.283849	1	4837	tags=33%, list=9%, signal=37%
GO_INTERLEUKIN_13_PRODUCTION	GO_INTERLEUKIN_13_PRODUCTION		24	-0.41483	-1.32636	0.145957	0.284167	1	3640	tags=29%, list=7%, signal=31%
GO_NEGATIVE_REGULATION_OF_ION_TRANSPORT	GO_NEGATIVE_REGULATION_OF_ION_TRANSPORT		150	-0.304938	-1.32617	0.0844794	0.284078	1	5467	tags=23%, list=10%, signal=26%
GO_MONOOXYGENASE_ACTIVITY	GO_MONOOXYGENASE_ACTIVITY		99	-0.354476	-1.32599	0.0978261	0.283994	1	9444	tags=36%, list=17%, signal=44%
GO_POSITIVE_REGULATION_OF_LIPID_KINASE_ACTIVITY	GO_POSITIVE_REGULATION_OF_LIPID_KINASE_ACTIVITY		36	-0.425248	-1.32525	0.169291	0.284603	1	6319	tags=33%, list=11%, signal=38%
GO_POLYOL_METABOLIC_PROCESS	GO_POLYOL_METABOLIC_PROCESS		69	-0.323626	-1.3247	0.0991561	0.28497	1	6616	tags=32%, list=12%, signal=36%
GO_COMPLEMENT_ACTIVATION_ALTERNATIVE_PATHWAY	GO_COMPLEMENT_ACTIVATION_ALTERNATIVE_PATHWAY		16	-0.513545	-1.32415	0.177866	0.285385	1	2739	tags=25%, list=5%, signal=26%
GO_CARBOHYDRATE_TRANSPORT	GO_CARBOHYDRATE_TRANSPORT		146	-0.306174	-1.32383	0.0900196	0.28548	1	6208	tags=26%, list=11%, signal=29%
GO_POSTSYNAPTIC_SPECIALIZATION_ASSEMBLY	GO_POSTSYNAPTIC_SPECIALIZATION_ASSEMBLY		22	-0.447541	-1.32365	0.154321	0.28539	1	6779	tags=36%, list=12%, signal=41%
GO_PRESYNAPTIC_MEMBRANE	GO_PRESYNAPTIC_MEMBRANE		161	-0.332743	-1.32353	0.102713	0.285221	1	6793	tags=27%, list=12%, signal=30%
GO_LEUKOCYTE_TETHERING_OR_ROLLING	GO_LEUKOCYTE_TETHERING_OR_ROLLING		25	-0.474902	-1.32335	0.189243	0.285134	1	3021	tags=24%, list=5%, signal=25%
GO_REGULATION_OF_MUSCLE_CONTRACTION	GO_REGULATION_OF_MUSCLE_CONTRACTION		164	-0.308227	-1.32326	0.0721443	0.284913	1	7563	tags=27%, list=14%, signal=32%
GO_NUCLEAR_OUTER_MEMBRANE	GO_NUCLEAR_OUTER_MEMBRANE		27	-0.397618	-1.32261	0.130518	0.28543	1	7034	tags=41%, list=13%, signal=47%
GO_SULFUR_COMPOUND_BINDING	GO_SULFUR_COMPOUND_BINDING		235	-0.321154	-1.3219	0.0927419	0.286039	1	6130	tags=26%, list=11%, signal=29%
GO_POSITIVE_REGULATION_OF_TRANSMEMBRANE_TRANSPORT	GO_POSITIVE_REGULATION_OF_TRANSMEMBRANE_TRANSPORT		196	-0.312221	-1.32166	0.0813954	0.285998	1	6723	tags=27%, list=12%, signal=30%
GO_POSITIVE_REGULATION_OF_ORGAN_GROWTH	GO_POSITIVE_REGULATION_OF_ORGAN_GROWTH		61	-0.345067	-1.32147	0.134904	0.285921	1	3081	tags=18%, list=6%, signal=19%
GO_CARDIOCYTE_DIFFERENTIATION	GO_CARDIOCYTE_DIFFERENTIATION		156	-0.320486	-1.32135	0.116564	0.285767	1	6870	tags=27%, list=12%, signal=31%
GO_MATING	GO_MATING		40	-0.37244	-1.32131	0.116232	0.285504	1	7358	tags=38%, list=13%, signal=43%
GO_NEGATIVE_REGULATION_OF_LIPID_BIOSYNTHETIC_PROCESS	GO_NEGATIVE_REGULATION_OF_LIPID_BIOSYNTHETIC_PROCESS		51	-0.338647	-1.32105	0.0836653	0.285517	1	7662	tags=33%, list=14%, signal=39%
GO_IMMUNOGLOBULIN_BINDING	GO_IMMUNOGLOBULIN_BINDING		23	-0.498102	-1.32074	0.212245	0.285609	1	9133	tags=39%, list=17%, signal=47%
GO_LIGAND_GATED_CALCIUM_CHANNEL_ACTIVITY	GO_LIGAND_GATED_CALCIUM_CHANNEL_ACTIVITY		27	-0.388607	-1.32049	0.128631	0.285635	1	8333	tags=41%, list=15%, signal=48%
GO_REGULATION_OF_CELL_FATE_COMMITMENT	GO_REGULATION_OF_CELL_FATE_COMMITMENT		31	-0.399175	-1.32045	0.13834	0.285354	1	9828	tags=39%, list=18%, signal=47%
GO_POSITIVE_REGULATION_OF_PROTEIN_DEACETYLATION	GO_POSITIVE_REGULATION_OF_PROTEIN_DEACETYLATION		21	-0.433537	-1.3197	0.172549	0.285977	1	6591	tags=38%, list=12%, signal=43%
GO_POSITIVE_REGULATION_OF_CHOLESTEROL_EFFLUX	GO_POSITIVE_REGULATION_OF_CHOLESTEROL_EFFLUX		16	-0.466324	-1.31957	0.139721	0.285823	1	7883	tags=31%, list=14%, signal=36%
GO_REPLACEMENT_OSSIFICATION	GO_REPLACEMENT_OSSIFICATION		27	-0.414645	-1.31912	0.123457	0.286111	1	6172	tags=30%, list=11%, signal=33%
GO_IRON_ION_TRANSMEMBRANE_TRANSPORT	GO_IRON_ION_TRANSMEMBRANE_TRANSPORT		17	-0.4411	-1.31776	0.143713	0.287546	1	8452	tags=41%, list=15%, signal=49%
GO_XENOBIOTIC_METABOLIC_PROCESS	GO_XENOBIOTIC_METABOLIC_PROCESS		111	-0.365869	-1.31775	0.12963	0.287238	1	9444	tags=34%, list=17%, signal=41%
GO_ACID_SECRETION	GO_ACID_SECRETION		123	-0.316928	-1.31728	0.0878906	0.287502	1	7842	tags=26%, list=14%, signal=30%
GO_POSITIVE_REGULATION_OF_CARDIAC_MUSCLE_TISSUE_DEVELOPMENT	GO_POSITIVE_REGULATION_OF_CARDIAC_MUSCLE_TISSUE_DEVELOPMENT		59	-0.35058	-1.31642	0.142857	0.288297	1	6870	tags=27%, list=12%, signal=31%
GO_NEGATIVE_REGULATION_OF_TOLL_LIKE_RECEPTOR_SIGNALING_PATHWAY	GO_NEGATIVE_REGULATION_OF_TOLL_LIKE_RECEPTOR_SIGNALING_PATHWAY		39	-0.378756	-1.31611	0.156313	0.28837	1	8492	tags=33%, list=15%, signal=39%
GO_RETINA_VASCULATURE_DEVELOPMENT_IN_CAMERA_TYPE_EYE	GO_RETINA_VASCULATURE_DEVELOPMENT_IN_CAMERA_TYPE_EYE		18	-0.487644	-1.31547	0.186475	0.288844	1	9793	tags=50%, list=18%, signal=61%
GO_MICROBODY	GO_MICROBODY		133	-0.329105	-1.31527	0.144289	0.288799	1	4300	tags=19%, list=8%, signal=20%
GO_SMALL_GTPASE_BINDING	GO_SMALL_GTPASE_BINDING		438	-0.306742	-1.31476	0.143137	0.289162	1	6406	tags=29%, list=12%, signal=32%
GO_VACUOLAR_ACIDIFICATION	GO_VACUOLAR_ACIDIFICATION		22	-0.45103	-1.31469	0.159763	0.288934	1	7326	tags=50%, list=13%, signal=58%
GO_CYTOSOLIC_CALCIUM_ION_TRANSPORT	GO_CYTOSOLIC_CALCIUM_ION_TRANSPORT		166	-0.315738	-1.31419	0.123529	0.289235	1	5920	tags=27%, list=11%, signal=30%
GO_RECEPTOR_INTERNALIZATION	GO_RECEPTOR_INTERNALIZATION		109	-0.322363	-1.31411	0.111554	0.289018	1	6870	tags=26%, list=12%, signal=29%
GO_REGULATION_OF_CALCIUM_ION_TRANSPORT_INTO_CYTOSOL	GO_REGULATION_OF_CALCIUM_ION_TRANSPORT_INTO_CYTOSOL		99	-0.339452	-1.31374	0.132438	0.289168	1	5920	tags=25%, list=11%, signal=28%
GO_POSITIVE_REGULATION_OF_NOTCH_SIGNALING_PATHWAY	GO_POSITIVE_REGULATION_OF_NOTCH_SIGNALING_PATHWAY		50	-0.365697	-1.3137	0.158228	0.288894	1	4307	tags=28%, list=8%, signal=30%
GO_NEGATIVE_REGULATION_OF_STRIATED_MUSCLE_CELL_APOPTOTIC_PROCESS	GO_NEGATIVE_REGULATION_OF_STRIATED_MUSCLE_CELL_APOPTOTIC_PROCESS		29	-0.398093	-1.31364	0.13347	0.288662	1	12442	tags=45%, list=23%, signal=58%
GO_EXTRACELLULAR_MATRIX_BINDING	GO_EXTRACELLULAR_MATRIX_BINDING		56	-0.410972	-1.31342	0.188571	0.288655	1	3277	tags=20%, list=6%, signal=21%
GO_PDZ_DOMAIN_BINDING	GO_PDZ_DOMAIN_BINDING		84	-0.317209	-1.31312	0.126609	0.2887	1	6474	tags=29%, list=12%, signal=32%
GO_M_BAND	GO_M_BAND		29	-0.405398	-1.31301	0.126	0.288524	1	5683	tags=34%, list=10%, signal=38%
GO_NUCLEOSIDE_TRIPHOSPHATASE_REGULATOR_ACTIVITY	GO_NUCLEOSIDE_TRIPHOSPHATASE_REGULATOR_ACTIVITY		339	-0.296003	-1.31288	0.132265	0.288381	1	5895	tags=29%, list=11%, signal=32%
GO_PHOSPHATIDYLINOSITOL_DEPHOSPHORYLATION	GO_PHOSPHATIDYLINOSITOL_DEPHOSPHORYLATION		25	-0.423778	-1.31276	0.158436	0.288213	1	6457	tags=40%, list=12%, signal=45%
GO_NEGATIVE_REGULATION_OF_SMOOTH_MUSCLE_CELL_MIGRATION	GO_NEGATIVE_REGULATION_OF_SMOOTH_MUSCLE_CELL_MIGRATION		29	-0.389895	-1.3125	0.142857	0.288249	1	4530	tags=24%, list=8%, signal=26%
GO_REGULATION_OF_EXTRACELLULAR_MATRIX_ORGANIZATION	GO_REGULATION_OF_EXTRACELLULAR_MATRIX_ORGANIZATION		39	-0.426667	-1.31184	0.185111	0.288801	1	7275	tags=36%, list=13%, signal=41%
GO_POSITIVE_REGULATION_OF_LEUKOCYTE_DIFFERENTIATION	GO_POSITIVE_REGULATION_OF_LEUKOCYTE_DIFFERENTIATION		142	-0.363553	-1.31165	0.177866	0.288712	1	6899	tags=31%, list=12%, signal=35%
GO_DRUG_CATABOLIC_PROCESS	GO_DRUG_CATABOLIC_PROCESS		112	-0.352542	-1.31147	0.100823	0.288622	1	6353	tags=29%, list=11%, signal=32%
GO_GLOMERULAR_EPITHELIAL_CELL_DIFFERENTIATION	GO_GLOMERULAR_EPITHELIAL_CELL_DIFFERENTIATION		17	-0.484044	-1.31124	0.13834	0.288609	1	3282	tags=24%, list=6%, signal=25%
GO_POSITIVE_REGULATION_OF_STRIATED_MUSCLE_CELL_DIFFERENTIATION	GO_POSITIVE_REGULATION_OF_STRIATED_MUSCLE_CELL_DIFFERENTIATION		66	-0.338479	-1.31057	0.116	0.289114	1	9240	tags=33%, list=17%, signal=40%
GO_BONE_REMODELING	GO_BONE_REMODELING		84	-0.359209	-1.30997	0.139959	0.289558	1	7305	tags=27%, list=13%, signal=32%
GO_MONOCARBOXYLIC_ACID_TRANSPORT	GO_MONOCARBOXYLIC_ACID_TRANSPORT		160	-0.307902	-1.30968	0.0821643	0.289609	1	7905	tags=29%, list=14%, signal=33%
GO_DIVALENT_INORGANIC_CATION_TRANSPORT	GO_DIVALENT_INORGANIC_CATION_TRANSPORT		468	-0.288335	-1.30933	0.0828402	0.28974	1	7597	tags=28%, list=14%, signal=32%
GO_SMOOTHENED_SIGNALING_PATHWAY	GO_SMOOTHENED_SIGNALING_PATHWAY		131	-0.337184	-1.30863	0.142857	0.290309	1	6409	tags=26%, list=12%, signal=29%
GO_PHOTORECEPTOR_CELL_MAINTENANCE	GO_PHOTORECEPTOR_CELL_MAINTENANCE		35	-0.381654	-1.30844	0.16383	0.290262	1	7840	tags=34%, list=14%, signal=40%
GO_PHOSPHATIDYLCHOLINE_BIOSYNTHETIC_PROCESS	GO_PHOSPHATIDYLCHOLINE_BIOSYNTHETIC_PROCESS		38	-0.392732	-1.30832	0.155789	0.290099	1	6928	tags=34%, list=13%, signal=39%
GO_MORPHOGENESIS_OF_A_BRANCHING_STRUCTURE	GO_MORPHOGENESIS_OF_A_BRANCHING_STRUCTURE		196	-0.327035	-1.30761	0.145455	0.290738	1	7047	tags=28%, list=13%, signal=31%
GO_REGULATION_OF_CELL_CELL_ADHESION_MEDIATED_BY_CADHERIN	GO_REGULATION_OF_CELL_CELL_ADHESION_MEDIATED_BY_CADHERIN		16	-0.431769	-1.30706	0.1258	0.291132	1	968	tags=25%, list=2%, signal=25%
GO_NEGATIVE_REGULATION_OF_ADHERENS_JUNCTION_ORGANIZATION	GO_NEGATIVE_REGULATION_OF_ADHERENS_JUNCTION_ORGANIZATION		19	-0.447918	-1.307	0.172764	0.290903	1	6457	tags=53%, list=12%, signal=60%
GO_SYNAPTIC_VESICLE_PRIMING	GO_SYNAPTIC_VESICLE_PRIMING		17	-0.454116	-1.30668	0.162476	0.291022	1	6641	tags=35%, list=12%, signal=40%
GO_ADRENERGIC_RECEPTOR_BINDING	GO_ADRENERGIC_RECEPTOR_BINDING		19	-0.403228	-1.30668	0.131799	0.290714	1	6228	tags=42%, list=11%, signal=47%
GO_RETINA_MORPHOGENESIS_IN_CAMERA_TYPE_EYE	GO_RETINA_MORPHOGENESIS_IN_CAMERA_TYPE_EYE		49	-0.370431	-1.30622	0.128834	0.291018	1	7653	tags=33%, list=14%, signal=38%
GO_SARCOMERE_ORGANIZATION	GO_SARCOMERE_ORGANIZATION		48	-0.370769	-1.30597	0.130346	0.291059	1	6186	tags=29%, list=11%, signal=33%
GO_EMBRYONIC_HINDLIMB_MORPHOGENESIS	GO_EMBRYONIC_HINDLIMB_MORPHOGENESIS		28	-0.42045	-1.30563	0.146091	0.291211	1	2725	tags=21%, list=5%, signal=23%
GO_TRANS_GOLGI_NETWORK	GO_TRANS_GOLGI_NETWORK		230	-0.299703	-1.30509	0.105788	0.291596	1	5195	tags=23%, list=9%, signal=25%
GO_AMYLOID_BETA_CLEARANCE	GO_AMYLOID_BETA_CLEARANCE		31	-0.419256	-1.3042	0.20198	0.292367	1	10121	tags=48%, list=18%, signal=59%
GO_MUCOPOLYSACCHARIDE_METABOLIC_PROCESS	GO_MUCOPOLYSACCHARIDE_METABOLIC_PROCESS		20	-0.455612	-1.30419	0.175542	0.29206	1	5785	tags=30%, list=10%, signal=33%
GO_NEGATIVE_REGULATION_OF_STEM_CELL_DIFFERENTIATION	GO_NEGATIVE_REGULATION_OF_STEM_CELL_DIFFERENTIATION		20	-0.445317	-1.30403	0.18319	0.29195	1	6870	tags=40%, list=12%, signal=46%
GO_CONNECTIVE_TISSUE_DEVELOPMENT	GO_CONNECTIVE_TISSUE_DEVELOPMENT		264	-0.31988	-1.30394	0.151329	0.291784	1	6834	tags=26%, list=12%, signal=29%
GO_TRABECULA_MORPHOGENESIS	GO_TRABECULA_MORPHOGENESIS		49	-0.386383	-1.3029	0.166667	0.292789	1	7524	tags=27%, list=14%, signal=31%
GO_REGULATION_OF_NUCLEAR_TRANSCRIBED_MRNA_CATABOLIC_PROCESS_DEADENYLATION_DEPENDENT_DECAY	GO_REGULATION_OF_NUCLEAR_TRANSCRIBED_MRNA_CATABOLIC_PROCESS_DEADENYLATION_DEPENDENT_DECAY		20	-0.432526	-1.30247	0.165631	0.292989	1	3373	tags=35%, list=6%, signal=37%
GO_CHEMOKINE_PRODUCTION	GO_CHEMOKINE_PRODUCTION		83	-0.35573	-1.30189	0.149402	0.293462	1	5341	tags=25%, list=10%, signal=28%
GO_PATTERN_RECOGNITION_RECEPTOR_ACTIVITY	GO_PATTERN_RECOGNITION_RECEPTOR_ACTIVITY		21	-0.504873	-1.30145	0.21611	0.293734	1	6119	tags=38%, list=11%, signal=43%
GO_LAMININ_BINDING	GO_LAMININ_BINDING		29	-0.437281	-1.3008	0.181132	0.294282	1	1653	tags=21%, list=3%, signal=21%
GO_COLLAGEN_BINDING	GO_COLLAGEN_BINDING		67	-0.414999	-1.30037	0.218623	0.294539	1	5465	tags=27%, list=10%, signal=30%
GO_CELLULAR_RESPONSE_TO_STEROL	GO_CELLULAR_RESPONSE_TO_STEROL		23	-0.4061	-1.29994	0.151767	0.294851	1	4537	tags=30%, list=8%, signal=33%
GO_NEGATIVE_REGULATION_OF_PLATELET_ACTIVATION	GO_NEGATIVE_REGULATION_OF_PLATELET_ACTIVATION		18	-0.457883	-1.29994	0.152985	0.294543	1	9793	tags=39%, list=18%, signal=47%
GO_BRANCHING_INVOLVED_IN_SALIVARY_GLAND_MORPHOGENESIS	GO_BRANCHING_INVOLVED_IN_SALIVARY_GLAND_MORPHOGENESIS		23	-0.440248	-1.29971	0.17495	0.294517	1	5868	tags=35%, list=11%, signal=39%
GO_PROTEIN_TYROSINE_KINASE_ACTIVITY	GO_PROTEIN_TYROSINE_KINASE_ACTIVITY		130	-0.324749	-1.29913	0.140845	0.294961	1	7334	tags=30%, list=13%, signal=35%
GO_CARBOHYDRATE_TRANSMEMBRANE_TRANSPORT	GO_CARBOHYDRATE_TRANSMEMBRANE_TRANSPORT		115	-0.309519	-1.29895	0.104723	0.294909	1	6208	tags=26%, list=11%, signal=29%
GO_PHOTORECEPTOR_CELL_DEVELOPMENT	GO_PHOTORECEPTOR_CELL_DEVELOPMENT		47	-0.34578	-1.29885	0.10352	0.294733	1	8112	tags=28%, list=15%, signal=32%
GO_REGULATION_OF_BONE_DEVELOPMENT	GO_REGULATION_OF_BONE_DEVELOPMENT		24	-0.441578	-1.29883	0.187629	0.294444	1	5293	tags=25%, list=10%, signal=28%
GO_HYDROLASE_ACTIVITY_HYDROLYZING_O_GLYCOSYL_COMPOUNDS	GO_HYDROLASE_ACTIVITY_HYDROLYZING_O_GLYCOSYL_COMPOUNDS		92	-0.339984	-1.29873	0.130097	0.294266	1	8717	tags=33%, list=16%, signal=39%
GO_REGULATION_OF_CAMP_MEDIATED_SIGNALING	GO_REGULATION_OF_CAMP_MEDIATED_SIGNALING		48	-0.35772	-1.29873	0.11	0.293962	1	5752	tags=27%, list=10%, signal=30%
GO_NEUROTROPHIN_SIGNALING_PATHWAY	GO_NEUROTROPHIN_SIGNALING_PATHWAY		39	-0.396543	-1.2985	0.15415	0.29396	1	3712	tags=26%, list=7%, signal=27%
GO_PEPTIDYL_TYROSINE_MODIFICATION	GO_PEPTIDYL_TYROSINE_MODIFICATION		357	-0.294891	-1.29849	0.12831	0.293654	1	7840	tags=30%, list=14%, signal=34%
GO_REGULATION_OF_NEUROINFLAMMATORY_RESPONSE	GO_REGULATION_OF_NEUROINFLAMMATORY_RESPONSE		38	-0.415025	-1.29796	0.211577	0.294062	1	10121	tags=37%, list=18%, signal=45%
GO_POSTSYNAPTIC_DENSITY_ASSEMBLY	GO_POSTSYNAPTIC_DENSITY_ASSEMBLY		18	-0.463119	-1.29795	0.17234	0.293768	1	6779	tags=39%, list=12%, signal=44%
GO_NEGATIVE_REGULATION_OF_BMP_SIGNALING_PATHWAY	GO_NEGATIVE_REGULATION_OF_BMP_SIGNALING_PATHWAY		50	-0.367658	-1.29751	0.153226	0.294036	1	7996	tags=30%, list=14%, signal=35%
GO_POSITIVE_REGULATION_OF_NATURAL_KILLER_CELL_ACTIVATION	GO_POSITIVE_REGULATION_OF_NATURAL_KILLER_CELL_ACTIVATION		21	-0.463308	-1.2968	0.209486	0.294589	1	3867	tags=29%, list=7%, signal=31%
GO_BONE_DEVELOPMENT	GO_BONE_DEVELOPMENT		212	-0.322902	-1.29647	0.152305	0.2947	1	6834	tags=26%, list=12%, signal=30%
GO_NEGATIVE_REGULATION_OF_MUSCLE_CELL_APOPTOTIC_PROCESS	GO_NEGATIVE_REGULATION_OF_MUSCLE_CELL_APOPTOTIC_PROCESS		43	-0.365125	-1.29616	0.136456	0.294812	1	11256	tags=35%, list=20%, signal=44%
GO_REGULATION_OF_MUSCLE_HYPERTROPHY	GO_REGULATION_OF_MUSCLE_HYPERTROPHY		67	-0.331291	-1.29605	0.126316	0.294658	1	7481	tags=34%, list=14%, signal=40%
GO_POSITIVE_REGULATION_OF_INSULIN_SECRETION	GO_POSITIVE_REGULATION_OF_INSULIN_SECRETION		70	-0.350004	-1.29517	0.0981595	0.295461	1	5293	tags=26%, list=10%, signal=28%
GO_RAB_GUANYL_NUCLEOTIDE_EXCHANGE_FACTOR_ACTIVITY	GO_RAB_GUANYL_NUCLEOTIDE_EXCHANGE_FACTOR_ACTIVITY		38	-0.381258	-1.29428	0.176707	0.296308	1	7900	tags=26%, list=14%, signal=31%
GO_INTEGRIN_BINDING	GO_INTEGRIN_BINDING		121	-0.368054	-1.29428	0.175	0.296012	1	6186	tags=25%, list=11%, signal=28%
GO_PHOTORECEPTOR_OUTER_SEGMENT	GO_PHOTORECEPTOR_OUTER_SEGMENT		83	-0.316062	-1.29418	0.103448	0.295841	1	5825	tags=24%, list=11%, signal=27%
GO_POSITIVE_REGULATION_OF_ACTIN_FILAMENT_BUNDLE_ASSEMBLY	GO_POSITIVE_REGULATION_OF_ACTIN_FILAMENT_BUNDLE_ASSEMBLY		61	-0.350046	-1.29384	0.131528	0.295952	1	6693	tags=31%, list=12%, signal=35%
GO_POSITIVE_REGULATION_OF_JNK_CASCADE	GO_POSITIVE_REGULATION_OF_JNK_CASCADE		137	-0.310062	-1.29368	0.142857	0.295838	1	7840	tags=26%, list=14%, signal=30%
GO_INHIBITORY_POSTSYNAPTIC_POTENTIAL	GO_INHIBITORY_POSTSYNAPTIC_POTENTIAL		16	-0.44948	-1.29281	0.139394	0.296633	1	3709	tags=25%, list=7%, signal=27%
GO_REGULATION_OF_VACUOLE_ORGANIZATION	GO_REGULATION_OF_VACUOLE_ORGANIZATION		41	-0.355662	-1.29218	0.15739	0.297144	1	4837	tags=20%, list=9%, signal=21%
GO_OXIDOREDUCTASE_ACTIVITY_OXIDIZING_METAL_IONS	GO_OXIDOREDUCTASE_ACTIVITY_OXIDIZING_METAL_IONS		18	-0.442032	-1.29157	0.157495	0.297616	1	7397	tags=39%, list=13%, signal=45%
GO_TISSUE_REMODELING	GO_TISSUE_REMODELING		163	-0.330604	-1.29132	0.132231	0.297658	1	6834	tags=26%, list=12%, signal=29%
GO_POSITIVE_REGULATION_OF_MUSCLE_HYPERTROPHY	GO_POSITIVE_REGULATION_OF_MUSCLE_HYPERTROPHY		36	-0.371972	-1.2911	0.143478	0.297632	1	7139	tags=36%, list=13%, signal=41%
GO_EXTRACELLULAR_STRUCTURE_ORGANIZATION	GO_EXTRACELLULAR_STRUCTURE_ORGANIZATION		417	-0.343608	-1.29097	0.164436	0.297501	1	7417	tags=28%, list=13%, signal=32%
GO_CARDIAC_MUSCLE_TISSUE_DEVELOPMENT	GO_CARDIAC_MUSCLE_TISSUE_DEVELOPMENT		224	-0.301828	-1.29076	0.138554	0.297469	1	7481	tags=26%, list=14%, signal=30%
GO_REGULATION_OF_PROTEIN_KINASE_C_SIGNALING	GO_REGULATION_OF_PROTEIN_KINASE_C_SIGNALING		15	-0.452919	-1.29064	0.166008	0.29732	1	7842	tags=33%, list=14%, signal=39%
GO_POSITIVE_REGULATION_OF_LIPID_LOCALIZATION	GO_POSITIVE_REGULATION_OF_LIPID_LOCALIZATION		81	-0.342371	-1.29051	0.10609	0.297166	1	8141	tags=32%, list=15%, signal=38%
GO_CHEMOKINE_BINDING	GO_CHEMOKINE_BINDING		32	-0.460314	-1.2901	0.20082	0.297384	1	5750	tags=34%, list=10%, signal=38%
GO_SENSORY_PERCEPTION_OF_TEMPERATURE_STIMULUS	GO_SENSORY_PERCEPTION_OF_TEMPERATURE_STIMULUS		21	-0.416456	-1.28965	0.142857	0.29768	1	8333	tags=33%, list=15%, signal=39%
GO_REGULATION_OF_ANTIGEN_PROCESSING_AND_PRESENTATION	GO_REGULATION_OF_ANTIGEN_PROCESSING_AND_PRESENTATION		18	-0.559744	-1.2896	0.237154	0.29745	1	10121	tags=50%, list=18%, signal=61%
GO_MODULATION_OF_GROWTH_OF_SYMBIONT_INVOLVED_IN_INTERACTION_WITH_HOST	GO_MODULATION_OF_GROWTH_OF_SYMBIONT_INVOLVED_IN_INTERACTION_WITH_HOST		15	-0.485976	-1.28955	0.178782	0.297207	1	7366	tags=40%, list=13%, signal=46%
GO_FAT_CELL_DIFFERENTIATION	GO_FAT_CELL_DIFFERENTIATION		216	-0.289184	-1.28952	0.104536	0.296947	1	6097	tags=24%, list=11%, signal=26%
GO_REGULATION_OF_PLATELET_ACTIVATION	GO_REGULATION_OF_PLATELET_ACTIVATION		30	-0.430505	-1.28868	0.1875	0.297718	1	8141	tags=33%, list=15%, signal=39%
GO_POSITIVE_REGULATION_OF_OSTEOBLAST_DIFFERENTIATION	GO_POSITIVE_REGULATION_OF_OSTEOBLAST_DIFFERENTIATION		58	-0.34412	-1.28789	0.140625	0.29844	1	6834	tags=29%, list=12%, signal=33%
GO_CARDIAC_MUSCLE_TISSUE_MORPHOGENESIS	GO_CARDIAC_MUSCLE_TISSUE_MORPHOGENESIS		68	-0.354241	-1.28761	0.153846	0.298478	1	6865	tags=28%, list=12%, signal=32%
GO_REGULATION_OF_LIPID_STORAGE	GO_REGULATION_OF_LIPID_STORAGE		45	-0.357435	-1.28723	0.129032	0.298684	1	7662	tags=33%, list=14%, signal=39%
GO_REGULATION_OF_TUBE_SIZE	GO_REGULATION_OF_TUBE_SIZE		138	-0.315021	-1.28666	0.116466	0.299117	1	7358	tags=24%, list=13%, signal=28%
GO_NEGATIVE_REGULATION_OF_ION_TRANSMEMBRANE_TRANSPORT	GO_NEGATIVE_REGULATION_OF_ION_TRANSMEMBRANE_TRANSPORT		98	-0.2988	-1.28665	0.11976	0.298825	1	5467	tags=23%, list=10%, signal=26%
GO_POSITIVE_REGULATION_OF_AXONOGENESIS	GO_POSITIVE_REGULATION_OF_AXONOGENESIS		83	-0.347708	-1.28659	0.162272	0.298597	1	9494	tags=36%, list=17%, signal=44%
GO_MUSCLE_ORGAN_DEVELOPMENT	GO_MUSCLE_ORGAN_DEVELOPMENT		404	-0.291288	-1.28649	0.136273	0.298413	1	6521	tags=23%, list=12%, signal=26%
GO_NEGATIVE_REGULATION_OF_DEVELOPMENTAL_GROWTH	GO_NEGATIVE_REGULATION_OF_DEVELOPMENTAL_GROWTH		111	-0.316155	-1.28582	0.120582	0.298982	1	8760	tags=30%, list=16%, signal=35%
GO_MESENCHYME_DEVELOPMENT	GO_MESENCHYME_DEVELOPMENT		273	-0.315765	-1.2858	0.135699	0.29871	1	5098	tags=22%, list=9%, signal=24%
GO_PROTEIN_PALMITOYLATION	GO_PROTEIN_PALMITOYLATION		34	-0.372212	-1.28527	0.155419	0.299156	1	6753	tags=35%, list=12%, signal=40%
GO_NEGATIVE_REGULATION_OF_CELL_MATRIX_ADHESION	GO_NEGATIVE_REGULATION_OF_CELL_MATRIX_ADHESION		38	-0.378523	-1.28502	0.186747	0.299189	1	5055	tags=34%, list=9%, signal=38%
GO_NEGATIVE_REGULATION_OF_BIOMINERAL_TISSUE_DEVELOPMENT	GO_NEGATIVE_REGULATION_OF_BIOMINERAL_TISSUE_DEVELOPMENT		25	-0.424951	-1.28456	0.190763	0.299474	1	5098	tags=28%, list=9%, signal=31%
GO_PHOSPHATIDYLINOSITOL_BISPHOSPHATE_PHOSPHATASE_ACTIVITY	GO_PHOSPHATIDYLINOSITOL_BISPHOSPHATE_PHOSPHATASE_ACTIVITY		22	-0.42394	-1.28445	0.185185	0.299313	1	6457	tags=41%, list=12%, signal=46%
GO_RESPONSE_TO_HYDROPEROXIDE	GO_RESPONSE_TO_HYDROPEROXIDE		20	-0.387969	-1.28425	0.144898	0.299284	1	4746	tags=20%, list=9%, signal=22%
GO_ERYTHROCYTE_DEVELOPMENT	GO_ERYTHROCYTE_DEVELOPMENT		30	-0.390489	-1.28424	0.149901	0.299003	1	8644	tags=50%, list=16%, signal=59%
GO_LUMENAL_SIDE_OF_MEMBRANE	GO_LUMENAL_SIDE_OF_MEMBRANE		31	-0.523711	-1.28421	0.243762	0.298734	1	4372	tags=39%, list=8%, signal=42%
GO_NEGATIVE_REGULATION_OF_ORGAN_GROWTH	GO_NEGATIVE_REGULATION_OF_ORGAN_GROWTH		38	-0.373971	-1.28382	0.153061	0.298939	1	3450	tags=18%, list=6%, signal=20%
GO_REGULATION_OF_MYOBLAST_DIFFERENTIATION	GO_REGULATION_OF_MYOBLAST_DIFFERENTIATION		53	-0.365509	-1.28368	0.143939	0.298845	1	8972	tags=40%, list=16%, signal=47%
GO_SYNTAXIN_BINDING	GO_SYNTAXIN_BINDING		71	-0.342425	-1.28364	0.151697	0.298594	1	4155	tags=18%, list=8%, signal=20%
GO_DETECTION_OF_EXTERNAL_BIOTIC_STIMULUS	GO_DETECTION_OF_EXTERNAL_BIOTIC_STIMULUS		18	-0.486768	-1.2833	0.197652	0.29875	1	1821	tags=22%, list=3%, signal=23%
GO_MYOTUBE_CELL_DEVELOPMENT	GO_MYOTUBE_CELL_DEVELOPMENT		35	-0.369889	-1.28322	0.138211	0.298551	1	4893	tags=23%, list=9%, signal=25%
GO_REGULATION_OF_MUSCLE_CELL_DIFFERENTIATION	GO_REGULATION_OF_MUSCLE_CELL_DIFFERENTIATION		170	-0.294924	-1.28274	0.122244	0.298858	1	7481	tags=28%, list=14%, signal=33%
GO_WATER_HOMEOSTASIS	GO_WATER_HOMEOSTASIS		70	-0.355636	-1.28268	0.13253	0.298638	1	5765	tags=27%, list=10%, signal=30%
GO_MITOGEN_ACTIVATED_PROTEIN_KINASE_BINDING	GO_MITOGEN_ACTIVATED_PROTEIN_KINASE_BINDING		26	-0.40613	-1.28262	0.168582	0.298436	1	8264	tags=42%, list=15%, signal=50%
GO_CELLULAR_AMINO_ACID_CATABOLIC_PROCESS	GO_CELLULAR_AMINO_ACID_CATABOLIC_PROCESS		85	-0.365059	-1.28197	0.165049	0.299002	1	6255	tags=33%, list=11%, signal=37%
GO_PROTEIN_LOCALIZATION_TO_CELL_PERIPHERY	GO_PROTEIN_LOCALIZATION_TO_CELL_PERIPHERY		310	-0.281993	-1.28193	0.114286	0.298743	1	6452	tags=24%, list=12%, signal=27%
GO_CIS_GOLGI_NETWORK	GO_CIS_GOLGI_NETWORK		66	-0.329942	-1.28144	0.144351	0.299092	1	6432	tags=24%, list=12%, signal=27%
GO_PEROXISOME_PROLIFERATOR_ACTIVATED_RECEPTOR_SIGNALING_PATHWAY	GO_PEROXISOME_PROLIFERATOR_ACTIVATED_RECEPTOR_SIGNALING_PATHWAY		21	-0.408531	-1.28143	0.153209	0.298817	1	1789	tags=24%, list=3%, signal=25%
GO_REGULATION_OF_INSULIN_SECRETION	GO_REGULATION_OF_INSULIN_SECRETION		172	-0.312162	-1.2811	0.119097	0.298939	1	7985	tags=30%, list=14%, signal=35%
GO_MYOTUBE_DIFFERENTIATION	GO_MYOTUBE_DIFFERENTIATION		103	-0.318384	-1.28089	0.124046	0.298928	1	6623	tags=24%, list=12%, signal=28%
GO_VASCULAR_ENDOTHELIAL_GROWTH_FACTOR_SIGNALING_PATHWAY	GO_VASCULAR_ENDOTHELIAL_GROWTH_FACTOR_SIGNALING_PATHWAY		43	-0.38386	-1.28059	0.194	0.299009	1	8820	tags=37%, list=16%, signal=44%
GO_CLUSTER_OF_ACTIN_BASED_CELL_PROJECTIONS	GO_CLUSTER_OF_ACTIN_BASED_CELL_PROJECTIONS		148	-0.313017	-1.28008	0.116054	0.299408	1	7382	tags=29%, list=13%, signal=33%
GO_NEGATIVE_REGULATION_OF_MACROAUTOPHAGY	GO_NEGATIVE_REGULATION_OF_MACROAUTOPHAGY		31	-0.395161	-1.27967	0.166008	0.299625	1	4503	tags=29%, list=8%, signal=32%
GO_REGULATION_OF_GRANULOCYTE_DIFFERENTIATION	GO_REGULATION_OF_GRANULOCYTE_DIFFERENTIATION		15	-0.460585	-1.27937	0.178926	0.299705	1	7697	tags=40%, list=14%, signal=46%
GO_P38MAPK_CASCADE	GO_P38MAPK_CASCADE		51	-0.351888	-1.27926	0.147303	0.299571	1	6293	tags=25%, list=11%, signal=29%
GO_ACTIVATING_TRANSCRIPTION_FACTOR_BINDING	GO_ACTIVATING_TRANSCRIPTION_FACTOR_BINDING		73	-0.342717	-1.27918	0.158	0.29938	1	6120	tags=30%, list=11%, signal=34%
GO_PROTEIN_KINASE_B_SIGNALING	GO_PROTEIN_KINASE_B_SIGNALING		259	-0.293734	-1.27867	0.118236	0.299785	1	6731	tags=24%, list=12%, signal=27%
GO_PALMITOYLTRANSFERASE_ACTIVITY	GO_PALMITOYLTRANSFERASE_ACTIVITY		39	-0.368804	-1.27857	0.163265	0.299629	1	5398	tags=33%, list=10%, signal=37%
GO_SOLUTE_PROTON_ANTIPORTER_ACTIVITY	GO_SOLUTE_PROTON_ANTIPORTER_ACTIVITY		21	-0.446398	-1.27841	0.179537	0.299535	1	7326	tags=38%, list=13%, signal=44%
GO_CELL_AGGREGATION	GO_CELL_AGGREGATION		20	-0.444675	-1.2777	0.150495	0.300145	1	940	tags=15%, list=2%, signal=15%
GO_SCHWANN_CELL_DIFFERENTIATION	GO_SCHWANN_CELL_DIFFERENTIATION		37	-0.36551	-1.27736	0.161165	0.300329	1	3488	tags=24%, list=6%, signal=26%
GO_POSITIVE_REGULATION_OF_TRANSCRIPTION_OF_NOTCH_RECEPTOR_TARGET	GO_POSITIVE_REGULATION_OF_TRANSCRIPTION_OF_NOTCH_RECEPTOR_TARGET		18	-0.482312	-1.27718	0.21308	0.300267	1	4307	tags=56%, list=8%, signal=60%
GO_SENSORY_PERCEPTION_OF_PAIN	GO_SENSORY_PERCEPTION_OF_PAIN		101	-0.328925	-1.27692	0.132265	0.300323	1	4625	tags=21%, list=8%, signal=23%
GO_NEGATIVE_REGULATION_OF_SYSTEMIC_ARTERIAL_BLOOD_PRESSURE	GO_NEGATIVE_REGULATION_OF_SYSTEMIC_ARTERIAL_BLOOD_PRESSURE		19	-0.427566	-1.27642	0.154297	0.30072	1	8333	tags=42%, list=15%, signal=50%
GO_MALE_GENITALIA_DEVELOPMENT	GO_MALE_GENITALIA_DEVELOPMENT		22	-0.415472	-1.2761	0.14862	0.300829	1	6716	tags=32%, list=12%, signal=36%
GO_CELL_CELL_JUNCTION	GO_CELL_CELL_JUNCTION		447	-0.293081	-1.2756	0.126953	0.301198	1	6406	tags=26%, list=12%, signal=29%
GO_POSITIVE_REGULATION_OF_MYELOID_CELL_DIFFERENTIATION	GO_POSITIVE_REGULATION_OF_MYELOID_CELL_DIFFERENTIATION		91	-0.329069	-1.27511	0.146881	0.301568	1	8884	tags=40%, list=16%, signal=47%
GO_LIGAND_GATED_ION_CHANNEL_ACTIVITY	GO_LIGAND_GATED_ION_CHANNEL_ACTIVITY		138	-0.309922	-1.27501	0.112	0.301401	1	7884	tags=26%, list=14%, signal=30%
GO_MESENCHYMAL_CELL_DIFFERENTIATION	GO_MESENCHYMAL_CELL_DIFFERENTIATION		214	-0.309979	-1.27475	0.159184	0.301475	1	5098	tags=23%, list=9%, signal=25%
GO_SYMPORTER_ACTIVITY	GO_SYMPORTER_ACTIVITY		144	-0.293791	-1.27456	0.1	0.30142	1	9623	tags=35%, list=17%, signal=42%
GO_CELLULAR_RESPONSE_TO_LOW_DENSITY_LIPOPROTEIN_PARTICLE_STIMULUS	GO_CELLULAR_RESPONSE_TO_LOW_DENSITY_LIPOPROTEIN_PARTICLE_STIMULUS		20	-0.432301	-1.274	0.191667	0.301873	1	7057	tags=35%, list=13%, signal=40%
GO_EARLY_ENDOSOME	GO_EARLY_ENDOSOME		342	-0.291321	-1.27352	0.15	0.302199	1	4222	tags=20%, list=8%, signal=22%
GO_POSITIVE_REGULATION_OF_DEPHOSPHORYLATION	GO_POSITIVE_REGULATION_OF_DEPHOSPHORYLATION		55	-0.355019	-1.27342	0.171206	0.302035	1	5577	tags=31%, list=10%, signal=34%
GO_ENSHEATHMENT_OF_NEURONS	GO_ENSHEATHMENT_OF_NEURONS		123	-0.311642	-1.27228	0.133874	0.303306	1	7517	tags=28%, list=14%, signal=32%
GO_MICROBODY_PART	GO_MICROBODY_PART		99	-0.341034	-1.27217	0.185259	0.303148	1	4795	tags=20%, list=9%, signal=22%
GO_MOLECULAR_ADAPTOR_ACTIVITY	GO_MOLECULAR_ADAPTOR_ACTIVITY		212	-0.296506	-1.27213	0.136634	0.30292	1	4336	tags=23%, list=8%, signal=24%
GO_GROWTH_PLATE_CARTILAGE_MORPHOGENESIS	GO_GROWTH_PLATE_CARTILAGE_MORPHOGENESIS		19	-0.450939	-1.27194	0.176587	0.302887	1	3022	tags=26%, list=5%, signal=28%
GO_CYSTEINE_TYPE_ENDOPEPTIDASE_REGULATOR_ACTIVITY_INVOLVED_IN_APOPTOTIC_PROCESS	GO_CYSTEINE_TYPE_ENDOPEPTIDASE_REGULATOR_ACTIVITY_INVOLVED_IN_APOPTOTIC_PROCESS		41	-0.35515	-1.27173	0.176245	0.302849	1	6452	tags=27%, list=12%, signal=30%
GO_REFLEX	GO_REFLEX		19	-0.438995	-1.27159	0.192913	0.302734	1	3741	tags=26%, list=7%, signal=28%
GO_MUSCLE_CELL_DEVELOPMENT	GO_MUSCLE_CELL_DEVELOPMENT		177	-0.297646	-1.2703	0.118812	0.304108	1	6186	tags=25%, list=11%, signal=29%
GO_ENERGY_HOMEOSTASIS	GO_ENERGY_HOMEOSTASIS		34	-0.369414	-1.26971	0.194215	0.30455	1	5261	tags=29%, list=10%, signal=32%
GO_G_PROTEIN_COUPLED_CHEMOATTRACTANT_RECEPTOR_ACTIVITY	GO_G_PROTEIN_COUPLED_CHEMOATTRACTANT_RECEPTOR_ACTIVITY		26	-0.479809	-1.26801	0.228145	0.306424	1	7517	tags=35%, list=14%, signal=40%
GO_NEGATIVE_REGULATION_OF_TRANSMEMBRANE_TRANSPORT	GO_NEGATIVE_REGULATION_OF_TRANSMEMBRANE_TRANSPORT		122	-0.288884	-1.26772	0.126252	0.306494	1	5467	tags=23%, list=10%, signal=25%
GO_EXOGENOUS_DRUG_CATABOLIC_PROCESS	GO_EXOGENOUS_DRUG_CATABOLIC_PROCESS		24	-0.436786	-1.26737	0.195876	0.306685	1	14234	tags=63%, list=26%, signal=84%
GO_PHOSPHOLIPID_TRANSLOCATING_ATPASE_ACTIVITY	GO_PHOSPHOLIPID_TRANSLOCATING_ATPASE_ACTIVITY		23	-0.426468	-1.26721	0.210309	0.306599	1	15450	tags=48%, list=28%, signal=66%
GO_T_CELL_LINEAGE_COMMITMENT	GO_T_CELL_LINEAGE_COMMITMENT		26	-0.415515	-1.26661	0.197719	0.307091	1	4629	tags=31%, list=8%, signal=34%
GO_LUNG_CELL_DIFFERENTIATION	GO_LUNG_CELL_DIFFERENTIATION		23	-0.395499	-1.26658	0.164969	0.306834	1	5868	tags=30%, list=11%, signal=34%
GO_POSITIVE_REGULATION_OF_BLOOD_VESSEL_DIAMETER	GO_POSITIVE_REGULATION_OF_BLOOD_VESSEL_DIAMETER		59	-0.337551	-1.26562	0.128459	0.307791	1	8214	tags=31%, list=15%, signal=36%
GO_RESPONSE_TO_ORGANOPHOSPHORUS	GO_RESPONSE_TO_ORGANOPHOSPHORUS		137	-0.303906	-1.26558	0.133197	0.307553	1	7358	tags=32%, list=13%, signal=37%
GO_ADAPTATION_OF_SIGNALING_PATHWAY	GO_ADAPTATION_OF_SIGNALING_PATHWAY		21	-0.42044	-1.26551	0.167665	0.307341	1	1483	tags=24%, list=3%, signal=24%
GO_ERBB_SIGNALING_PATHWAY	GO_ERBB_SIGNALING_PATHWAY		139	-0.303096	-1.26548	0.14741	0.307091	1	5816	tags=27%, list=11%, signal=30%
GO_PROTEIN_KINASE_C_ACTIVATING_G_PROTEIN_COUPLED_RECEPTOR_SIGNALING_PATHWAY	GO_PROTEIN_KINASE_C_ACTIVATING_G_PROTEIN_COUPLED_RECEPTOR_SIGNALING_PATHWAY		28	-0.380886	-1.26453	0.151822	0.308044	1	2922	tags=21%, list=5%, signal=23%
GO_SPECIFIC_GRANULE	GO_SPECIFIC_GRANULE		159	-0.344034	-1.26443	0.191033	0.307886	1	8128	tags=32%, list=15%, signal=37%
GO_REGULATION_OF_METANEPHROS_DEVELOPMENT	GO_REGULATION_OF_METANEPHROS_DEVELOPMENT		23	-0.434495	-1.26425	0.161616	0.307831	1	5159	tags=30%, list=9%, signal=34%
GO_REGULATION_OF_EPITHELIAL_TO_MESENCHYMAL_TRANSITION	GO_REGULATION_OF_EPITHELIAL_TO_MESENCHYMAL_TRANSITION		88	-0.323274	-1.26422	0.192607	0.307587	1	7449	tags=32%, list=13%, signal=37%
GO_POSITIVE_REGULATION_OF_SMOOTH_MUSCLE_CELL_MIGRATION	GO_POSITIVE_REGULATION_OF_SMOOTH_MUSCLE_CELL_MIGRATION		42	-0.371703	-1.26401	0.183633	0.307557	1	5449	tags=29%, list=10%, signal=32%
GO_SERINE_HYDROLASE_ACTIVITY	GO_SERINE_HYDROLASE_ACTIVITY		183	-0.309315	-1.26392	0.108779	0.307399	1	9031	tags=30%, list=16%, signal=36%
GO_ORGANIC_HYDROXY_COMPOUND_METABOLIC_PROCESS	GO_ORGANIC_HYDROXY_COMPOUND_METABOLIC_PROCESS		485	-0.277157	-1.26347	0.10664	0.307694	1	7140	tags=26%, list=13%, signal=30%
GO_POSITIVE_REGULATION_OF_PHOSPHATASE_ACTIVITY	GO_POSITIVE_REGULATION_OF_PHOSPHATASE_ACTIVITY		33	-0.385734	-1.26328	0.194	0.307646	1	5577	tags=30%, list=10%, signal=34%
GO_REGULATION_OF_CILIUM_ASSEMBLY	GO_REGULATION_OF_CILIUM_ASSEMBLY		50	-0.365407	-1.26307	0.218487	0.307617	1	4018	tags=34%, list=7%, signal=37%
GO_HEART_TRABECULA_MORPHOGENESIS	GO_HEART_TRABECULA_MORPHOGENESIS		34	-0.402035	-1.26254	0.192385	0.308009	1	6521	tags=26%, list=12%, signal=30%
GO_SLEEP	GO_SLEEP		31	-0.386141	-1.26246	0.15534	0.307816	1	4511	tags=23%, list=8%, signal=25%
GO_PHOTORECEPTOR_CELL_DIFFERENTIATION	GO_PHOTORECEPTOR_CELL_DIFFERENTIATION		63	-0.328121	-1.26244	0.146881	0.307555	1	8112	tags=27%, list=15%, signal=32%
GO_POTASSIUM_CHANNEL_ACTIVITY	GO_POTASSIUM_CHANNEL_ACTIVITY		123	-0.327217	-1.26201	0.143403	0.307846	1	7628	tags=28%, list=14%, signal=33%
GO_BILE_ACID_AND_BILE_SALT_TRANSPORT	GO_BILE_ACID_AND_BILE_SALT_TRANSPORT		25	-0.401116	-1.26179	0.166008	0.307853	1	5060	tags=20%, list=9%, signal=22%
GO_CELL_DIFFERENTIATION_IN_HINDBRAIN	GO_CELL_DIFFERENTIATION_IN_HINDBRAIN		19	-0.425217	-1.2615	0.156317	0.307969	1	4030	tags=32%, list=7%, signal=34%
GO_RESPONSE_TO_PURINE_CONTAINING_COMPOUND	GO_RESPONSE_TO_PURINE_CONTAINING_COMPOUND		152	-0.299047	-1.26141	0.133745	0.307788	1	7358	tags=32%, list=13%, signal=36%
GO_EMBRYONIC_DIGESTIVE_TRACT_DEVELOPMENT	GO_EMBRYONIC_DIGESTIVE_TRACT_DEVELOPMENT		34	-0.405656	-1.26132	0.196429	0.307622	1	2686	tags=21%, list=5%, signal=22%
GO_MAMMARY_GLAND_EPITHELIAL_CELL_DIFFERENTIATION	GO_MAMMARY_GLAND_EPITHELIAL_CELL_DIFFERENTIATION		17	-0.421004	-1.26108	0.196721	0.307665	1	2558	tags=24%, list=5%, signal=25%
GO_NEGATIVE_REGULATION_OF_PRODUCTION_OF_MOLECULAR_MEDIATOR_OF_IMMUNE_RESPONSE	GO_NEGATIVE_REGULATION_OF_PRODUCTION_OF_MOLECULAR_MEDIATOR_OF_IMMUNE_RESPONSE		36	-0.391499	-1.26058	0.200772	0.308026	1	5577	tags=28%, list=10%, signal=31%
GO_PINOCYTOSIS	GO_PINOCYTOSIS		21	-0.443177	-1.26055	0.205645	0.307779	1	8264	tags=33%, list=15%, signal=39%
GO_POSITIVE_REGULATION_OF_MUSCLE_TISSUE_DEVELOPMENT	GO_POSITIVE_REGULATION_OF_MUSCLE_TISSUE_DEVELOPMENT		85	-0.321053	-1.26012	0.144351	0.308028	1	6228	tags=24%, list=11%, signal=26%
GO_CHONDROCYTE_DIFFERENTIATION_INVOLVED_IN_ENDOCHONDRAL_BONE_MORPHOGENESIS	GO_CHONDROCYTE_DIFFERENTIATION_INVOLVED_IN_ENDOCHONDRAL_BONE_MORPHOGENESIS		30	-0.399194	-1.26003	0.178295	0.307867	1	6566	tags=33%, list=12%, signal=38%
GO_VESICLE_MEDIATED_TRANSPORT_BETWEEN_ENDOSOMAL_COMPARTMENTS	GO_VESICLE_MEDIATED_TRANSPORT_BETWEEN_ENDOSOMAL_COMPARTMENTS		41	-0.36317	-1.25993	0.173737	0.307704	1	4084	tags=32%, list=7%, signal=34%
GO_REGULATION_OF_OSTEOCLAST_DIFFERENTIATION	GO_REGULATION_OF_OSTEOCLAST_DIFFERENTIATION		64	-0.354229	-1.25966	0.179074	0.307756	1	7305	tags=27%, list=13%, signal=31%
GO_LIPOPROTEIN_PARTICLE_RECEPTOR_ACTIVITY	GO_LIPOPROTEIN_PARTICLE_RECEPTOR_ACTIVITY		15	-0.477978	-1.25944	0.189135	0.307783	1	7057	tags=53%, list=13%, signal=61%
GO_REGULATION_OF_NOTCH_SIGNALING_PATHWAY	GO_REGULATION_OF_NOTCH_SIGNALING_PATHWAY		98	-0.324537	-1.25891	0.173387	0.308146	1	6249	tags=29%, list=11%, signal=32%
GO_COGNITION	GO_COGNITION		293	-0.282515	-1.25827	0.12963	0.308707	1	7891	tags=28%, list=14%, signal=32%
GO_CORECEPTOR_ACTIVITY	GO_CORECEPTOR_ACTIVITY		44	-0.393761	-1.25789	0.206967	0.308915	1	5804	tags=34%, list=11%, signal=38%
GO_PEPTIDOGLYCAN_BINDING	GO_PEPTIDOGLYCAN_BINDING		17	-0.472742	-1.25766	0.178138	0.308918	1	510	tags=12%, list=1%, signal=12%
GO_CELL_JUNCTION_ORGANIZATION	GO_CELL_JUNCTION_ORGANIZATION		287	-0.307516	-1.2576	0.177606	0.308715	1	6704	tags=29%, list=12%, signal=33%
GO_NEURON_PROJECTION_TERMINUS	GO_NEURON_PROJECTION_TERMINUS		136	-0.318924	-1.25757	0.144814	0.308458	1	6014	tags=23%, list=11%, signal=26%
GO_NEURON_PROJECTION_MEMBRANE	GO_NEURON_PROJECTION_MEMBRANE		59	-0.353678	-1.25742	0.172147	0.308395	1	5918	tags=25%, list=11%, signal=28%
GO_ORGANOPHOSPHATE_ESTER_TRANSPORT	GO_ORGANOPHOSPHATE_ESTER_TRANSPORT		117	-0.295196	-1.25734	0.110656	0.308237	1	3195	tags=17%, list=6%, signal=18%
GO_INSULIN_RECEPTOR_SIGNALING_PATHWAY	GO_INSULIN_RECEPTOR_SIGNALING_PATHWAY		139	-0.291936	-1.2571	0.123203	0.308288	1	4995	tags=22%, list=9%, signal=24%
GO_REGULATION_OF_ASTROCYTE_DIFFERENTIATION	GO_REGULATION_OF_ASTROCYTE_DIFFERENTIATION		34	-0.353836	-1.25672	0.165703	0.308489	1	5140	tags=21%, list=9%, signal=23%
GO_REGULATION_OF_RECEPTOR_MEDIATED_ENDOCYTOSIS	GO_REGULATION_OF_RECEPTOR_MEDIATED_ENDOCYTOSIS		100	-0.296774	-1.25664	0.116959	0.308322	1	6870	tags=25%, list=12%, signal=28%
GO_REGULATION_OF_BODY_FLUID_LEVELS	GO_REGULATION_OF_BODY_FLUID_LEVELS		499	-0.288833	-1.25575	0.126	0.309207	1	8033	tags=27%, list=15%, signal=31%
GO_PHOSPHOLIPID_CATABOLIC_PROCESS	GO_PHOSPHOLIPID_CATABOLIC_PROCESS		39	-0.370153	-1.25396	0.154618	0.311234	1	9756	tags=36%, list=18%, signal=44%
GO_ACTIVATION_OF_JUN_KINASE_ACTIVITY	GO_ACTIVATION_OF_JUN_KINASE_ACTIVITY		39	-0.369652	-1.25379	0.20082	0.311172	1	7840	tags=28%, list=14%, signal=33%
GO_ORGANIC_ACID_CATABOLIC_PROCESS	GO_ORGANIC_ACID_CATABOLIC_PROCESS		248	-0.318906	-1.25319	0.172211	0.31165	1	6310	tags=27%, list=11%, signal=31%
GO_EARLY_ENDOSOME_MEMBRANE	GO_EARLY_ENDOSOME_MEMBRANE		142	-0.310108	-1.25307	0.175337	0.3115	1	4222	tags=20%, list=8%, signal=22%
GO_NEGATIVE_REGULATION_OF_CALCIUM_ION_TRANSPORT	GO_NEGATIVE_REGULATION_OF_CALCIUM_ION_TRANSPORT		60	-0.340446	-1.2522	0.148	0.312389	1	5098	tags=22%, list=9%, signal=24%
GO_VASCULAR_SMOOTH_MUSCLE_CONTRACTION	GO_VASCULAR_SMOOTH_MUSCLE_CONTRACTION		22	-0.401132	-1.25135	0.186792	0.313191	1	8214	tags=36%, list=15%, signal=43%
GO_AUTOPHAGOSOME_MATURATION	GO_AUTOPHAGOSOME_MATURATION		36	-0.370241	-1.25111	0.191406	0.313239	1	3897	tags=22%, list=7%, signal=24%
GO_ACTOMYOSIN	GO_ACTOMYOSIN		67	-0.377437	-1.25046	0.224568	0.313781	1	4429	tags=24%, list=8%, signal=26%
GO_POSITIVE_REGULATION_OF_SMOOTH_MUSCLE_CELL_PROLIFERATION	GO_POSITIVE_REGULATION_OF_SMOOTH_MUSCLE_CELL_PROLIFERATION		97	-0.311727	-1.25012	0.185404	0.313945	1	7514	tags=29%, list=14%, signal=33%
GO_PHOSPHOLIPID_BINDING	GO_PHOSPHOLIPID_BINDING		421	-0.276023	-1.25007	0.148374	0.31373	1	5717	tags=20%, list=10%, signal=22%
GO_RESPONSE_TO_CORTICOSTEROID	GO_RESPONSE_TO_CORTICOSTEROID		165	-0.303837	-1.24987	0.121399	0.313705	1	5863	tags=25%, list=11%, signal=28%
GO_VACUOLAR_MEMBRANE	GO_VACUOLAR_MEMBRANE		394	-0.300754	-1.24897	0.161479	0.314582	1	6334	tags=26%, list=11%, signal=29%
GO_ARACHIDONIC_ACID_MONOOXYGENASE_ACTIVITY	GO_ARACHIDONIC_ACID_MONOOXYGENASE_ACTIVITY		16	-0.494043	-1.24885	0.193483	0.314467	1	14234	tags=63%, list=26%, signal=84%
GO_SPECIFIC_GRANULE_MEMBRANE	GO_SPECIFIC_GRANULE_MEMBRANE		90	-0.363534	-1.2483	0.209677	0.314897	1	7358	tags=32%, list=13%, signal=37%
GO_NEUROTRANSMITTER_BIOSYNTHETIC_PROCESS	GO_NEUROTRANSMITTER_BIOSYNTHETIC_PROCESS		97	-0.310559	-1.24829	0.15873	0.314628	1	6698	tags=25%, list=12%, signal=28%
GO_CARDIAC_MYOFIBRIL_ASSEMBLY	GO_CARDIAC_MYOFIBRIL_ASSEMBLY		26	-0.402638	-1.24817	0.1893	0.314502	1	10454	tags=42%, list=19%, signal=52%
GO_BLOOD_VESSEL_ENDOTHELIAL_CELL_PROLIFERATION_INVOLVED_IN_SPROUTING_ANGIOGENESIS	GO_BLOOD_VESSEL_ENDOTHELIAL_CELL_PROLIFERATION_INVOLVED_IN_SPROUTING_ANGIOGENESIS		45	-0.371315	-1.24765	0.190083	0.314928	1	8820	tags=36%, list=16%, signal=42%
GO_POSITIVE_REGULATION_OF_SODIUM_ION_TRANSMEMBRANE_TRANSPORTER_ACTIVITY	GO_POSITIVE_REGULATION_OF_SODIUM_ION_TRANSMEMBRANE_TRANSPORTER_ACTIVITY		16	-0.437589	-1.2474	0.214286	0.314965	1	4945	tags=44%, list=9%, signal=48%
GO_POSITIVE_REGULATION_OF_BIOMINERAL_TISSUE_DEVELOPMENT	GO_POSITIVE_REGULATION_OF_BIOMINERAL_TISSUE_DEVELOPMENT		45	-0.334269	-1.24732	0.156448	0.314794	1	9635	tags=40%, list=17%, signal=48%
GO_DEFINITIVE_HEMOPOIESIS	GO_DEFINITIVE_HEMOPOIESIS		19	-0.454661	-1.24719	0.198745	0.314671	1	3081	tags=37%, list=6%, signal=39%
GO_VENOUS_BLOOD_VESSEL_DEVELOPMENT	GO_VENOUS_BLOOD_VESSEL_DEVELOPMENT		15	-0.469807	-1.24707	0.219067	0.314561	1	6834	tags=40%, list=12%, signal=46%
GO_POSITIVE_REGULATION_OF_CELLULAR_RESPONSE_TO_TRANSFORMING_GROWTH_FACTOR_BETA_STIMULUS	GO_POSITIVE_REGULATION_OF_CELLULAR_RESPONSE_TO_TRANSFORMING_GROWTH_FACTOR_BETA_STIMULUS		29	-0.385501	-1.24707	0.175214	0.314283	1	3081	tags=24%, list=6%, signal=26%
GO_PHOSPHOLIPID_TRANSPORT	GO_PHOSPHOLIPID_TRANSPORT		89	-0.29549	-1.24701	0.133874	0.314077	1	3017	tags=16%, list=5%, signal=17%
GO_POSITIVE_REGULATION_OF_ADHERENS_JUNCTION_ORGANIZATION	GO_POSITIVE_REGULATION_OF_ADHERENS_JUNCTION_ORGANIZATION		31	-0.395167	-1.24657	0.212644	0.314379	1	8393	tags=45%, list=15%, signal=53%
GO_CALCIUM_ION_TRANSMEMBRANE_IMPORT_INTO_CYTOSOL	GO_CALCIUM_ION_TRANSMEMBRANE_IMPORT_INTO_CYTOSOL		137	-0.31242	-1.2462	0.175542	0.314577	1	5920	tags=26%, list=11%, signal=29%
GO_PROTEIN_CHROMOPHORE_LINKAGE	GO_PROTEIN_CHROMOPHORE_LINKAGE		15	-0.45448	-1.24594	0.200811	0.314632	1	6530	tags=20%, list=12%, signal=23%
GO_TEMPERATURE_HOMEOSTASIS	GO_TEMPERATURE_HOMEOSTASIS		173	-0.283094	-1.24549	0.147844	0.314951	1	9239	tags=31%, list=17%, signal=37%
GO_COAGULATION	GO_COAGULATION		340	-0.296491	-1.24522	0.153846	0.315002	1	6870	tags=24%, list=12%, signal=27%
GO_LIPID_LOCALIZATION	GO_LIPID_LOCALIZATION		402	-0.26597	-1.24516	0.120083	0.314792	1	7883	tags=24%, list=14%, signal=28%
GO_RESPONSE_TO_MECHANICAL_STIMULUS	GO_RESPONSE_TO_MECHANICAL_STIMULUS		207	-0.292449	-1.24364	0.137331	0.316471	1	5825	tags=24%, list=11%, signal=26%
GO_STEROL_METABOLIC_PROCESS	GO_STEROL_METABOLIC_PROCESS		96	-0.351292	-1.24346	0.169202	0.316415	1	7057	tags=27%, list=13%, signal=31%
GO_REGULATION_OF_MACROPHAGE_ACTIVATION	GO_REGULATION_OF_MACROPHAGE_ACTIVATION		59	-0.364895	-1.24329	0.222222	0.316373	1	7057	tags=29%, list=13%, signal=33%
GO_NEGATIVE_REGULATION_OF_PROGRAMMED_NECROTIC_CELL_DEATH	GO_NEGATIVE_REGULATION_OF_PROGRAMMED_NECROTIC_CELL_DEATH		16	-0.43397	-1.24327	0.189135	0.316124	1	7341	tags=44%, list=13%, signal=50%
GO_MITOPHAGY	GO_MITOPHAGY		21	-0.418679	-1.24317	0.210317	0.315967	1	5229	tags=29%, list=9%, signal=32%
GO_NEURON_PROJECTION_EXTENSION_INVOLVED_IN_NEURON_PROJECTION_GUIDANCE	GO_NEURON_PROJECTION_EXTENSION_INVOLVED_IN_NEURON_PROJECTION_GUIDANCE		37	-0.384277	-1.24289	0.222222	0.316079	1	9242	tags=32%, list=17%, signal=39%
GO_ANIMAL_ORGAN_MATURATION	GO_ANIMAL_ORGAN_MATURATION		25	-0.404233	-1.24253	0.205589	0.316249	1	8128	tags=28%, list=15%, signal=33%
GO_TETRAPYRROLE_BINDING	GO_TETRAPYRROLE_BINDING		141	-0.308176	-1.24251	0.134172	0.315983	1	6556	tags=28%, list=12%, signal=31%
GO_REGULATION_OF_PODOSOME_ASSEMBLY	GO_REGULATION_OF_PODOSOME_ASSEMBLY		15	-0.459545	-1.24245	0.211538	0.315777	1	3093	tags=33%, list=6%, signal=35%
GO_NEGATIVE_REGULATION_OF_MAP_KINASE_ACTIVITY	GO_NEGATIVE_REGULATION_OF_MAP_KINASE_ACTIVITY		75	-0.305422	-1.24237	0.159136	0.315607	1	5166	tags=25%, list=9%, signal=28%
GO_DORSAL_VENTRAL_NEURAL_TUBE_PATTERNING	GO_DORSAL_VENTRAL_NEURAL_TUBE_PATTERNING		24	-0.416428	-1.24224	0.205628	0.315524	1	8760	tags=38%, list=16%, signal=45%
GO_VASCULAR_ENDOTHELIAL_CELL_PROLIFERATION	GO_VASCULAR_ENDOTHELIAL_CELL_PROLIFERATION		38	-0.370803	-1.24202	0.21328	0.315532	1	4247	tags=18%, list=8%, signal=20%
GO_PHOTOPERIODISM	GO_PHOTOPERIODISM		24	-0.36098	-1.24179	0.160825	0.315557	1	5637	tags=33%, list=10%, signal=37%
GO_SPERM_PART	GO_SPERM_PART		184	-0.292885	-1.24145	0.189076	0.315735	1	8994	tags=32%, list=16%, signal=38%
GO_ARACHIDONIC_ACID_SECRETION	GO_ARACHIDONIC_ACID_SECRETION		31	-0.366437	-1.24045	0.166667	0.31674	1	7842	tags=29%, list=14%, signal=34%
GO_NEUTRAL_LIPID_METABOLIC_PROCESS	GO_NEUTRAL_LIPID_METABOLIC_PROCESS		124	-0.317371	-1.23973	0.141667	0.317444	1	6045	tags=20%, list=11%, signal=23%
GO_PHOSPHOLIPID_BIOSYNTHETIC_PROCESS	GO_PHOSPHOLIPID_BIOSYNTHETIC_PROCESS		232	-0.276009	-1.23939	0.17451	0.317623	1	7119	tags=27%, list=13%, signal=31%
GO_RESPONSE_TO_AMYLOID_BETA	GO_RESPONSE_TO_AMYLOID_BETA		45	-0.367523	-1.23904	0.188912	0.317792	1	5193	tags=29%, list=9%, signal=32%
GO_REGULATION_OF_CELLULAR_RESPONSE_TO_VASCULAR_ENDOTHELIAL_GROWTH_FACTOR_STIMULUS	GO_REGULATION_OF_CELLULAR_RESPONSE_TO_VASCULAR_ENDOTHELIAL_GROWTH_FACTOR_STIMULUS		23	-0.412177	-1.239	0.204868	0.317557	1	4118	tags=30%, list=7%, signal=33%
GO_REGULATION_OF_MITOPHAGY	GO_REGULATION_OF_MITOPHAGY		16	-0.431504	-1.23897	0.217899	0.317328	1	1252	tags=25%, list=2%, signal=26%
GO_DETECTION_OF_MECHANICAL_STIMULUS	GO_DETECTION_OF_MECHANICAL_STIMULUS		43	-0.350452	-1.23892	0.159004	0.317103	1	7262	tags=28%, list=13%, signal=32%
GO_POSITIVE_REGULATION_OF_HEART_GROWTH	GO_POSITIVE_REGULATION_OF_HEART_GROWTH		50	-0.340349	-1.2385	0.205882	0.31737	1	3081	tags=20%, list=6%, signal=21%
GO_INTRINSIC_COMPONENT_OF_POSTSYNAPTIC_MEMBRANE	GO_INTRINSIC_COMPONENT_OF_POSTSYNAPTIC_MEMBRANE		122	-0.331627	-1.23845	0.182178	0.317179	1	8472	tags=29%, list=15%, signal=34%
GO_MONOCARBOXYLIC_ACID_BINDING	GO_MONOCARBOXYLIC_ACID_BINDING		65	-0.336709	-1.23821	0.167339	0.317239	1	7481	tags=29%, list=14%, signal=34%
GO_POSITIVE_REGULATION_OF_CHEMOKINE_PRODUCTION	GO_POSITIVE_REGULATION_OF_CHEMOKINE_PRODUCTION		53	-0.361879	-1.23794	0.221344	0.317295	1	5341	tags=26%, list=10%, signal=29%
GO_ANTIBACTERIAL_HUMORAL_RESPONSE	GO_ANTIBACTERIAL_HUMORAL_RESPONSE		46	-0.403576	-1.23745	0.196787	0.317608	1	4966	tags=24%, list=9%, signal=26%
GO_POSITIVE_REGULATION_OF_CELL_JUNCTION_ASSEMBLY	GO_POSITIVE_REGULATION_OF_CELL_JUNCTION_ASSEMBLY		33	-0.372452	-1.23685	0.188119	0.318154	1	8393	tags=42%, list=15%, signal=50%
GO_NEGATIVE_REGULATION_OF_PROTEIN_COMPLEX_DISASSEMBLY	GO_NEGATIVE_REGULATION_OF_PROTEIN_COMPLEX_DISASSEMBLY		70	-0.322674	-1.23683	0.186373	0.31789	1	5902	tags=27%, list=11%, signal=30%
GO_METANEPHRIC_MESENCHYME_DEVELOPMENT	GO_METANEPHRIC_MESENCHYME_DEVELOPMENT		15	-0.450779	-1.23675	0.209979	0.317723	1	6865	tags=47%, list=12%, signal=53%
GO_CAMERA_TYPE_EYE_PHOTORECEPTOR_CELL_DIFFERENTIATION	GO_CAMERA_TYPE_EYE_PHOTORECEPTOR_CELL_DIFFERENTIATION		19	-0.42291	-1.23673	0.183594	0.317469	1	7653	tags=32%, list=14%, signal=37%
GO_EMBRYONIC_HEMOPOIESIS	GO_EMBRYONIC_HEMOPOIESIS		21	-0.400775	-1.23665	0.231237	0.317301	1	6164	tags=29%, list=11%, signal=32%
GO_INSULIN_SECRETION_INVOLVED_IN_CELLULAR_RESPONSE_TO_GLUCOSE_STIMULUS	GO_INSULIN_SECRETION_INVOLVED_IN_CELLULAR_RESPONSE_TO_GLUCOSE_STIMULUS		64	-0.336308	-1.23664	0.165984	0.317037	1	5549	tags=28%, list=10%, signal=31%
GO_PROTEIN_KINASE_A_BINDING	GO_PROTEIN_KINASE_A_BINDING		49	-0.333367	-1.23653	0.195426	0.316933	1	10362	tags=37%, list=19%, signal=45%
GO_TUBE_FORMATION	GO_TUBE_FORMATION		145	-0.308851	-1.23649	0.212679	0.316705	1	6710	tags=30%, list=12%, signal=34%
GO_BIOMINERAL_TISSUE_DEVELOPMENT	GO_BIOMINERAL_TISSUE_DEVELOPMENT		156	-0.301156	-1.23606	0.134921	0.316971	1	5465	tags=23%, list=10%, signal=26%
GO_POSITIVE_REGULATION_OF_HEMOPOIESIS	GO_POSITIVE_REGULATION_OF_HEMOPOIESIS		182	-0.320412	-1.23465	0.219802	0.318541	1	5824	tags=29%, list=11%, signal=32%
GO_CHLORIDE_TRANSMEMBRANE_TRANSPORTER_ACTIVITY	GO_CHLORIDE_TRANSMEMBRANE_TRANSPORTER_ACTIVITY		99	-0.312967	-1.2345	0.137736	0.318455	1	7884	tags=24%, list=14%, signal=28%
GO_COPULATION	GO_COPULATION		20	-0.427734	-1.23407	0.194561	0.318812	1	7358	tags=40%, list=13%, signal=46%
GO_POSITIVE_REGULATION_OF_SMOOTHENED_SIGNALING_PATHWAY	GO_POSITIVE_REGULATION_OF_SMOOTHENED_SIGNALING_PATHWAY		32	-0.37961	-1.23405	0.186373	0.318562	1	7257	tags=31%, list=13%, signal=36%
GO_NEGATIVE_REGULATION_OF_CELL_ADHESION	GO_NEGATIVE_REGULATION_OF_CELL_ADHESION		270	-0.297558	-1.23404	0.207921	0.318289	1	5261	tags=23%, list=10%, signal=25%
GO_REGULATION_OF_ANION_TRANSPORT	GO_REGULATION_OF_ANION_TRANSPORT		94	-0.307932	-1.23329	0.140625	0.31906	1	7842	tags=27%, list=14%, signal=31%
GO_AMMONIUM_TRANSPORT	GO_AMMONIUM_TRANSPORT		107	-0.315534	-1.2329	0.137255	0.319262	1	6109	tags=23%, list=11%, signal=26%
GO_RESPONSE_TO_MUSCLE_STRETCH	GO_RESPONSE_TO_MUSCLE_STRETCH		19	-0.416845	-1.23282	0.209776	0.319091	1	7662	tags=37%, list=14%, signal=43%
GO_POSITIVE_REGULATION_OF_TRANSMEMBRANE_RECEPTOR_PROTEIN_SERINE_THREONINE_KINASE_SIGNALING_PATHWAY	GO_POSITIVE_REGULATION_OF_TRANSMEMBRANE_RECEPTOR_PROTEIN_SERINE_THREONINE_KINASE_SIGNALING_PATHWAY		102	-0.309658	-1.23265	0.17623	0.319029	1	5098	tags=24%, list=9%, signal=26%
GO_NEGATIVE_REGULATION_OF_PEPTIDYL_SERINE_PHOSPHORYLATION	GO_NEGATIVE_REGULATION_OF_PEPTIDYL_SERINE_PHOSPHORYLATION		28	-0.353165	-1.23251	0.162325	0.318942	1	8492	tags=39%, list=15%, signal=46%
GO_NEURON_MATURATION	GO_NEURON_MATURATION		47	-0.346099	-1.23247	0.198039	0.31872	1	5525	tags=32%, list=10%, signal=35%
GO_NUCLEAR_MIGRATION	GO_NUCLEAR_MIGRATION		20	-0.424765	-1.23189	0.220807	0.319234	1	4385	tags=35%, list=8%, signal=38%
GO_DICARBOXYLIC_ACID_TRANSPORT	GO_DICARBOXYLIC_ACID_TRANSPORT		95	-0.298468	-1.23185	0.142566	0.319001	1	7213	tags=26%, list=13%, signal=30%
GO_TRANSLATION_REPRESSOR_ACTIVITY	GO_TRANSLATION_REPRESSOR_ACTIVITY		26	-0.378406	-1.23079	0.22833	0.32011	1	4482	tags=35%, list=8%, signal=38%
GO_CHONDROCYTE_DEVELOPMENT_INVOLVED_IN_ENDOCHONDRAL_BONE_MORPHOGENESIS	GO_CHONDROCYTE_DEVELOPMENT_INVOLVED_IN_ENDOCHONDRAL_BONE_MORPHOGENESIS		24	-0.411593	-1.23078	0.220472	0.319846	1	6566	tags=38%, list=12%, signal=43%
GO_NEGATIVE_REGULATION_OF_CALCIUM_MEDIATED_SIGNALING	GO_NEGATIVE_REGULATION_OF_CALCIUM_MEDIATED_SIGNALING		32	-0.366101	-1.23026	0.181452	0.320213	1	4994	tags=31%, list=9%, signal=34%
GO_REGULATION_OF_GLYCOPROTEIN_BIOSYNTHETIC_PROCESS	GO_REGULATION_OF_GLYCOPROTEIN_BIOSYNTHETIC_PROCESS		39	-0.327185	-1.23024	0.164634	0.319962	1	8509	tags=31%, list=15%, signal=36%
GO_ENDOCHONDRAL_BONE_MORPHOGENESIS	GO_ENDOCHONDRAL_BONE_MORPHOGENESIS		72	-0.34224	-1.2301	0.191147	0.319879	1	6834	tags=31%, list=12%, signal=35%
GO_POSITIVE_REGULATION_OF_EPITHELIAL_CELL_PROLIFERATION	GO_POSITIVE_REGULATION_OF_EPITHELIAL_CELL_PROLIFERATION		198	-0.288063	-1.22967	0.169102	0.320157	1	9233	tags=32%, list=17%, signal=39%
GO_CARBOXYPEPTIDASE_ACTIVITY	GO_CARBOXYPEPTIDASE_ACTIVITY		45	-0.365346	-1.2294	0.199584	0.320264	1	7568	tags=33%, list=14%, signal=39%
GO_ACTIN_BINDING	GO_ACTIN_BINDING		419	-0.287012	-1.22931	0.173913	0.320103	1	7517	tags=29%, list=14%, signal=33%
GO_ALKALI_METAL_ION_BINDING	GO_ALKALI_METAL_ION_BINDING		16	-0.418463	-1.2293	0.204678	0.319846	1	4917	tags=38%, list=9%, signal=41%
GO_REGULATION_OF_RENAL_SYSTEM_PROCESS	GO_REGULATION_OF_RENAL_SYSTEM_PROCESS		33	-0.404446	-1.22918	0.1881	0.319719	1	3027	tags=15%, list=5%, signal=16%
GO_POSTSYNAPTIC_MEMBRANE	GO_POSTSYNAPTIC_MEMBRANE		321	-0.294499	-1.22913	0.185484	0.319505	1	8472	tags=27%, list=15%, signal=32%
GO_LIPID_TRANSPORTER_ACTIVITY	GO_LIPID_TRANSPORTER_ACTIVITY		145	-0.289031	-1.22902	0.150215	0.319408	1	6334	tags=20%, list=11%, signal=23%
GO_NEGATIVE_REGULATION_OF_JNK_CASCADE	GO_NEGATIVE_REGULATION_OF_JNK_CASCADE		35	-0.353391	-1.22866	0.201646	0.319602	1	7883	tags=29%, list=14%, signal=33%
GO_RESPONSE_TO_INTERLEUKIN_6	GO_RESPONSE_TO_INTERLEUKIN_6		46	-0.340962	-1.22805	0.198	0.320125	1	8842	tags=35%, list=16%, signal=41%
GO_BONE_GROWTH	GO_BONE_GROWTH		47	-0.373437	-1.22785	0.215139	0.320096	1	6566	tags=34%, list=12%, signal=39%
GO_VENTRICULAR_CARDIAC_MUSCLE_TISSUE_DEVELOPMENT	GO_VENTRICULAR_CARDIAC_MUSCLE_TISSUE_DEVELOPMENT		54	-0.358044	-1.22749	0.203252	0.320302	1	6865	tags=30%, list=12%, signal=34%
GO_GRANULOCYTE_DIFFERENTIATION	GO_GRANULOCYTE_DIFFERENTIATION		33	-0.366871	-1.22711	0.208251	0.320528	1	8300	tags=36%, list=15%, signal=43%
GO_RAC_GUANYL_NUCLEOTIDE_EXCHANGE_FACTOR_ACTIVITY	GO_RAC_GUANYL_NUCLEOTIDE_EXCHANGE_FACTOR_ACTIVITY		17	-0.444129	-1.22633	0.249004	0.321295	1	5347	tags=35%, list=10%, signal=39%
GO_BRUSH_BORDER	GO_BRUSH_BORDER		96	-0.337383	-1.22621	0.184971	0.321199	1	7382	tags=30%, list=13%, signal=35%
GO_NEGATIVE_REGULATION_OF_CYTOKINE_BIOSYNTHETIC_PROCESS	GO_NEGATIVE_REGULATION_OF_CYTOKINE_BIOSYNTHETIC_PROCESS		30	-0.399254	-1.22582	0.231827	0.321425	1	5513	tags=30%, list=10%, signal=33%
GO_POSITIVE_REGULATION_OF_TOLL_LIKE_RECEPTOR_SIGNALING_PATHWAY	GO_POSITIVE_REGULATION_OF_TOLL_LIKE_RECEPTOR_SIGNALING_PATHWAY		23	-0.391507	-1.2257	0.205285	0.321322	1	1647	tags=17%, list=3%, signal=18%
GO_LIVER_MORPHOGENESIS	GO_LIVER_MORPHOGENESIS		17	-0.421735	-1.22407	0.207224	0.323165	1	7275	tags=29%, list=13%, signal=34%
GO_ENDOCRINE_PANCREAS_DEVELOPMENT	GO_ENDOCRINE_PANCREAS_DEVELOPMENT		45	-0.358836	-1.22352	0.190661	0.323563	1	2005	tags=16%, list=4%, signal=16%
GO_GLUTAMATE_SECRETION	GO_GLUTAMATE_SECRETION		44	-0.348225	-1.22347	0.195171	0.323358	1	8333	tags=30%, list=15%, signal=35%
GO_SKELETAL_MUSCLE_ORGAN_DEVELOPMENT	GO_SKELETAL_MUSCLE_ORGAN_DEVELOPMENT		171	-0.294097	-1.22344	0.137331	0.323127	1	5467	tags=22%, list=10%, signal=25%
GO_ACYLGLYCEROL_METABOLIC_PROCESS	GO_ACYLGLYCEROL_METABOLIC_PROCESS		62	-0.337686	-1.22319	0.169072	0.323186	1	3922	tags=16%, list=7%, signal=17%
GO_REGULATION_OF_GLUTAMATE_RECEPTOR_SIGNALING_PATHWAY	GO_REGULATION_OF_GLUTAMATE_RECEPTOR_SIGNALING_PATHWAY		61	-0.355653	-1.22303	0.215534	0.32314	1	7174	tags=30%, list=13%, signal=34%
GO_HOMOPHILIC_CELL_ADHESION_VIA_PLASMA_MEMBRANE_ADHESION_MOLECULES	GO_HOMOPHILIC_CELL_ADHESION_VIA_PLASMA_MEMBRANE_ADHESION_MOLECULES		168	-0.325368	-1.223	0.241966	0.322901	1	6214	tags=23%, list=11%, signal=26%
GO_REGULATION_OF_RELEASE_OF_SEQUESTERED_CALCIUM_ION_INTO_CYTOSOL	GO_REGULATION_OF_RELEASE_OF_SEQUESTERED_CALCIUM_ION_INTO_CYTOSOL		79	-0.320396	-1.22279	0.19883	0.322911	1	5920	tags=25%, list=11%, signal=28%
GO_POSITIVE_REGULATION_OF_FOCAL_ADHESION_ASSEMBLY	GO_POSITIVE_REGULATION_OF_FOCAL_ADHESION_ASSEMBLY		25	-0.394736	-1.22277	0.222222	0.322677	1	8393	tags=48%, list=15%, signal=57%
GO_GLUCOSE_IMPORT	GO_GLUCOSE_IMPORT		67	-0.32135	-1.22198	0.190965	0.323463	1	5920	tags=24%, list=11%, signal=27%
GO_STRIATED_MUSCLE_CELL_DIFFERENTIATION	GO_STRIATED_MUSCLE_CELL_DIFFERENTIATION		276	-0.278465	-1.22191	0.149901	0.323282	1	6870	tags=26%, list=12%, signal=29%
GO_ORGANELLE_SUBCOMPARTMENT	GO_ORGANELLE_SUBCOMPARTMENT		373	-0.266417	-1.22132	0.163022	0.323796	1	7003	tags=24%, list=13%, signal=28%
GO_IMPORT_ACROSS_PLASMA_MEMBRANE	GO_IMPORT_ACROSS_PLASMA_MEMBRANE		115	-0.302633	-1.22095	0.142857	0.324007	1	5650	tags=23%, list=10%, signal=25%
GO_SULFOTRANSFERASE_ACTIVITY	GO_SULFOTRANSFERASE_ACTIVITY		52	-0.329132	-1.22083	0.186	0.323893	1	7867	tags=29%, list=14%, signal=34%
GO_PEPTIDE_HORMONE_PROCESSING	GO_PEPTIDE_HORMONE_PROCESSING		32	-0.377469	-1.22074	0.19798	0.323732	1	9368	tags=41%, list=17%, signal=49%
GO_CHEMOREPELLENT_ACTIVITY	GO_CHEMOREPELLENT_ACTIVITY		27	-0.396328	-1.22052	0.219844	0.323759	1	4260	tags=22%, list=8%, signal=24%
GO_POSITIVE_REGULATION_OF_NITRIC_OXIDE_BIOSYNTHETIC_PROCESS	GO_POSITIVE_REGULATION_OF_NITRIC_OXIDE_BIOSYNTHETIC_PROCESS		42	-0.354785	-1.21869	0.205769	0.325944	1	5690	tags=24%, list=10%, signal=27%
GO_T_CELL_SELECTION	GO_T_CELL_SELECTION		48	-0.414346	-1.21847	0.298597	0.325968	1	5620	tags=31%, list=10%, signal=35%
GO_REGULATION_OF_VIRAL_ENTRY_INTO_HOST_CELL	GO_REGULATION_OF_VIRAL_ENTRY_INTO_HOST_CELL		30	-0.405241	-1.21845	0.238384	0.325738	1	6119	tags=33%, list=11%, signal=37%
GO_NODE_OF_RANVIER	GO_NODE_OF_RANVIER		15	-0.426587	-1.21841	0.215909	0.325511	1	7337	tags=40%, list=13%, signal=46%
GO_CARDIAC_MUSCLE_CELL_DIFFERENTIATION	GO_CARDIAC_MUSCLE_CELL_DIFFERENTIATION		125	-0.289735	-1.2184	0.188755	0.325253	1	7481	tags=29%, list=14%, signal=33%
GO_OVULATION_CYCLE_PROCESS	GO_OVULATION_CYCLE_PROCESS		47	-0.344658	-1.21824	0.183673	0.325201	1	6716	tags=30%, list=12%, signal=34%
GO_ENDOCYTIC_VESICLE_MEMBRANE	GO_ENDOCYTIC_VESICLE_MEMBRANE		163	-0.327183	-1.21823	0.22973	0.324943	1	7446	tags=29%, list=13%, signal=34%
GO_SERINE_TYPE_ENDOPEPTIDASE_INHIBITOR_ACTIVITY	GO_SERINE_TYPE_ENDOPEPTIDASE_INHIBITOR_ACTIVITY		93	-0.34337	-1.21798	0.173038	0.325006	1	6798	tags=26%, list=12%, signal=29%
GO_ODONTOGENESIS	GO_ODONTOGENESIS		127	-0.312707	-1.21771	0.2	0.325083	1	7563	tags=29%, list=14%, signal=34%
GO_POSITIVE_REGULATION_OF_CARDIAC_MUSCLE_CELL_DIFFERENTIATION	GO_POSITIVE_REGULATION_OF_CARDIAC_MUSCLE_CELL_DIFFERENTIATION		25	-0.374958	-1.21757	0.20751	0.324985	1	11256	tags=44%, list=20%, signal=55%
GO_POSITIVE_REGULATION_OF_ION_TRANSPORT	GO_POSITIVE_REGULATION_OF_ION_TRANSPORT		265	-0.294858	-1.21712	0.162109	0.325309	1	6723	tags=26%, list=12%, signal=30%
GO_SKELETAL_MUSCLE_ADAPTATION	GO_SKELETAL_MUSCLE_ADAPTATION		30	-0.388619	-1.21647	0.217565	0.325934	1	5448	tags=33%, list=10%, signal=37%
GO_REGULATION_OF_CALCIUM_ION_IMPORT	GO_REGULATION_OF_CALCIUM_ION_IMPORT		36	-0.375778	-1.21611	0.227723	0.326145	1	8175	tags=31%, list=15%, signal=36%
GO_REGULATION_OF_FEEDING_BEHAVIOR	GO_REGULATION_OF_FEEDING_BEHAVIOR		27	-0.370649	-1.21574	0.176584	0.326379	1	11391	tags=37%, list=21%, signal=47%
GO_DEVELOPMENTAL_GROWTH_INVOLVED_IN_MORPHOGENESIS	GO_DEVELOPMENTAL_GROWTH_INVOLVED_IN_MORPHOGENESIS		229	-0.296443	-1.2154	0.193939	0.326538	1	4385	tags=19%, list=8%, signal=21%
GO_RESPONSE_TO_MURAMYL_DIPEPTIDE	GO_RESPONSE_TO_MURAMYL_DIPEPTIDE		20	-0.424013	-1.21534	0.255906	0.326354	1	2710	tags=25%, list=5%, signal=26%
GO_MUSCLE_TISSUE_DEVELOPMENT	GO_MUSCLE_TISSUE_DEVELOPMENT		399	-0.275666	-1.21532	0.154309	0.326123	1	6870	tags=24%, list=12%, signal=27%
GO_CHEMICAL_SYNAPTIC_TRANSMISSION_POSTSYNAPTIC	GO_CHEMICAL_SYNAPTIC_TRANSMISSION_POSTSYNAPTIC		108	-0.312931	-1.21528	0.178218	0.325903	1	6600	tags=25%, list=12%, signal=28%
GO_PROTEIN_TRANSPORT_WITHIN_LIPID_BILAYER	GO_PROTEIN_TRANSPORT_WITHIN_LIPID_BILAYER		53	-0.340061	-1.21523	0.188931	0.325698	1	6704	tags=25%, list=12%, signal=28%
GO_REGULATION_OF_GLIAL_CELL_MIGRATION	GO_REGULATION_OF_GLIAL_CELL_MIGRATION		16	-0.463835	-1.21512	0.262846	0.32559	1	12767	tags=63%, list=23%, signal=81%
GO_LYMPH_VESSEL_MORPHOGENESIS	GO_LYMPH_VESSEL_MORPHOGENESIS		19	-0.429184	-1.21489	0.230769	0.325626	1	6834	tags=37%, list=12%, signal=42%
GO_REGULATION_OF_PROTEIN_LOCALIZATION_TO_PLASMA_MEMBRANE	GO_REGULATION_OF_PROTEIN_LOCALIZATION_TO_PLASMA_MEMBRANE		92	-0.310664	-1.21462	0.195029	0.325685	1	6870	tags=26%, list=12%, signal=30%
GO_MYOSIN_BINDING	GO_MYOSIN_BINDING		67	-0.320517	-1.21441	0.193613	0.325666	1	7517	tags=34%, list=14%, signal=40%
GO_EYE_PHOTORECEPTOR_CELL_DIFFERENTIATION	GO_EYE_PHOTORECEPTOR_CELL_DIFFERENTIATION		46	-0.326647	-1.21396	0.181452	0.325994	1	8112	tags=28%, list=15%, signal=33%
GO_REGULATION_OF_NEUROLOGICAL_SYSTEM_PROCESS	GO_REGULATION_OF_NEUROLOGICAL_SYSTEM_PROCESS		130	-0.297421	-1.21391	0.182178	0.32578	1	6907	tags=23%, list=12%, signal=26%
GO_ACETYLGALACTOSAMINYLTRANSFERASE_ACTIVITY	GO_ACETYLGALACTOSAMINYLTRANSFERASE_ACTIVITY		47	-0.359781	-1.2134	0.217973	0.326241	1	5711	tags=32%, list=10%, signal=36%
GO_POSITIVE_REGULATION_OF_RESPONSE_TO_EXTERNAL_STIMULUS	GO_POSITIVE_REGULATION_OF_RESPONSE_TO_EXTERNAL_STIMULUS		305	-0.304071	-1.21273	0.215264	0.326861	1	7366	tags=27%, list=13%, signal=31%
GO_EXTRACELLULAR_MATRIX_STRUCTURAL_CONSTITUENT_CONFERRING_TENSILE_STRENGTH	GO_EXTRACELLULAR_MATRIX_STRUCTURAL_CONSTITUENT_CONFERRING_TENSILE_STRENGTH		41	-0.448	-1.21247	0.302658	0.326949	1	6133	tags=24%, list=11%, signal=27%
GO_9PLUS0_NON_MOTILE_CILIUM	GO_9PLUS0_NON_MOTILE_CILIUM		106	-0.290532	-1.21202	0.192872	0.327273	1	6530	tags=24%, list=12%, signal=27%
GO_EPITHELIAL_CELL_PROLIFERATION	GO_EPITHELIAL_CELL_PROLIFERATION		407	-0.26234	-1.21182	0.17732	0.327282	1	7275	tags=25%, list=13%, signal=28%
GO_NEGATIVE_REGULATION_OF_GTPASE_ACTIVITY	GO_NEGATIVE_REGULATION_OF_GTPASE_ACTIVITY		47	-0.325948	-1.2101	0.192079	0.329192	1	6342	tags=36%, list=11%, signal=41%
GO_ENDOTHELIAL_CELL_PROLIFERATION	GO_ENDOTHELIAL_CELL_PROLIFERATION		175	-0.285594	-1.20969	0.214433	0.329483	1	9065	tags=30%, list=16%, signal=36%
GO_REGULATION_OF_TOLL_LIKE_RECEPTOR_SIGNALING_PATHWAY	GO_REGULATION_OF_TOLL_LIKE_RECEPTOR_SIGNALING_PATHWAY		68	-0.324653	-1.20949	0.218814	0.329477	1	8492	tags=31%, list=15%, signal=36%
GO_RELEASE_OF_SEQUESTERED_CALCIUM_ION_INTO_CYTOSOL_BY_ENDOPLASMIC_RETICULUM	GO_RELEASE_OF_SEQUESTERED_CALCIUM_ION_INTO_CYTOSOL_BY_ENDOPLASMIC_RETICULUM		34	-0.349293	-1.20925	0.225673	0.329536	1	5509	tags=26%, list=10%, signal=29%
GO_BLOOD_COAGULATION_INTRINSIC_PATHWAY	GO_BLOOD_COAGULATION_INTRINSIC_PATHWAY		18	-0.510273	-1.20923	0.257812	0.329306	1	3422	tags=33%, list=6%, signal=36%
GO_NEGATIVE_REGULATION_OF_ACTIN_FILAMENT_DEPOLYMERIZATION	GO_NEGATIVE_REGULATION_OF_ACTIN_FILAMENT_DEPOLYMERIZATION		40	-0.354464	-1.20901	0.240704	0.329333	1	5622	tags=30%, list=10%, signal=33%
GO_BLOOD_VESSEL_REMODELING	GO_BLOOD_VESSEL_REMODELING		39	-0.362726	-1.20879	0.219262	0.329362	1	6834	tags=31%, list=12%, signal=35%
GO_PHOSPHATIDYLINOSITOL_BINDING	GO_PHOSPHATIDYLINOSITOL_BINDING		242	-0.280093	-1.20864	0.203742	0.329327	1	5426	tags=22%, list=10%, signal=25%
GO_PROTEIN_CATABOLIC_PROCESS_IN_THE_VACUOLE	GO_PROTEIN_CATABOLIC_PROCESS_IN_THE_VACUOLE		15	-0.463984	-1.20814	0.227969	0.32969	1	8719	tags=47%, list=16%, signal=55%
GO_REGULATION_OF_ORGAN_GROWTH	GO_REGULATION_OF_ORGAN_GROWTH		108	-0.293736	-1.20791	0.207627	0.329725	1	3450	tags=16%, list=6%, signal=17%
GO_JNK_CASCADE	GO_JNK_CASCADE		210	-0.26896	-1.20638	0.204918	0.331512	1	7883	tags=24%, list=14%, signal=28%
GO_REGULATION_OF_PLASMA_LIPOPROTEIN_PARTICLE_LEVELS	GO_REGULATION_OF_PLASMA_LIPOPROTEIN_PARTICLE_LEVELS		99	-0.330685	-1.20628	0.226488	0.331384	1	7204	tags=28%, list=13%, signal=32%
GO_NEURON_RECOGNITION	GO_NEURON_RECOGNITION		47	-0.365539	-1.20623	0.217973	0.331175	1	3712	tags=26%, list=7%, signal=27%
GO_REGULATION_OF_PHAGOCYTOSIS	GO_REGULATION_OF_PHAGOCYTOSIS		88	-0.357583	-1.20618	0.266129	0.330974	1	6457	tags=32%, list=12%, signal=36%
GO_REGULATION_OF_CYCLASE_ACTIVITY	GO_REGULATION_OF_CYCLASE_ACTIVITY		44	-0.33782	-1.20613	0.193294	0.330774	1	10428	tags=34%, list=19%, signal=42%
GO_LOCALIZATION_WITHIN_MEMBRANE	GO_LOCALIZATION_WITHIN_MEMBRANE		147	-0.291875	-1.20591	0.188716	0.330794	1	7341	tags=29%, list=13%, signal=33%
GO_NEGATIVE_REGULATION_OF_INTERLEUKIN_6_PRODUCTION	GO_NEGATIVE_REGULATION_OF_INTERLEUKIN_6_PRODUCTION		41	-0.406315	-1.20574	0.262097	0.330745	1	6822	tags=29%, list=12%, signal=33%
GO_POSITIVE_REGULATION_OF_EPITHELIAL_CELL_APOPTOTIC_PROCESS	GO_POSITIVE_REGULATION_OF_EPITHELIAL_CELL_APOPTOTIC_PROCESS		35	-0.362032	-1.20572	0.228745	0.330518	1	4083	tags=20%, list=7%, signal=22%
GO_CILIARY_BASE	GO_CILIARY_BASE		35	-0.372403	-1.20476	0.247899	0.331506	1	8458	tags=34%, list=15%, signal=40%
GO_GROWTH_INVOLVED_IN_SYMBIOTIC_INTERACTION	GO_GROWTH_INVOLVED_IN_SYMBIOTIC_INTERACTION		18	-0.446251	-1.20468	0.241517	0.33136	1	7366	tags=33%, list=13%, signal=38%
GO_ORGANIC_ANION_TRANSPORT	GO_ORGANIC_ANION_TRANSPORT		485	-0.259561	-1.20444	0.149495	0.331397	1	7905	tags=25%, list=14%, signal=29%
GO_SKELETAL_MUSCLE_CELL_PROLIFERATION	GO_SKELETAL_MUSCLE_CELL_PROLIFERATION		15	-0.422693	-1.20395	0.237581	0.331788	1	5137	tags=27%, list=9%, signal=29%
GO_RNA_POLYMERASE_II_ACTIVATING_TRANSCRIPTION_FACTOR_BINDING	GO_RNA_POLYMERASE_II_ACTIVATING_TRANSCRIPTION_FACTOR_BINDING		41	-0.352476	-1.20355	0.240079	0.332042	1	7028	tags=29%, list=13%, signal=34%
GO_POSITIVE_REGULATION_OF_CATION_CHANNEL_ACTIVITY	GO_POSITIVE_REGULATION_OF_CATION_CHANNEL_ACTIVITY		66	-0.33144	-1.2032	0.208092	0.332259	1	6723	tags=27%, list=12%, signal=31%
GO_AMYLOID_BETA_METABOLIC_PROCESS	GO_AMYLOID_BETA_METABOLIC_PROCESS		42	-0.336181	-1.20316	0.198795	0.332056	1	4886	tags=21%, list=9%, signal=23%
GO_LIPOSACCHARIDE_METABOLIC_PROCESS	GO_LIPOSACCHARIDE_METABOLIC_PROCESS		50	-0.347669	-1.2031	0.226667	0.331876	1	3748	tags=24%, list=7%, signal=26%
GO_PLATELET_ALPHA_GRANULE	GO_PLATELET_ALPHA_GRANULE		91	-0.338486	-1.20295	0.22288	0.331796	1	6186	tags=24%, list=11%, signal=27%
GO_REGULATION_OF_DENDRITE_MORPHOGENESIS	GO_REGULATION_OF_DENDRITE_MORPHOGENESIS		89	-0.307706	-1.20126	0.216867	0.333694	1	5155	tags=25%, list=9%, signal=27%
GO_REGULATION_OF_ODONTOGENESIS	GO_REGULATION_OF_ODONTOGENESIS		27	-0.376033	-1.20091	0.209256	0.333919	1	5098	tags=26%, list=9%, signal=29%
GO_MUSCLE_CELL_MIGRATION	GO_MUSCLE_CELL_MIGRATION		91	-0.304604	-1.19948	0.200413	0.335581	1	5449	tags=25%, list=10%, signal=28%
GO_SENSORY_PERCEPTION_OF_LIGHT_STIMULUS	GO_SENSORY_PERCEPTION_OF_LIGHT_STIMULUS		211	-0.258345	-1.19943	0.149675	0.33538	1	8836	tags=26%, list=16%, signal=30%
GO_SYNAPTIC_MEMBRANE	GO_SYNAPTIC_MEMBRANE		428	-0.28354	-1.19935	0.191837	0.335223	1	6846	tags=23%, list=12%, signal=26%
GO_POSITIVE_REGULATION_OF_ION_TRANSMEMBRANE_TRANSPORT	GO_POSITIVE_REGULATION_OF_ION_TRANSMEMBRANE_TRANSPORT		149	-0.29877	-1.19925	0.178571	0.335097	1	6723	tags=27%, list=12%, signal=30%
GO_RUFFLE	GO_RUFFLE		168	-0.303562	-1.1992	0.21063	0.334899	1	7449	tags=30%, list=13%, signal=35%
GO_POSITIVE_REGULATION_OF_TISSUE_REMODELING	GO_POSITIVE_REGULATION_OF_TISSUE_REMODELING		37	-0.352017	-1.19897	0.227926	0.334925	1	6283	tags=27%, list=11%, signal=30%
GO_REGULATION_OF_MAP_KINASE_ACTIVITY	GO_REGULATION_OF_MAP_KINASE_ACTIVITY		334	-0.260807	-1.19883	0.191057	0.334859	1	7933	tags=26%, list=14%, signal=30%
GO_HEART_TRABECULA_FORMATION	GO_HEART_TRABECULA_FORMATION		15	-0.452585	-1.19868	0.252033	0.334771	1	3081	tags=27%, list=6%, signal=28%
GO_TRANSCRIPTION_COACTIVATOR_BINDING	GO_TRANSCRIPTION_COACTIVATOR_BINDING		22	-0.37212	-1.19867	0.228216	0.334532	1	10716	tags=41%, list=19%, signal=51%
GO_POSITIVE_REGULATION_OF_BLOOD_PRESSURE	GO_POSITIVE_REGULATION_OF_BLOOD_PRESSURE		35	-0.37475	-1.19797	0.217131	0.335191	1	6482	tags=29%, list=12%, signal=32%
GO_ICOSANOID_BIOSYNTHETIC_PROCESS	GO_ICOSANOID_BIOSYNTHETIC_PROCESS		36	-0.358497	-1.19783	0.234694	0.335111	1	1174	tags=19%, list=2%, signal=20%
GO_ORGANIC_ACID_TRANSPORT	GO_ORGANIC_ACID_TRANSPORT		328	-0.267255	-1.19755	0.150101	0.335243	1	7905	tags=26%, list=14%, signal=30%
GO_EXTERNAL_SIDE_OF_PLASMA_MEMBRANE	GO_EXTERNAL_SIDE_OF_PLASMA_MEMBRANE		372	-0.340187	-1.19712	0.299803	0.33556	1	7062	tags=24%, list=13%, signal=28%
GO_ERYTHROCYTE_MATURATION	GO_ERYTHROCYTE_MATURATION		15	-0.427032	-1.19678	0.219231	0.33574	1	6978	tags=47%, list=13%, signal=53%
GO_POSITIVE_REGULATION_OF_NEUROTRANSMITTER_SECRETION	GO_POSITIVE_REGULATION_OF_NEUROTRANSMITTER_SECRETION		22	-0.386107	-1.19661	0.245614	0.335728	1	3735	tags=23%, list=7%, signal=24%
GO_PLASMA_LIPOPROTEIN_PARTICLE_CLEARANCE	GO_PLASMA_LIPOPROTEIN_PARTICLE_CLEARANCE		67	-0.338255	-1.19588	0.231358	0.336416	1	7204	tags=30%, list=13%, signal=34%
GO_POSITIVE_REGULATION_OF_ACTIN_CYTOSKELETON_REORGANIZATION	GO_POSITIVE_REGULATION_OF_ACTIN_CYTOSKELETON_REORGANIZATION		18	-0.40067	-1.19588	0.219608	0.336156	1	5717	tags=28%, list=10%, signal=31%
GO_MECHANORECEPTOR_DIFFERENTIATION	GO_MECHANORECEPTOR_DIFFERENTIATION		59	-0.311643	-1.19541	0.189583	0.336529	1	8994	tags=27%, list=16%, signal=32%
GO_FATTY_ACID_BINDING	GO_FATTY_ACID_BINDING		34	-0.361654	-1.19433	0.201195	0.337735	1	7481	tags=32%, list=14%, signal=37%
GO_DETECTION_OF_BIOTIC_STIMULUS	GO_DETECTION_OF_BIOTIC_STIMULUS		22	-0.444637	-1.19389	0.267748	0.338104	1	1821	tags=18%, list=3%, signal=19%
GO_REGULATION_OF_LIPOPOLYSACCHARIDE_MEDIATED_SIGNALING_PATHWAY	GO_REGULATION_OF_LIPOPOLYSACCHARIDE_MEDIATED_SIGNALING_PATHWAY		25	-0.364436	-1.1926	0.231557	0.339574	1	8128	tags=40%, list=15%, signal=47%
GO_ANDROGEN_METABOLIC_PROCESS	GO_ANDROGEN_METABOLIC_PROCESS		15	-0.411012	-1.1924	0.228106	0.339575	1	8378	tags=33%, list=15%, signal=39%
GO_NEGATIVE_REGULATION_OF_RESPONSE_TO_WOUNDING	GO_NEGATIVE_REGULATION_OF_RESPONSE_TO_WOUNDING		87	-0.33136	-1.19238	0.230337	0.339347	1	7275	tags=25%, list=13%, signal=29%
GO_NEGATIVE_REGULATION_OF_MONOOXYGENASE_ACTIVITY	GO_NEGATIVE_REGULATION_OF_MONOOXYGENASE_ACTIVITY		19	-0.398301	-1.19222	0.262136	0.33929	1	4994	tags=32%, list=9%, signal=35%
GO_AMINOGLYCAN_METABOLIC_PROCESS	GO_AMINOGLYCAN_METABOLIC_PROCESS		133	-0.310016	-1.19206	0.250958	0.339201	1	9295	tags=35%, list=17%, signal=42%
GO_LONG_CHAIN_FATTY_ACID_TRANSPORT	GO_LONG_CHAIN_FATTY_ACID_TRANSPORT		69	-0.313645	-1.1902	0.185417	0.34144	1	7842	tags=28%, list=14%, signal=32%
GO_BRANCHING_INVOLVED_IN_BLOOD_VESSEL_MORPHOGENESIS	GO_BRANCHING_INVOLVED_IN_BLOOD_VESSEL_MORPHOGENESIS		30	-0.368566	-1.19009	0.287402	0.341335	1	2492	tags=17%, list=5%, signal=17%
GO_NEGATIVE_REGULATION_OF_TOR_SIGNALING	GO_NEGATIVE_REGULATION_OF_TOR_SIGNALING		48	-0.315327	-1.18977	0.245868	0.341495	1	9239	tags=40%, list=17%, signal=47%
GO_DEACETYLASE_ACTIVITY	GO_DEACETYLASE_ACTIVITY		44	-0.339087	-1.18972	0.238659	0.341294	1	7083	tags=32%, list=13%, signal=36%
GO_SEQUESTERING_OF_TRIGLYCERIDE	GO_SEQUESTERING_OF_TRIGLYCERIDE		15	-0.416756	-1.18962	0.235412	0.341169	1	7481	tags=40%, list=14%, signal=46%
GO_CELLULAR_RESPONSE_TO_GROWTH_HORMONE_STIMULUS	GO_CELLULAR_RESPONSE_TO_GROWTH_HORMONE_STIMULUS		24	-0.400172	-1.18897	0.25462	0.341795	1	7974	tags=38%, list=14%, signal=44%
GO_NEGATIVE_REGULATION_OF_MYOBLAST_DIFFERENTIATION	GO_NEGATIVE_REGULATION_OF_MYOBLAST_DIFFERENTIATION		25	-0.396827	-1.1888	0.259615	0.341756	1	6977	tags=40%, list=13%, signal=46%
GO_PERINUCLEAR_ENDOPLASMIC_RETICULUM	GO_PERINUCLEAR_ENDOPLASMIC_RETICULUM		21	-0.369335	-1.18737	0.242063	0.343379	1	6045	tags=29%, list=11%, signal=32%
GO_PHOSPHATIDYLINOSITOL_3_PHOSPHATE_BINDING	GO_PHOSPHATIDYLINOSITOL_3_PHOSPHATE_BINDING		37	-0.337108	-1.18707	0.25	0.34353	1	2957	tags=22%, list=5%, signal=23%
GO_NEGATIVE_REGULATION_OF_IMMUNE_SYSTEM_PROCESS	GO_NEGATIVE_REGULATION_OF_IMMUNE_SYSTEM_PROCESS		446	-0.282853	-1.18561	0.27163	0.345203	1	6251	tags=23%, list=11%, signal=26%
GO_REGULATION_OF_HOMOTYPIC_CELL_CELL_ADHESION	GO_REGULATION_OF_HOMOTYPIC_CELL_CELL_ADHESION		24	-0.378426	-1.18553	0.217557	0.345016	1	8141	tags=38%, list=15%, signal=44%
GO_PLATELET_DEGRANULATION	GO_PLATELET_DEGRANULATION		128	-0.323937	-1.18519	0.239089	0.345154	1	9315	tags=30%, list=17%, signal=37%
GO_NEGATIVE_REGULATION_OF_CATION_CHANNEL_ACTIVITY	GO_NEGATIVE_REGULATION_OF_CATION_CHANNEL_ACTIVITY		48	-0.314792	-1.18401	0.205231	0.346428	1	5467	tags=27%, list=10%, signal=30%
GO_POLARIZED_EPITHELIAL_CELL_DIFFERENTIATION	GO_POLARIZED_EPITHELIAL_CELL_DIFFERENTIATION		19	-0.378882	-1.18365	0.210953	0.346627	1	3093	tags=26%, list=6%, signal=28%
GO_COATED_VESICLE	GO_COATED_VESICLE		282	-0.279126	-1.1833	0.220039	0.346847	1	5918	tags=21%, list=11%, signal=24%
GO_LEUKOCYTE_ADHESION_TO_VASCULAR_ENDOTHELIAL_CELL	GO_LEUKOCYTE_ADHESION_TO_VASCULAR_ENDOTHELIAL_CELL		38	-0.376787	-1.1832	0.250988	0.346718	1	8368	tags=32%, list=15%, signal=37%
GO_ER_TO_GOLGI_TRANSPORT_VESICLE_MEMBRANE	GO_ER_TO_GOLGI_TRANSPORT_VESICLE_MEMBRANE		60	-0.359388	-1.18274	0.278884	0.347071	1	4372	tags=27%, list=8%, signal=29%
GO_T_HELPER_17_TYPE_IMMUNE_RESPONSE	GO_T_HELPER_17_TYPE_IMMUNE_RESPONSE		27	-0.391161	-1.18211	0.283401	0.347642	1	11503	tags=44%, list=21%, signal=56%
GO_AXON_ENSHEATHMENT_IN_CENTRAL_NERVOUS_SYSTEM	GO_AXON_ENSHEATHMENT_IN_CENTRAL_NERVOUS_SYSTEM		20	-0.386223	-1.18198	0.240166	0.347559	1	6457	tags=30%, list=12%, signal=34%
GO_NITRIC_OXIDE_BIOSYNTHETIC_PROCESS	GO_NITRIC_OXIDE_BIOSYNTHETIC_PROCESS		74	-0.30697	-1.18174	0.227898	0.347625	1	5690	tags=23%, list=10%, signal=26%
GO_INSULIN_SECRETION	GO_INSULIN_SECRETION		204	-0.282512	-1.18053	0.18254	0.349013	1	7985	tags=27%, list=14%, signal=31%
GO_POSITIVE_REGULATION_OF_CARDIOCYTE_DIFFERENTIATION	GO_POSITIVE_REGULATION_OF_CARDIOCYTE_DIFFERENTIATION		35	-0.353975	-1.18034	0.252988	0.34901	1	11256	tags=37%, list=20%, signal=47%
GO_DETECTION_OF_LIGHT_STIMULUS_INVOLVED_IN_SENSORY_PERCEPTION	GO_DETECTION_OF_LIGHT_STIMULUS_INVOLVED_IN_SENSORY_PERCEPTION		17	-0.385228	-1.17982	0.249489	0.34944	1	5825	tags=29%, list=11%, signal=33%
GO_POSITIVE_REGULATION_OF_GLUCOSE_TRANSMEMBRANE_TRANSPORT	GO_POSITIVE_REGULATION_OF_GLUCOSE_TRANSMEMBRANE_TRANSPORT		43	-0.346808	-1.17944	0.23251	0.349701	1	6208	tags=23%, list=11%, signal=26%
GO_PROTEOGLYCAN_BINDING	GO_PROTEOGLYCAN_BINDING		36	-0.391811	-1.17942	0.279693	0.349458	1	5361	tags=25%, list=10%, signal=28%
GO_CELLULAR_RESPONSE_TO_GLUCAGON_STIMULUS	GO_CELLULAR_RESPONSE_TO_GLUCAGON_STIMULUS		26	-0.377934	-1.17926	0.212185	0.349418	1	5765	tags=27%, list=10%, signal=30%
GO_POSITIVE_REGULATION_OF_LYMPHOCYTE_DIFFERENTIATION	GO_POSITIVE_REGULATION_OF_LYMPHOCYTE_DIFFERENTIATION		92	-0.358363	-1.17915	0.288306	0.349308	1	6899	tags=32%, list=12%, signal=36%
GO_REGULATION_OF_CARDIAC_MUSCLE_TISSUE_DEVELOPMENT	GO_REGULATION_OF_CARDIAC_MUSCLE_TISSUE_DEVELOPMENT		96	-0.299738	-1.17914	0.224532	0.349051	1	6870	tags=24%, list=12%, signal=27%
GO_POSITIVE_REGULATION_OF_BMP_SIGNALING_PATHWAY	GO_POSITIVE_REGULATION_OF_BMP_SIGNALING_PATHWAY		31	-0.368543	-1.17882	0.241237	0.349252	1	10537	tags=39%, list=19%, signal=48%
GO_CELL_CELL_ADHESION_MEDIATED_BY_CADHERIN	GO_CELL_CELL_ADHESION_MEDIATED_BY_CADHERIN		42	-0.341943	-1.17873	0.230453	0.349118	1	6870	tags=31%, list=12%, signal=35%
GO_EXTRINSIC_COMPONENT_OF_CYTOPLASMIC_SIDE_OF_PLASMA_MEMBRANE	GO_EXTRINSIC_COMPONENT_OF_CYTOPLASMIC_SIDE_OF_PLASMA_MEMBRANE		88	-0.303534	-1.1785	0.247544	0.349161	1	6014	tags=26%, list=11%, signal=29%
GO_REGULATION_OF_LIPID_LOCALIZATION	GO_REGULATION_OF_LIPID_LOCALIZATION		149	-0.275193	-1.17845	0.214145	0.348956	1	8141	tags=27%, list=15%, signal=31%
GO_REGULATION_OF_GLOMERULUS_DEVELOPMENT	GO_REGULATION_OF_GLOMERULUS_DEVELOPMENT		15	-0.450835	-1.17815	0.24031	0.349119	1	8760	tags=33%, list=16%, signal=40%
GO_CILIARY_BASAL_BODY	GO_CILIARY_BASAL_BODY		119	-0.330416	-1.17802	0.28866	0.349026	1	5214	tags=32%, list=9%, signal=35%
GO_POSITIVE_REGULATION_OF_LIPID_TRANSPORT	GO_POSITIVE_REGULATION_OF_LIPID_TRANSPORT		61	-0.320574	-1.1775	0.181452	0.34948	1	8141	tags=30%, list=15%, signal=35%
GO_POSITIVE_REGULATION_OF_EPITHELIAL_CELL_DIFFERENTIATION	GO_POSITIVE_REGULATION_OF_EPITHELIAL_CELL_DIFFERENTIATION		64	-0.306537	-1.17736	0.222904	0.349409	1	11272	tags=33%, list=20%, signal=41%
GO_INORGANIC_ANION_TRANSMEMBRANE_TRANSPORTER_ACTIVITY	GO_INORGANIC_ANION_TRANSMEMBRANE_TRANSPORTER_ACTIVITY		145	-0.28121	-1.17623	0.186747	0.350626	1	7019	tags=22%, list=13%, signal=25%
GO_POSITIVE_REGULATION_OF_MAP_KINASE_ACTIVITY	GO_POSITIVE_REGULATION_OF_MAP_KINASE_ACTIVITY		256	-0.262397	-1.17596	0.219512	0.350713	1	7933	tags=25%, list=14%, signal=30%
GO_REGULATION_OF_ACTION_POTENTIAL	GO_REGULATION_OF_ACTION_POTENTIAL		52	-0.319931	-1.17593	0.234252	0.350514	1	7336	tags=35%, list=13%, signal=40%
GO_SECRETORY_GRANULE_MEMBRANE	GO_SECRETORY_GRANULE_MEMBRANE		297	-0.295088	-1.17561	0.264822	0.350697	1	8664	tags=29%, list=16%, signal=34%
GO_REGULATION_OF_PROTEIN_LOCALIZATION_TO_CELL_PERIPHERY	GO_REGULATION_OF_PROTEIN_LOCALIZATION_TO_CELL_PERIPHERY		110	-0.292877	-1.17515	0.223485	0.351073	1	7134	tags=27%, list=13%, signal=31%
GO_MAIN_AXON	GO_MAIN_AXON		67	-0.342903	-1.17499	0.254438	0.351016	1	7792	tags=31%, list=14%, signal=36%
GO_NEGATIVE_REGULATION_OF_CALCINEURIN_MEDIATED_SIGNALING	GO_NEGATIVE_REGULATION_OF_CALCINEURIN_MEDIATED_SIGNALING		17	-0.396004	-1.17478	0.242	0.351007	1	9490	tags=41%, list=17%, signal=50%
GO_SECONDARY_ALCOHOL_METABOLIC_PROCESS	GO_SECONDARY_ALCOHOL_METABOLIC_PROCESS		85	-0.338091	-1.17477	0.235849	0.350762	1	9762	tags=34%, list=18%, signal=41%
GO_REGULATION_OF_FAT_CELL_DIFFERENTIATION	GO_REGULATION_OF_FAT_CELL_DIFFERENTIATION		125	-0.284484	-1.17447	0.209709	0.350919	1	5419	tags=20%, list=10%, signal=22%
GO_POSITIVE_REGULATION_OF_CELL_ADHESION	GO_POSITIVE_REGULATION_OF_CELL_ADHESION		396	-0.297269	-1.17354	0.291089	0.351895	1	7709	tags=28%, list=14%, signal=32%
GO_POSITIVE_CHEMOTAXIS	GO_POSITIVE_CHEMOTAXIS		68	-0.332587	-1.17353	0.247967	0.351637	1	3021	tags=21%, list=5%, signal=22%
GO_APOPTOTIC_PROCESS_INVOLVED_IN_DEVELOPMENT	GO_APOPTOTIC_PROCESS_INVOLVED_IN_DEVELOPMENT		34	-0.364004	-1.17347	0.249485	0.351449	1	1707	tags=18%, list=3%, signal=18%
GO_NEGATIVE_REGULATION_OF_LIPID_TRANSPORT	GO_NEGATIVE_REGULATION_OF_LIPID_TRANSPORT		39	-0.32761	-1.17332	0.251485	0.351428	1	10375	tags=33%, list=19%, signal=41%
GO_REGULATION_OF_MYOTUBE_DIFFERENTIATION	GO_REGULATION_OF_MYOTUBE_DIFFERENTIATION		57	-0.320271	-1.17251	0.230315	0.352228	1	5137	tags=25%, list=9%, signal=27%
GO_OSTEOBLAST_PROLIFERATION	GO_OSTEOBLAST_PROLIFERATION		27	-0.370837	-1.17228	0.266537	0.35226	1	5992	tags=30%, list=11%, signal=33%
GO_CD4_POSITIVE_ALPHA_BETA_T_CELL_ACTIVATION	GO_CD4_POSITIVE_ALPHA_BETA_T_CELL_ACTIVATION		86	-0.339747	-1.17207	0.290389	0.35227	1	4629	tags=28%, list=8%, signal=30%
GO_EPITHELIAL_STRUCTURE_MAINTENANCE	GO_EPITHELIAL_STRUCTURE_MAINTENANCE		28	-0.388997	-1.17187	0.267606	0.352255	1	4856	tags=21%, list=9%, signal=23%
GO_REGULATION_OF_KERATINOCYTE_PROLIFERATION	GO_REGULATION_OF_KERATINOCYTE_PROLIFERATION		29	-0.365847	-1.17183	0.229126	0.352053	1	6283	tags=31%, list=11%, signal=35%
GO_NEGATIVE_REGULATION_OF_CALCIUM_ION_TRANSMEMBRANE_TRANSPORT	GO_NEGATIVE_REGULATION_OF_CALCIUM_ION_TRANSMEMBRANE_TRANSPORT		38	-0.339468	-1.17154	0.242	0.352178	1	5098	tags=24%, list=9%, signal=26%
GO_STEREOCILIUM_BUNDLE	GO_STEREOCILIUM_BUNDLE		57	-0.303742	-1.17053	0.224242	0.35325	1	4713	tags=25%, list=9%, signal=27%
GO_NAD_DEPENDENT_PROTEIN_DEACETYLASE_ACTIVITY	GO_NAD_DEPENDENT_PROTEIN_DEACETYLASE_ACTIVITY		16	-0.41789	-1.17048	0.269618	0.353055	1	2950	tags=25%, list=5%, signal=26%
GO_MESONEPHRIC_TUBULE_MORPHOGENESIS	GO_MESONEPHRIC_TUBULE_MORPHOGENESIS		67	-0.339062	-1.17046	0.226891	0.352811	1	5098	tags=21%, list=9%, signal=23%
GO_REGULATION_OF_GASTRULATION	GO_REGULATION_OF_GASTRULATION		42	-0.345914	-1.17041	0.233202	0.352624	1	7355	tags=26%, list=13%, signal=30%
GO_GOLGI_TO_ENDOSOME_TRANSPORT	GO_GOLGI_TO_ENDOSOME_TRANSPORT		17	-0.412429	-1.17028	0.277551	0.352548	1	7003	tags=47%, list=13%, signal=54%
GO_ADHESION_OF_SYMBIONT_TO_HOST	GO_ADHESION_OF_SYMBIONT_TO_HOST		15	-0.445318	-1.1701	0.257253	0.35252	1	8128	tags=40%, list=15%, signal=47%
GO_NEGATIVE_REGULATION_OF_INFLAMMATORY_RESPONSE	GO_NEGATIVE_REGULATION_OF_INFLAMMATORY_RESPONSE		147	-0.287273	-1.17003	0.230038	0.352367	1	7883	tags=28%, list=14%, signal=32%
GO_POSITIVE_REGULATION_OF_CARTILAGE_DEVELOPMENT	GO_POSITIVE_REGULATION_OF_CARTILAGE_DEVELOPMENT		31	-0.356206	-1.16999	0.228963	0.352164	1	8760	tags=29%, list=16%, signal=34%
GO_RESPONSE_TO_PROSTAGLANDIN	GO_RESPONSE_TO_PROSTAGLANDIN		31	-0.33831	-1.16942	0.234	0.352701	1	7705	tags=35%, list=14%, signal=41%
GO_PLATELET_AGGREGATION	GO_PLATELET_AGGREGATION		58	-0.342581	-1.16806	0.262264	0.354215	1	7285	tags=33%, list=13%, signal=38%
GO_MONOAMINE_TRANSPORT	GO_MONOAMINE_TRANSPORT		89	-0.321893	-1.1674	0.234615	0.354851	1	6109	tags=21%, list=11%, signal=24%
GO_REGULATION_OF_LYASE_ACTIVITY	GO_REGULATION_OF_LYASE_ACTIVITY		45	-0.315387	-1.16726	0.215094	0.354796	1	10428	tags=33%, list=19%, signal=41%
GO_TUMOR_NECROSIS_FACTOR_BIOSYNTHETIC_PROCESS	GO_TUMOR_NECROSIS_FACTOR_BIOSYNTHETIC_PROCESS		23	-0.427994	-1.16714	0.301181	0.354706	1	4247	tags=22%, list=8%, signal=24%
GO_POSITIVE_REGULATION_OF_DEVELOPMENTAL_GROWTH	GO_POSITIVE_REGULATION_OF_DEVELOPMENTAL_GROWTH		181	-0.270681	-1.16708	0.209746	0.354531	1	6870	tags=22%, list=12%, signal=25%
GO_REGULATION_OF_LEUKOCYTE_DIFFERENTIATION	GO_REGULATION_OF_LEUKOCYTE_DIFFERENTIATION		268	-0.294852	-1.16668	0.284024	0.354834	1	5824	tags=24%, list=11%, signal=27%
GO_NEGATIVE_REGULATION_OF_CELL_ACTIVATION	GO_NEGATIVE_REGULATION_OF_CELL_ACTIVATION		191	-0.307949	-1.166	0.292398	0.355463	1	5824	tags=23%, list=11%, signal=25%
GO_REGULATION_OF_PEPTIDE_SECRETION	GO_REGULATION_OF_PEPTIDE_SECRETION		470	-0.262958	-1.16552	0.20198	0.355867	1	7861	tags=25%, list=14%, signal=29%
GO_GOLGI_TO_PLASMA_MEMBRANE_PROTEIN_TRANSPORT	GO_GOLGI_TO_PLASMA_MEMBRANE_PROTEIN_TRANSPORT		38	-0.320103	-1.16545	0.232179	0.355697	1	6452	tags=29%, list=12%, signal=33%
GO_LOW_DENSITY_LIPOPROTEIN_PARTICLE_BINDING	GO_LOW_DENSITY_LIPOPROTEIN_PARTICLE_BINDING		16	-0.439286	-1.16529	0.295938	0.35564	1	7057	tags=31%, list=13%, signal=36%
GO_SENSORY_PERCEPTION_OF_TASTE	GO_SENSORY_PERCEPTION_OF_TASTE		66	-0.323185	-1.16527	0.251656	0.355407	1	5647	tags=17%, list=10%, signal=19%
GO_ACETYLGLUCOSAMINYLTRANSFERASE_ACTIVITY	GO_ACETYLGLUCOSAMINYLTRANSFERASE_ACTIVITY		54	-0.309649	-1.16466	0.241779	0.355982	1	10321	tags=37%, list=19%, signal=45%
GO_REGULATION_OF_CHEMOTAXIS	GO_REGULATION_OF_CHEMOTAXIS		208	-0.296896	-1.16445	0.272374	0.356002	1	8972	tags=30%, list=16%, signal=35%
GO_POTASSIUM_ION_IMPORT_ACROSS_PLASMA_MEMBRANE	GO_POTASSIUM_ION_IMPORT_ACROSS_PLASMA_MEMBRANE		46	-0.331137	-1.16442	0.225191	0.355787	1	4945	tags=22%, list=9%, signal=24%
GO_POSITIVE_REGULATION_OF_CALCINEURIN_MEDIATED_SIGNALING	GO_POSITIVE_REGULATION_OF_CALCINEURIN_MEDIATED_SIGNALING		17	-0.398099	-1.16416	0.246	0.355868	1	4245	tags=29%, list=8%, signal=32%
GO_LYSOSOMAL_LUMEN	GO_LYSOSOMAL_LUMEN		93	-0.368932	-1.16391	0.285985	0.355961	1	8805	tags=39%, list=16%, signal=46%
GO_ENDOTHELIAL_CELL_CHEMOTAXIS	GO_ENDOTHELIAL_CELL_CHEMOTAXIS		29	-0.353541	-1.16377	0.254438	0.355889	1	8820	tags=28%, list=16%, signal=33%
GO_REGULATION_OF_INFLAMMATORY_RESPONSE	GO_REGULATION_OF_INFLAMMATORY_RESPONSE		342	-0.274927	-1.16368	0.256262	0.35576	1	5717	tags=22%, list=10%, signal=24%
GO_NEGATIVE_REGULATION_OF_RESPONSE_TO_EXTERNAL_STIMULUS	GO_NEGATIVE_REGULATION_OF_RESPONSE_TO_EXTERNAL_STIMULUS		338	-0.269126	-1.16332	0.211538	0.356044	1	8141	tags=26%, list=15%, signal=30%
GO_MODULATION_OF_EXCITATORY_POSTSYNAPTIC_POTENTIAL	GO_MODULATION_OF_EXCITATORY_POSTSYNAPTIC_POTENTIAL		41	-0.339953	-1.1633	0.248555	0.355798	1	4203	tags=24%, list=8%, signal=26%
GO_INTRINSIC_COMPONENT_OF_SYNAPTIC_MEMBRANE	GO_INTRINSIC_COMPONENT_OF_SYNAPTIC_MEMBRANE		167	-0.299889	-1.16276	0.22824	0.356289	1	8653	tags=27%, list=16%, signal=32%
GO_PHYSIOLOGICAL_CARDIAC_MUSCLE_HYPERTROPHY	GO_PHYSIOLOGICAL_CARDIAC_MUSCLE_HYPERTROPHY		32	-0.341174	-1.16169	0.243299	0.357446	1	1871	tags=19%, list=3%, signal=19%
GO_SYNCYTIUM_FORMATION	GO_SYNCYTIUM_FORMATION		55	-0.328621	-1.16126	0.251984	0.357803	1	10757	tags=40%, list=19%, signal=50%
GO_GASTRULATION_WITH_MOUTH_FORMING_SECOND	GO_GASTRULATION_WITH_MOUTH_FORMING_SECOND		28	-0.357936	-1.16071	0.25498	0.358278	1	6865	tags=29%, list=12%, signal=33%
GO_OSTEOCLAST_DEVELOPMENT	GO_OSTEOCLAST_DEVELOPMENT		19	-0.415547	-1.16038	0.283237	0.358444	1	8128	tags=32%, list=15%, signal=37%
GO_EYE_PHOTORECEPTOR_CELL_DEVELOPMENT	GO_EYE_PHOTORECEPTOR_CELL_DEVELOPMENT		35	-0.322146	-1.16029	0.240246	0.358297	1	8112	tags=29%, list=15%, signal=33%
GO_HORMONE_METABOLIC_PROCESS	GO_HORMONE_METABOLIC_PROCESS		219	-0.290143	-1.15884	0.209446	0.35999	1	7837	tags=26%, list=14%, signal=31%
GO_DOPAMINE_TRANSPORT	GO_DOPAMINE_TRANSPORT		52	-0.330197	-1.15879	0.258687	0.359802	1	5920	tags=21%, list=11%, signal=24%
GO_POSITIVE_REGULATION_OF_COLD_INDUCED_THERMOGENESIS	GO_POSITIVE_REGULATION_OF_COLD_INDUCED_THERMOGENESIS		97	-0.279848	-1.15878	0.244399	0.35956	1	5675	tags=23%, list=10%, signal=25%
GO_RESPONSE_TO_UV_B	GO_RESPONSE_TO_UV_B		18	-0.396113	-1.15837	0.265774	0.359846	1	9239	tags=44%, list=17%, signal=53%
GO_NEGATIVE_REGULATION_OF_SYNAPSE_ORGANIZATION	GO_NEGATIVE_REGULATION_OF_SYNAPSE_ORGANIZATION		24	-0.350517	-1.15832	0.251559	0.359663	1	7341	tags=25%, list=13%, signal=29%
GO_TRIGLYCERIDE_CATABOLIC_PROCESS	GO_TRIGLYCERIDE_CATABOLIC_PROCESS		33	-0.380985	-1.1581	0.268537	0.359723	1	5958	tags=24%, list=11%, signal=27%
GO_REGULATION_OF_MYELOID_CELL_DIFFERENTIATION	GO_REGULATION_OF_MYELOID_CELL_DIFFERENTIATION		250	-0.278852	-1.15752	0.237113	0.360241	1	5752	tags=24%, list=10%, signal=27%
GO_CELL_PROLIFERATION_INVOLVED_IN_HEART_MORPHOGENESIS	GO_CELL_PROLIFERATION_INVOLVED_IN_HEART_MORPHOGENESIS		18	-0.397929	-1.15721	0.274298	0.360371	1	8760	tags=28%, list=16%, signal=33%
GO_NEGATIVE_REGULATION_OF_VIRAL_RELEASE_FROM_HOST_CELL	GO_NEGATIVE_REGULATION_OF_VIRAL_RELEASE_FROM_HOST_CELL		15	-0.443852	-1.15712	0.3	0.360236	1	3897	tags=33%, list=7%, signal=36%
GO_SARCOPLASMIC_RETICULUM_MEMBRANE	GO_SARCOPLASMIC_RETICULUM_MEMBRANE		38	-0.323412	-1.15701	0.248509	0.360118	1	5766	tags=32%, list=10%, signal=35%
GO_REGULATION_OF_CAMP_DEPENDENT_PROTEIN_KINASE_ACTIVITY	GO_REGULATION_OF_CAMP_DEPENDENT_PROTEIN_KINASE_ACTIVITY		16	-0.394102	-1.15587	0.309381	0.361395	1	5301	tags=31%, list=10%, signal=35%
GO_SEH1_ASSOCIATED_COMPLEX	GO_SEH1_ASSOCIATED_COMPLEX		17	-0.397142	-1.15585	0.276892	0.361162	1	6884	tags=41%, list=12%, signal=47%
GO_CILIARY_TRANSITION_ZONE	GO_CILIARY_TRANSITION_ZONE		64	-0.334798	-1.15539	0.297131	0.361557	1	7371	tags=30%, list=13%, signal=34%
GO_CORTICAL_ACTIN_CYTOSKELETON	GO_CORTICAL_ACTIN_CYTOSKELETON		82	-0.312036	-1.1552	0.256972	0.361552	1	6389	tags=28%, list=12%, signal=32%
GO_EPIDERMIS_MORPHOGENESIS	GO_EPIDERMIS_MORPHOGENESIS		29	-0.359236	-1.15397	0.266802	0.362941	1	7257	tags=34%, list=13%, signal=40%
GO_PLASMA_MEMBRANE_RECEPTOR_COMPLEX	GO_PLASMA_MEMBRANE_RECEPTOR_COMPLEX		187	-0.290106	-1.15378	0.257202	0.362959	1	7305	tags=26%, list=13%, signal=29%
GO_SALIVARY_GLAND_DEVELOPMENT	GO_SALIVARY_GLAND_DEVELOPMENT		37	-0.357139	-1.15345	0.292929	0.363168	1	5888	tags=30%, list=11%, signal=33%
GO_NEGATIVE_REGULATION_OF_PLASMA_MEMBRANE_BOUNDED_CELL_PROJECTION_ASSEMBLY	GO_NEGATIVE_REGULATION_OF_PLASMA_MEMBRANE_BOUNDED_CELL_PROJECTION_ASSEMBLY		26	-0.353251	-1.15321	0.25636	0.36322	1	2943	tags=27%, list=5%, signal=28%
GO_NEGATIVE_REGULATION_OF_ERK1_AND_ERK2_CASCADE	GO_NEGATIVE_REGULATION_OF_ERK1_AND_ERK2_CASCADE		71	-0.299267	-1.15318	0.264463	0.362987	1	9490	tags=32%, list=17%, signal=39%
GO_RECEPTOR_MEDIATED_ENDOCYTOSIS	GO_RECEPTOR_MEDIATED_ENDOCYTOSIS		353	-0.292109	-1.15314	0.267465	0.362777	1	7335	tags=24%, list=13%, signal=27%
GO_POSITIVE_REGULATION_OF_TYROSINE_PHOSPHORYLATION_OF_STAT_PROTEIN	GO_POSITIVE_REGULATION_OF_TYROSINE_PHOSPHORYLATION_OF_STAT_PROTEIN		68	-0.304478	-1.15257	0.233471	0.363262	1	7655	tags=29%, list=14%, signal=34%
GO_REGULATION_OF_TORC1_SIGNALING	GO_REGULATION_OF_TORC1_SIGNALING		31	-0.338554	-1.15205	0.276289	0.36368	1	7902	tags=39%, list=14%, signal=45%
GO_GLYCEROLIPID_CATABOLIC_PROCESS	GO_GLYCEROLIPID_CATABOLIC_PROCESS		61	-0.333193	-1.15146	0.26839	0.364245	1	9129	tags=31%, list=17%, signal=37%
GO_POSTSYNAPTIC_SPECIALIZATION_ORGANIZATION	GO_POSTSYNAPTIC_SPECIALIZATION_ORGANIZATION		35	-0.350352	-1.1509	0.249467	0.364745	1	7174	tags=34%, list=13%, signal=39%
GO_ASTROCYTE_DIFFERENTIATION	GO_ASTROCYTE_DIFFERENTIATION		78	-0.301965	-1.15019	0.265748	0.365475	1	7057	tags=23%, list=13%, signal=26%
GO_REGULATION_OF_INOSITOL_PHOSPHATE_BIOSYNTHETIC_PROCESS	GO_REGULATION_OF_INOSITOL_PHOSPHATE_BIOSYNTHETIC_PROCESS		16	-0.434507	-1.14998	0.316103	0.365523	1	6716	tags=25%, list=12%, signal=28%
GO_LIPID_PHOSPHORYLATION	GO_LIPID_PHOSPHORYLATION		64	-0.302658	-1.14908	0.269939	0.366493	1	7956	tags=25%, list=14%, signal=29%
GO_NEGATIVE_REGULATION_OF_PEPTIDYL_THREONINE_PHOSPHORYLATION	GO_NEGATIVE_REGULATION_OF_PEPTIDYL_THREONINE_PHOSPHORYLATION		19	-0.391908	-1.14906	0.272912	0.366263	1	7797	tags=42%, list=14%, signal=49%
GO_PODOSOME_ASSEMBLY	GO_PODOSOME_ASSEMBLY		19	-0.402703	-1.14906	0.299807	0.366006	1	3093	tags=26%, list=6%, signal=28%
GO_POSITIVE_REGULATION_OF_INFLAMMATORY_RESPONSE	GO_POSITIVE_REGULATION_OF_INFLAMMATORY_RESPONSE		138	-0.308489	-1.14897	0.267857	0.365859	1	5717	tags=24%, list=10%, signal=27%
GO_ENTRAINMENT_OF_CIRCADIAN_CLOCK_BY_PHOTOPERIOD	GO_ENTRAINMENT_OF_CIRCADIAN_CLOCK_BY_PHOTOPERIOD		20	-0.363176	-1.14891	0.27163	0.365683	1	5637	tags=35%, list=10%, signal=39%
GO_NON_MOTILE_CILIUM	GO_NON_MOTILE_CILIUM		138	-0.272674	-1.14889	0.251599	0.36544	1	6530	tags=25%, list=12%, signal=28%
GO_NEGATIVE_REGULATION_OF_LEUKOCYTE_MIGRATION	GO_NEGATIVE_REGULATION_OF_LEUKOCYTE_MIGRATION		43	-0.334371	-1.14869	0.285433	0.365469	1	10453	tags=37%, list=19%, signal=46%
GO_FATTY_ACID_TRANSPORT	GO_FATTY_ACID_TRANSPORT		96	-0.287265	-1.14854	0.245902	0.365415	1	7842	tags=27%, list=14%, signal=32%
GO_BROWN_FAT_CELL_DIFFERENTIATION	GO_BROWN_FAT_CELL_DIFFERENTIATION		41	-0.314341	-1.1482	0.212724	0.365637	1	6598	tags=27%, list=12%, signal=30%
GO_REGULATION_OF_ENDOPLASMIC_RETICULUM_UNFOLDED_PROTEIN_RESPONSE	GO_REGULATION_OF_ENDOPLASMIC_RETICULUM_UNFOLDED_PROTEIN_RESPONSE		25	-0.358447	-1.14799	0.272545	0.365649	1	2336	tags=24%, list=4%, signal=25%
GO_POSITIVE_REGULATION_OF_PROTEIN_LOCALIZATION_TO_CELL_PERIPHERY	GO_POSITIVE_REGULATION_OF_PROTEIN_LOCALIZATION_TO_CELL_PERIPHERY		62	-0.304781	-1.14795	0.264078	0.365449	1	7134	tags=24%, list=13%, signal=28%
GO_GROWTH_PLATE_CARTILAGE_CHONDROCYTE_DIFFERENTIATION	GO_GROWTH_PLATE_CARTILAGE_CHONDROCYTE_DIFFERENTIATION		24	-0.387099	-1.14782	0.296875	0.365361	1	3022	tags=25%, list=5%, signal=26%
GO_HISTONE_ACETYLTRANSFERASE_BINDING	GO_HISTONE_ACETYLTRANSFERASE_BINDING		29	-0.348752	-1.1477	0.287968	0.365263	1	7220	tags=38%, list=13%, signal=44%
GO_POSITIVE_REGULATION_OF_MYOTUBE_DIFFERENTIATION	GO_POSITIVE_REGULATION_OF_MYOTUBE_DIFFERENTIATION		35	-0.35043	-1.1467	0.293307	0.366351	1	4893	tags=26%, list=9%, signal=28%
GO_TERMINAL_BOUTON	GO_TERMINAL_BOUTON		52	-0.31921	-1.1466	0.257485	0.366235	1	5474	tags=19%, list=10%, signal=21%
GO_CLATHRIN_BINDING	GO_CLATHRIN_BINDING		57	-0.321687	-1.1459	0.253521	0.366923	1	6180	tags=26%, list=11%, signal=30%
GO_TRANSMEMBRANE_RECEPTOR_PROTEIN_SERINE_THREONINE_KINASE_BINDING	GO_TRANSMEMBRANE_RECEPTOR_PROTEIN_SERINE_THREONINE_KINASE_BINDING		17	-0.408655	-1.14573	0.304781	0.366887	1	4273	tags=24%, list=8%, signal=25%
GO_POSITIVE_REGULATION_OF_CHEMOTAXIS	GO_POSITIVE_REGULATION_OF_CHEMOTAXIS		131	-0.319405	-1.14523	0.285437	0.367303	1	7366	tags=29%, list=13%, signal=33%
GO_CELL_CHEMOTAXIS	GO_CELL_CHEMOTAXIS		293	-0.294659	-1.14499	0.290196	0.367346	1	6319	tags=23%, list=11%, signal=26%
GO_CARTILAGE_DEVELOPMENT	GO_CARTILAGE_DEVELOPMENT		203	-0.290827	-1.14483	0.254098	0.367313	1	6834	tags=23%, list=12%, signal=26%
GO_DIGESTIVE_SYSTEM_DEVELOPMENT	GO_DIGESTIVE_SYSTEM_DEVELOPMENT		142	-0.301756	-1.14372	0.287526	0.368529	1	3098	tags=15%, list=6%, signal=16%
GO_PHOTORECEPTOR_CONNECTING_CILIUM	GO_PHOTORECEPTOR_CONNECTING_CILIUM		36	-0.341608	-1.14362	0.293436	0.368409	1	6456	tags=25%, list=12%, signal=28%
GO_POSITIVE_REGULATION_OF_LIPID_CATABOLIC_PROCESS	GO_POSITIVE_REGULATION_OF_LIPID_CATABOLIC_PROCESS		23	-0.363009	-1.14345	0.277551	0.368384	1	1084	tags=17%, list=2%, signal=18%
GO_REGULATION_OF_MEMBRANE_LIPID_DISTRIBUTION	GO_REGULATION_OF_MEMBRANE_LIPID_DISTRIBUTION		46	-0.302457	-1.14345	0.290722	0.36813	1	3072	tags=17%, list=6%, signal=18%
GO_LEFT_RIGHT_PATTERN_FORMATION	GO_LEFT_RIGHT_PATTERN_FORMATION		21	-0.38474	-1.1417	0.300847	0.370251	1	1957	tags=24%, list=4%, signal=25%
GO_LOCOMOTORY_BEHAVIOR	GO_LOCOMOTORY_BEHAVIOR		196	-0.266078	-1.14135	0.235412	0.370474	1	7644	tags=24%, list=14%, signal=28%
GO_REGULATION_OF_RESPIRATORY_GASEOUS_EXCHANGE	GO_REGULATION_OF_RESPIRATORY_GASEOUS_EXCHANGE		23	-0.35159	-1.14052	0.279528	0.371328	1	3934	tags=13%, list=7%, signal=14%
GO_PRIMARY_ALCOHOL_METABOLIC_PROCESS	GO_PRIMARY_ALCOHOL_METABOLIC_PROCESS		65	-0.330963	-1.14029	0.299795	0.371407	1	6928	tags=29%, list=13%, signal=33%
GO_POSITIVE_REGULATION_OF_ACTIN_NUCLEATION	GO_POSITIVE_REGULATION_OF_ACTIN_NUCLEATION		17	-0.380848	-1.13957	0.294118	0.372163	1	3411	tags=24%, list=6%, signal=25%
GO_RESPONSE_TO_LEAD_ION	GO_RESPONSE_TO_LEAD_ION		24	-0.362916	-1.13955	0.267081	0.37192	1	4625	tags=29%, list=8%, signal=32%
GO_PROLINE_RICH_REGION_BINDING	GO_PROLINE_RICH_REGION_BINDING		18	-0.376649	-1.13903	0.303823	0.372399	1	5876	tags=33%, list=11%, signal=37%
GO_REGULATION_OF_MULTICELLULAR_ORGANISM_GROWTH	GO_REGULATION_OF_MULTICELLULAR_ORGANISM_GROWTH		69	-0.294911	-1.13902	0.261506	0.372151	1	7974	tags=33%, list=14%, signal=39%
GO_POSTSYNAPTIC_DENSITY_MEMBRANE	GO_POSTSYNAPTIC_DENSITY_MEMBRANE		75	-0.317125	-1.13879	0.285124	0.372203	1	7304	tags=29%, list=13%, signal=34%
GO_MHC_CLASS_II_PROTEIN_COMPLEX_BINDING	GO_MHC_CLASS_II_PROTEIN_COMPLEX_BINDING		16	-0.494168	-1.13798	0.356863	0.373077	1	6059	tags=63%, list=11%, signal=70%
GO_POSTSYNAPTIC_NEUROTRANSMITTER_RECEPTOR_ACTIVITY	GO_POSTSYNAPTIC_NEUROTRANSMITTER_RECEPTOR_ACTIVITY		52	-0.315468	-1.13784	0.274354	0.373014	1	5688	tags=19%, list=10%, signal=21%
GO_CATECHOLAMINE_SECRETION	GO_CATECHOLAMINE_SECRETION		64	-0.327007	-1.13673	0.297665	0.374306	1	5688	tags=19%, list=10%, signal=21%
GO_MYELOID_LEUKOCYTE_DIFFERENTIATION	GO_MYELOID_LEUKOCYTE_DIFFERENTIATION		201	-0.276804	-1.1357	0.290385	0.375459	1	8300	tags=28%, list=15%, signal=33%
GO_PROSTATE_GLAND_MORPHOGENESIS	GO_PROSTATE_GLAND_MORPHOGENESIS		28	-0.361902	-1.13547	0.294695	0.375535	1	5868	tags=29%, list=11%, signal=32%
GO_OSTEOCLAST_DIFFERENTIATION	GO_OSTEOCLAST_DIFFERENTIATION		95	-0.3099	-1.13546	0.292731	0.37528	1	5513	tags=23%, list=10%, signal=26%
GO_ANTIBIOTIC_METABOLIC_PROCESS	GO_ANTIBIOTIC_METABOLIC_PROCESS		94	-0.318303	-1.13514	0.269461	0.375476	1	6847	tags=23%, list=12%, signal=27%
GO_REPRODUCTIVE_BEHAVIOR	GO_REPRODUCTIVE_BEHAVIOR		32	-0.319353	-1.13494	0.248473	0.375472	1	8691	tags=34%, list=16%, signal=41%
GO_POSITIVE_REGULATION_OF_PRI_MIRNA_TRANSCRIPTION_BY_RNA_POLYMERASE_II	GO_POSITIVE_REGULATION_OF_PRI_MIRNA_TRANSCRIPTION_BY_RNA_POLYMERASE_II		30	-0.361534	-1.13481	0.293542	0.375403	1	5863	tags=27%, list=11%, signal=30%
GO_GROWTH_FACTOR_RECEPTOR_BINDING	GO_GROWTH_FACTOR_RECEPTOR_BINDING		134	-0.265965	-1.13462	0.260246	0.375411	1	6899	tags=25%, list=12%, signal=28%
GO_HYDRO_LYASE_ACTIVITY	GO_HYDRO_LYASE_ACTIVITY		55	-0.306701	-1.13456	0.283368	0.375234	1	6159	tags=27%, list=11%, signal=31%
GO_CATECHOLAMINE_METABOLIC_PROCESS	GO_CATECHOLAMINE_METABOLIC_PROCESS		35	-0.337745	-1.13456	0.280943	0.374983	1	7422	tags=37%, list=13%, signal=43%
GO_STEROID_CATABOLIC_PROCESS	GO_STEROID_CATABOLIC_PROCESS		27	-0.350912	-1.13417	0.271484	0.375296	1	5102	tags=30%, list=9%, signal=33%
GO_REGULATION_OF_ACTIVIN_RECEPTOR_SIGNALING_PATHWAY	GO_REGULATION_OF_ACTIVIN_RECEPTOR_SIGNALING_PATHWAY		24	-0.365003	-1.13417	0.291165	0.375039	1	5868	tags=29%, list=11%, signal=33%
GO_REGULATION_OF_AMYLOID_BETA_FORMATION	GO_REGULATION_OF_AMYLOID_BETA_FORMATION		23	-0.343807	-1.134	0.267717	0.374992	1	4886	tags=22%, list=9%, signal=24%
GO_CORTICAL_CYTOSKELETON	GO_CORTICAL_CYTOSKELETON		109	-0.298843	-1.13338	0.299413	0.375555	1	7286	tags=31%, list=13%, signal=36%
GO_NEGATIVE_REGULATION_OF_CELL_MIGRATION_INVOLVED_IN_SPROUTING_ANGIOGENESIS	GO_NEGATIVE_REGULATION_OF_CELL_MIGRATION_INVOLVED_IN_SPROUTING_ANGIOGENESIS		36	-0.336837	-1.13267	0.28629	0.376304	1	6992	tags=31%, list=13%, signal=35%
GO_RECEPTOR_TYROSINE_KINASE_BINDING	GO_RECEPTOR_TYROSINE_KINASE_BINDING		67	-0.28625	-1.13235	0.253579	0.376499	1	6822	tags=27%, list=12%, signal=31%
GO_NEGATIVE_REGULATION_OF_FIBROBLAST_GROWTH_FACTOR_RECEPTOR_SIGNALING_PATHWAY	GO_NEGATIVE_REGULATION_OF_FIBROBLAST_GROWTH_FACTOR_RECEPTOR_SIGNALING_PATHWAY		20	-0.38412	-1.13179	0.300403	0.376968	1	8820	tags=30%, list=16%, signal=36%
GO_SENSORY_PERCEPTION_OF_MECHANICAL_STIMULUS	GO_SENSORY_PERCEPTION_OF_MECHANICAL_STIMULUS		164	-0.258154	-1.1313	0.243396	0.377437	1	7382	tags=26%, list=13%, signal=29%
GO_SOLUTE_CATION_SYMPORTER_ACTIVITY	GO_SOLUTE_CATION_SYMPORTER_ACTIVITY		102	-0.27582	-1.13127	0.254509	0.377216	1	9623	tags=31%, list=17%, signal=38%
GO_REGULATION_OF_APPETITE	GO_REGULATION_OF_APPETITE		21	-0.385202	-1.13114	0.279468	0.377133	1	7792	tags=33%, list=14%, signal=39%
GO_CELL_FATE_DETERMINATION	GO_CELL_FATE_DETERMINATION		42	-0.335763	-1.13097	0.280318	0.377096	1	3233	tags=17%, list=6%, signal=18%
GO_REGULATION_OF_LEUKOCYTE_MIGRATION	GO_REGULATION_OF_LEUKOCYTE_MIGRATION		183	-0.311171	-1.13097	0.305389	0.37685	1	5717	tags=25%, list=10%, signal=28%
GO_POSITIVE_REGULATION_OF_SYNAPTIC_TRANSMISSION_GLUTAMATERGIC	GO_POSITIVE_REGULATION_OF_SYNAPTIC_TRANSMISSION_GLUTAMATERGIC		33	-0.385317	-1.13007	0.303748	0.377849	1	9718	tags=30%, list=18%, signal=37%
GO_GLIAL_CELL_PROLIFERATION	GO_GLIAL_CELL_PROLIFERATION		48	-0.314414	-1.1295	0.302041	0.378414	1	5031	tags=25%, list=9%, signal=27%
GO_ALCOHOL_BINDING	GO_ALCOHOL_BINDING		84	-0.289182	-1.1286	0.244353	0.379333	1	8073	tags=23%, list=15%, signal=26%
GO_OXIDOREDUCTASE_ACTIVITY_ACTING_ON_THE_CH_CH_GROUP_OF_DONORS	GO_OXIDOREDUCTASE_ACTIVITY_ACTING_ON_THE_CH_CH_GROUP_OF_DONORS		58	-0.355098	-1.12827	0.313253	0.37953	1	6310	tags=33%, list=11%, signal=37%
GO_REGULATION_OF_SKELETAL_MUSCLE_ADAPTATION	GO_REGULATION_OF_SKELETAL_MUSCLE_ADAPTATION		17	-0.410316	-1.12795	0.294798	0.379707	1	5448	tags=35%, list=10%, signal=39%
GO_LEUKOCYTE_CHEMOTAXIS	GO_LEUKOCYTE_CHEMOTAXIS		215	-0.306047	-1.12772	0.313112	0.379747	1	5750	tags=23%, list=10%, signal=26%
GO_EXTRACELLULAR_MATRIX_COMPONENT	GO_EXTRACELLULAR_MATRIX_COMPONENT		49	-0.41262	-1.12765	0.355159	0.379586	1	614	tags=14%, list=1%, signal=14%
GO_ROOF_OF_MOUTH_DEVELOPMENT	GO_ROOF_OF_MOUTH_DEVELOPMENT		89	-0.305854	-1.12764	0.299401	0.379345	1	3081	tags=18%, list=6%, signal=19%
GO_SPECIFIC_GRANULE_LUMEN	GO_SPECIFIC_GRANULE_LUMEN		62	-0.33088	-1.12727	0.276923	0.379573	1	8128	tags=32%, list=15%, signal=38%
GO_PHOSPHATIDYLINOSITOL_3_4_5_TRISPHOSPHATE_BINDING	GO_PHOSPHATIDYLINOSITOL_3_4_5_TRISPHOSPHATE_BINDING		39	-0.331432	-1.12656	0.305907	0.380268	1	9767	tags=44%, list=18%, signal=53%
GO_CIRCADIAN_SLEEP_WAKE_CYCLE_SLEEP	GO_CIRCADIAN_SLEEP_WAKE_CYCLE_SLEEP		20	-0.39329	-1.12639	0.3	0.380262	1	664	tags=15%, list=1%, signal=15%
GO_REGULATION_OF_LIPID_TRANSPORT	GO_REGULATION_OF_LIPID_TRANSPORT		119	-0.26887	-1.1263	0.262425	0.38012	1	8141	tags=26%, list=15%, signal=30%
GO_FORELIMB_MORPHOGENESIS	GO_FORELIMB_MORPHOGENESIS		41	-0.337828	-1.12471	0.3	0.382051	1	5823	tags=24%, list=11%, signal=27%
GO_FILOPODIUM_ASSEMBLY	GO_FILOPODIUM_ASSEMBLY		58	-0.313483	-1.12425	0.312115	0.382428	1	5808	tags=31%, list=11%, signal=35%
GO_CLATHRIN_COATED_VESICLE_MEMBRANE	GO_CLATHRIN_COATED_VESICLE_MEMBRANE		111	-0.29898	-1.1239	0.30814	0.382671	1	7446	tags=27%, list=13%, signal=31%
GO_REGULATION_OF_PEPTIDE_HORMONE_SECRETION	GO_REGULATION_OF_PEPTIDE_HORMONE_SECRETION		204	-0.271649	-1.12389	0.247059	0.382428	1	7985	tags=26%, list=14%, signal=31%
GO_CERAMIDE_METABOLIC_PROCESS	GO_CERAMIDE_METABOLIC_PROCESS		24	-0.354421	-1.12388	0.291339	0.382184	1	5850	tags=33%, list=11%, signal=37%
GO_MACROPHAGE_CHEMOTAXIS	GO_MACROPHAGE_CHEMOTAXIS		36	-0.356958	-1.12376	0.309665	0.382083	1	6625	tags=31%, list=12%, signal=35%
GO_RECEPTOR_CLUSTERING	GO_RECEPTOR_CLUSTERING		54	-0.30748	-1.12315	0.277328	0.382698	1	7341	tags=33%, list=13%, signal=38%
GO_PEPTIDE_HORMONE_SECRETION	GO_PEPTIDE_HORMONE_SECRETION		247	-0.268986	-1.123	0.230469	0.382638	1	7985	tags=26%, list=14%, signal=30%
GO_REGULATION_OF_MORPHOGENESIS_OF_A_BRANCHING_STRUCTURE	GO_REGULATION_OF_MORPHOGENESIS_OF_A_BRANCHING_STRUCTURE		56	-0.32602	-1.12269	0.293878	0.382818	1	5868	tags=25%, list=11%, signal=28%
GO_REGULATION_OF_KIDNEY_DEVELOPMENT	GO_REGULATION_OF_KIDNEY_DEVELOPMENT		57	-0.325568	-1.12263	0.290389	0.382623	1	5449	tags=25%, list=10%, signal=27%
GO_NEGATIVE_REGULATION_OF_CHEMOTAXIS	GO_NEGATIVE_REGULATION_OF_CHEMOTAXIS		59	-0.297662	-1.12214	0.291585	0.383042	1	5717	tags=19%, list=10%, signal=21%
GO_NEGATIVE_REGULATION_OF_PEPTIDYL_TYROSINE_PHOSPHORYLATION	GO_NEGATIVE_REGULATION_OF_PEPTIDYL_TYROSINE_PHOSPHORYLATION		51	-0.290544	-1.1219	0.289575	0.383135	1	6822	tags=24%, list=12%, signal=27%
GO_NEGATIVE_REGULATION_OF_MYELOID_LEUKOCYTE_DIFFERENTIATION	GO_NEGATIVE_REGULATION_OF_MYELOID_LEUKOCYTE_DIFFERENTIATION		49	-0.312703	-1.1214	0.297665	0.383587	1	3011	tags=20%, list=5%, signal=22%
GO_NEGATIVE_REGULATION_OF_KIDNEY_DEVELOPMENT	GO_NEGATIVE_REGULATION_OF_KIDNEY_DEVELOPMENT		17	-0.426332	-1.12089	0.305447	0.384062	1	2388	tags=18%, list=4%, signal=18%
GO_ADIPOSE_TISSUE_DEVELOPMENT	GO_ADIPOSE_TISSUE_DEVELOPMENT		41	-0.31415	-1.12086	0.293388	0.383845	1	7996	tags=32%, list=14%, signal=37%
GO_NEGATIVE_REGULATION_OF_ADAPTIVE_IMMUNE_RESPONSE	GO_NEGATIVE_REGULATION_OF_ADAPTIVE_IMMUNE_RESPONSE		45	-0.335608	-1.12078	0.321429	0.383704	1	5146	tags=22%, list=9%, signal=24%
GO_CATECHOLAMINE_BINDING	GO_CATECHOLAMINE_BINDING		20	-0.374282	-1.12073	0.299795	0.383522	1	8588	tags=30%, list=16%, signal=36%
GO_NEUROTROPHIN_TRK_RECEPTOR_SIGNALING_PATHWAY	GO_NEUROTROPHIN_TRK_RECEPTOR_SIGNALING_PATHWAY		33	-0.347428	-1.12023	0.286822	0.38398	1	7644	tags=30%, list=14%, signal=35%
GO_MYOBLAST_PROLIFERATION	GO_MYOBLAST_PROLIFERATION		23	-0.360712	-1.1196	0.288382	0.384595	1	7630	tags=26%, list=14%, signal=30%
GO_POSITIVE_REGULATION_OF_JUN_KINASE_ACTIVITY	GO_POSITIVE_REGULATION_OF_JUN_KINASE_ACTIVITY		72	-0.294397	-1.11925	0.307692	0.384835	1	7840	tags=25%, list=14%, signal=29%
GO_REGULATION_OF_ANTIGEN_RECEPTOR_MEDIATED_SIGNALING_PATHWAY	GO_REGULATION_OF_ANTIGEN_RECEPTOR_MEDIATED_SIGNALING_PATHWAY		61	-0.356317	-1.1191	0.345924	0.384793	1	9056	tags=38%, list=16%, signal=45%
GO_REGULATION_OF_EXTRACELLULAR_MATRIX_DISASSEMBLY	GO_REGULATION_OF_EXTRACELLULAR_MATRIX_DISASSEMBLY		17	-0.39949	-1.11855	0.315686	0.385301	1	5465	tags=35%, list=10%, signal=39%
GO_STORE_OPERATED_CALCIUM_ENTRY	GO_STORE_OPERATED_CALCIUM_ENTRY		18	-0.381942	-1.11823	0.300203	0.38552	1	6720	tags=39%, list=12%, signal=44%
GO_INACTIVATION_OF_MAPK_ACTIVITY	GO_INACTIVATION_OF_MAPK_ACTIVITY		27	-0.339331	-1.11766	0.300797	0.386041	1	9778	tags=44%, list=18%, signal=54%
GO_NEURONAL_ACTION_POTENTIAL	GO_NEURONAL_ACTION_POTENTIAL		34	-0.33988	-1.11766	0.30297	0.385788	1	7563	tags=26%, list=14%, signal=31%
GO_POSITIVE_REGULATION_OF_ANIMAL_ORGAN_MORPHOGENESIS	GO_POSITIVE_REGULATION_OF_ANIMAL_ORGAN_MORPHOGENESIS		82	-0.300314	-1.11766	0.285714	0.385534	1	7355	tags=26%, list=13%, signal=29%
GO_FATTY_ACID_DERIVATIVE_TRANSPORT	GO_FATTY_ACID_DERIVATIVE_TRANSPORT		47	-0.305348	-1.11739	0.27821	0.385636	1	7842	tags=28%, list=14%, signal=32%
GO_AMINOGLYCAN_BIOSYNTHETIC_PROCESS	GO_AMINOGLYCAN_BIOSYNTHETIC_PROCESS		112	-0.302583	-1.1171	0.313462	0.385791	1	9295	tags=37%, list=17%, signal=44%
GO_REGULATION_OF_RECEPTOR_LOCALIZATION_TO_SYNAPSE	GO_REGULATION_OF_RECEPTOR_LOCALIZATION_TO_SYNAPSE		17	-0.373026	-1.11703	0.294118	0.385629	1	3945	tags=29%, list=7%, signal=32%
GO_NEUROTRANSMITTER_REUPTAKE	GO_NEUROTRANSMITTER_REUPTAKE		23	-0.373241	-1.11697	0.302041	0.385451	1	6109	tags=35%, list=11%, signal=39%
GO_NEUTRAL_LIPID_CATABOLIC_PROCESS	GO_NEUTRAL_LIPID_CATABOLIC_PROCESS		40	-0.353259	-1.11689	0.318182	0.38529	1	9129	tags=30%, list=17%, signal=36%
GO_QUATERNARY_AMMONIUM_GROUP_BINDING	GO_QUATERNARY_AMMONIUM_GROUP_BINDING		27	-0.345045	-1.11521	0.293139	0.387403	1	3897	tags=19%, list=7%, signal=20%
GO_T_CELL_ACTIVATION_INVOLVED_IN_IMMUNE_RESPONSE	GO_T_CELL_ACTIVATION_INVOLVED_IN_IMMUNE_RESPONSE		99	-0.310971	-1.1148	0.318548	0.387718	1	7709	tags=27%, list=14%, signal=32%
GO_GOLGI_CISTERNA_MEMBRANE	GO_GOLGI_CISTERNA_MEMBRANE		92	-0.274481	-1.11447	0.29666	0.387894	1	7672	tags=26%, list=14%, signal=30%
GO_CARDIAC_ATRIUM_DEVELOPMENT	GO_CARDIAC_ATRIUM_DEVELOPMENT		33	-0.344478	-1.11426	0.322134	0.387927	1	7355	tags=30%, list=13%, signal=35%
GO_COLLAGEN_METABOLIC_PROCESS	GO_COLLAGEN_METABOLIC_PROCESS		16	-0.418808	-1.11411	0.333973	0.387878	1	3612	tags=31%, list=7%, signal=33%
GO_POSITIVE_REGULATION_OF_CALCIUM_ION_TRANSMEMBRANE_TRANSPORTER_ACTIVITY	GO_POSITIVE_REGULATION_OF_CALCIUM_ION_TRANSMEMBRANE_TRANSPORTER_ACTIVITY		37	-0.316835	-1.11407	0.316103	0.387679	1	6720	tags=32%, list=12%, signal=37%
GO_MYELOID_LEUKOCYTE_MIGRATION	GO_MYELOID_LEUKOCYTE_MIGRATION		197	-0.313256	-1.11407	0.334677	0.387429	1	5717	tags=24%, list=10%, signal=27%
GO_CALCIUM_DEPENDENT_PHOSPHOLIPID_BINDING	GO_CALCIUM_DEPENDENT_PHOSPHOLIPID_BINDING		53	-0.313606	-1.11372	0.297143	0.387663	1	1181	tags=9%, list=2%, signal=10%
GO_MITOCHONDRION_DISTRIBUTION	GO_MITOCHONDRION_DISTRIBUTION		17	-0.384266	-1.11355	0.336714	0.38764	1	6249	tags=41%, list=11%, signal=46%
GO_ACTIN_FILAMENT_BUNDLE	GO_ACTIN_FILAMENT_BUNDLE		62	-0.343054	-1.11353	0.332673	0.387418	1	4429	tags=21%, list=8%, signal=23%
GO_NEGATIVE_REGULATION_OF_MYOTUBE_DIFFERENTIATION	GO_NEGATIVE_REGULATION_OF_MYOTUBE_DIFFERENTIATION		16	-0.388555	-1.11317	0.315151	0.387659	1	5137	tags=31%, list=9%, signal=34%
GO_ESTABLISHMENT_OR_MAINTENANCE_OF_MONOPOLAR_CELL_POLARITY	GO_ESTABLISHMENT_OR_MAINTENANCE_OF_MONOPOLAR_CELL_POLARITY		21	-0.368799	-1.11212	0.313808	0.388777	1	3093	tags=24%, list=6%, signal=25%
GO_NEGATIVE_REGULATION_OF_MUSCLE_TISSUE_DEVELOPMENT	GO_NEGATIVE_REGULATION_OF_MUSCLE_TISSUE_DEVELOPMENT		60	-0.305559	-1.11171	0.288981	0.389081	1	10076	tags=33%, list=18%, signal=41%
GO_VOCALIZATION_BEHAVIOR	GO_VOCALIZATION_BEHAVIOR		18	-0.382636	-1.11119	0.323293	0.389553	1	7382	tags=33%, list=13%, signal=38%
GO_TRANSPORT_VESICLE_MEMBRANE	GO_TRANSPORT_VESICLE_MEMBRANE		205	-0.272426	-1.11109	0.29981	0.389457	1	5685	tags=20%, list=10%, signal=22%
GO_TRIGLYCERIDE_METABOLIC_PROCESS	GO_TRIGLYCERIDE_METABOLIC_PROCESS		41	-0.343954	-1.11096	0.327122	0.389372	1	3650	tags=15%, list=7%, signal=16%
GO_PROTEIN_ADP_RIBOSYLASE_ACTIVITY	GO_PROTEIN_ADP_RIBOSYLASE_ACTIVITY		15	-0.40967	-1.11066	0.357834	0.389534	1	2699	tags=33%, list=5%, signal=35%
GO_ACTIVIN_RECEPTOR_SIGNALING_PATHWAY	GO_ACTIVIN_RECEPTOR_SIGNALING_PATHWAY		43	-0.318344	-1.11034	0.310838	0.389726	1	6834	tags=26%, list=12%, signal=29%
GO_MACROPHAGE_MIGRATION	GO_MACROPHAGE_MIGRATION		47	-0.356025	-1.11011	0.315261	0.389758	1	6625	tags=28%, list=12%, signal=31%
GO_NEGATIVE_REGULATION_OF_RESPONSE_TO_DRUG	GO_NEGATIVE_REGULATION_OF_RESPONSE_TO_DRUG		26	-0.349206	-1.10994	0.305447	0.389749	1	6452	tags=31%, list=12%, signal=35%
GO_NEGATIVE_REGULATION_OF_MYELOID_CELL_DIFFERENTIATION	GO_NEGATIVE_REGULATION_OF_MYELOID_CELL_DIFFERENTIATION		92	-0.30116	-1.1099	0.293501	0.389549	1	3373	tags=20%, list=6%, signal=21%
GO_OUTER_DYNEIN_ARM_ASSEMBLY	GO_OUTER_DYNEIN_ARM_ASSEMBLY		17	-0.486064	-1.10982	0.370044	0.389417	1	7627	tags=59%, list=14%, signal=68%
GO_T_CELL_DIFFERENTIATION_INVOLVED_IN_IMMUNE_RESPONSE	GO_T_CELL_DIFFERENTIATION_INVOLVED_IN_IMMUNE_RESPONSE		65	-0.330181	-1.10964	0.355289	0.389414	1	6899	tags=32%, list=12%, signal=37%
GO_MACROPHAGE_CYTOKINE_PRODUCTION	GO_MACROPHAGE_CYTOKINE_PRODUCTION		16	-0.418451	-1.10955	0.332689	0.389287	1	5098	tags=25%, list=9%, signal=28%
GO_NEGATIVE_REGULATION_OF_TISSUE_REMODELING	GO_NEGATIVE_REGULATION_OF_TISSUE_REMODELING		19	-0.405483	-1.10843	0.327161	0.390585	1	5513	tags=26%, list=10%, signal=29%
GO_BONE_MORPHOGENESIS	GO_BONE_MORPHOGENESIS		112	-0.293071	-1.10801	0.29783	0.390936	1	6834	tags=26%, list=12%, signal=29%
GO_KERATINOCYTE_PROLIFERATION	GO_KERATINOCYTE_PROLIFERATION		39	-0.327311	-1.1077	0.309524	0.391097	1	6283	tags=28%, list=11%, signal=32%
GO_RESPONSE_TO_AUDITORY_STIMULUS	GO_RESPONSE_TO_AUDITORY_STIMULUS		23	-0.364141	-1.1075	0.332669	0.391145	1	6779	tags=30%, list=12%, signal=35%
GO_CD4_POSITIVE_ALPHA_BETA_T_CELL_LINEAGE_COMMITMENT	GO_CD4_POSITIVE_ALPHA_BETA_T_CELL_LINEAGE_COMMITMENT		17	-0.435852	-1.107	0.363095	0.391582	1	6899	tags=41%, list=12%, signal=47%
GO_THYROID_GLAND_DEVELOPMENT	GO_THYROID_GLAND_DEVELOPMENT		24	-0.372087	-1.10699	0.329087	0.391335	1	3238	tags=17%, list=6%, signal=18%
GO_POSITIVE_REGULATION_OF_STRESS_FIBER_ASSEMBLY	GO_POSITIVE_REGULATION_OF_STRESS_FIBER_ASSEMBLY		51	-0.3043	-1.10602	0.300195	0.392436	1	8818	tags=33%, list=16%, signal=40%
GO_ACTIVATION_OF_PROTEIN_KINASE_B_ACTIVITY	GO_ACTIVATION_OF_PROTEIN_KINASE_B_ACTIVITY		32	-0.319757	-1.10572	0.316	0.392617	1	3027	tags=16%, list=5%, signal=17%
GO_ALPHA_BETA_T_CELL_DIFFERENTIATION	GO_ALPHA_BETA_T_CELL_DIFFERENTIATION		100	-0.323761	-1.10502	0.360324	0.3933	1	6899	tags=29%, list=12%, signal=33%
GO_NEGATIVE_REGULATION_OF_NECROTIC_CELL_DEATH	GO_NEGATIVE_REGULATION_OF_NECROTIC_CELL_DEATH		20	-0.357825	-1.10485	0.315891	0.393289	1	7341	tags=35%, list=13%, signal=40%
GO_NEGATIVE_REGULATION_OF_LYASE_ACTIVITY	GO_NEGATIVE_REGULATION_OF_LYASE_ACTIVITY		22	-0.351189	-1.10478	0.329524	0.393128	1	13248	tags=55%, list=24%, signal=72%
GO_REGULATION_OF_CILIUM_MOVEMENT	GO_REGULATION_OF_CILIUM_MOVEMENT		15	-0.454089	-1.10453	0.35443	0.393239	1	7370	tags=60%, list=13%, signal=69%
GO_REGULATION_OF_SYNCYTIUM_FORMATION_BY_PLASMA_MEMBRANE_FUSION	GO_REGULATION_OF_SYNCYTIUM_FORMATION_BY_PLASMA_MEMBRANE_FUSION		29	-0.379621	-1.10428	0.335893	0.393308	1	6623	tags=34%, list=12%, signal=39%
GO_NEURON_SPINE	GO_NEURON_SPINE		157	-0.268055	-1.1042	0.32449	0.393172	1	7032	tags=23%, list=13%, signal=26%
GO_REGULATION_OF_EXCITATORY_SYNAPSE_ASSEMBLY	GO_REGULATION_OF_EXCITATORY_SYNAPSE_ASSEMBLY		15	-0.401295	-1.10409	0.329832	0.39307	1	4964	tags=27%, list=9%, signal=29%
GO_INTERLEUKIN_17_PRODUCTION	GO_INTERLEUKIN_17_PRODUCTION		32	-0.370987	-1.10392	0.353293	0.393013	1	8960	tags=34%, list=16%, signal=41%
GO_ALPHA_BETA_T_CELL_LINEAGE_COMMITMENT	GO_ALPHA_BETA_T_CELL_LINEAGE_COMMITMENT		19	-0.422978	-1.10344	0.353057	0.393449	1	6899	tags=37%, list=12%, signal=42%
GO_SODIUM_INDEPENDENT_ORGANIC_ANION_TRANSPORT	GO_SODIUM_INDEPENDENT_ORGANIC_ANION_TRANSPORT		16	-0.414974	-1.10328	0.327935	0.393406	1	11895	tags=50%, list=22%, signal=64%
GO_STRUCTURAL_CONSTITUENT_OF_MUSCLE	GO_STRUCTURAL_CONSTITUENT_OF_MUSCLE		44	-0.324191	-1.10266	0.294355	0.394006	1	7408	tags=27%, list=13%, signal=31%
GO_INTRACILIARY_TRANSPORT_PARTICLE	GO_INTRACILIARY_TRANSPORT_PARTICLE		28	-0.424404	-1.10173	0.388309	0.395039	1	6778	tags=36%, list=12%, signal=41%
GO_GOLGI_CISTERNA	GO_GOLGI_CISTERNA		115	-0.265619	-1.10131	0.287698	0.395364	1	7672	tags=24%, list=14%, signal=28%
GO_REGULATION_OF_BROWN_FAT_CELL_DIFFERENTIATION	GO_REGULATION_OF_BROWN_FAT_CELL_DIFFERENTIATION		16	-0.399799	-1.10048	0.323232	0.396264	1	12933	tags=44%, list=23%, signal=57%
GO_POSITIVE_REGULATION_OF_NEUROINFLAMMATORY_RESPONSE	GO_POSITIVE_REGULATION_OF_NEUROINFLAMMATORY_RESPONSE		19	-0.408672	-1.1001	0.368952	0.396553	1	10121	tags=37%, list=18%, signal=45%
GO_PERIPHERAL_NERVOUS_SYSTEM_DEVELOPMENT	GO_PERIPHERAL_NERVOUS_SYSTEM_DEVELOPMENT		75	-0.296922	-1.09988	0.314852	0.396627	1	6172	tags=23%, list=11%, signal=25%
GO_BONE_CELL_DEVELOPMENT	GO_BONE_CELL_DEVELOPMENT		34	-0.352791	-1.09952	0.32948	0.39687	1	5293	tags=26%, list=10%, signal=29%
GO_POSITIVE_REGULATION_OF_CELL_MORPHOGENESIS_INVOLVED_IN_DIFFERENTIATION	GO_POSITIVE_REGULATION_OF_CELL_MORPHOGENESIS_INVOLVED_IN_DIFFERENTIATION		149	-0.27203	-1.09922	0.304348	0.397037	1	9239	tags=31%, list=17%, signal=37%
GO_NEURON_MIGRATION	GO_NEURON_MIGRATION		154	-0.278039	-1.09891	0.320641	0.397222	1	5920	tags=23%, list=11%, signal=26%
GO_TIGHT_JUNCTION_ORGANIZATION	GO_TIGHT_JUNCTION_ORGANIZATION		56	-0.296948	-1.09854	0.315464	0.39746	1	10562	tags=39%, list=19%, signal=49%
GO_GOLGI_LUMEN	GO_GOLGI_LUMEN		101	-0.312139	-1.09804	0.298625	0.39794	1	8855	tags=27%, list=16%, signal=32%
GO_POSITIVE_REGULATION_OF_INTERLEUKIN_4_PRODUCTION	GO_POSITIVE_REGULATION_OF_INTERLEUKIN_4_PRODUCTION		23	-0.425253	-1.09732	0.385093	0.398648	1	4731	tags=30%, list=9%, signal=33%
GO_PHOSPHOTYROSINE_RESIDUE_BINDING	GO_PHOSPHOTYROSINE_RESIDUE_BINDING		40	-0.33626	-1.09716	0.330724	0.398622	1	5717	tags=23%, list=10%, signal=25%
GO_ACTIVATION_OF_MAPKK_ACTIVITY	GO_ACTIVATION_OF_MAPKK_ACTIVITY		54	-0.301551	-1.09573	0.32008	0.400382	1	8818	tags=28%, list=16%, signal=33%
GO_DEVELOPMENTAL_PIGMENTATION	GO_DEVELOPMENTAL_PIGMENTATION		45	-0.293296	-1.09565	0.301229	0.400223	1	7606	tags=27%, list=14%, signal=31%
GO_CELL_FATE_COMMITMENT	GO_CELL_FATE_COMMITMENT		255	-0.268881	-1.09539	0.293279	0.400335	1	6899	tags=21%, list=12%, signal=24%
GO_VISUAL_BEHAVIOR	GO_VISUAL_BEHAVIOR		54	-0.285885	-1.09534	0.344961	0.400144	1	7792	tags=30%, list=14%, signal=34%
GO_SNARE_BINDING	GO_SNARE_BINDING		105	-0.272059	-1.09486	0.317829	0.400571	1	5157	tags=16%, list=9%, signal=18%
GO_DIPEPTIDASE_ACTIVITY	GO_DIPEPTIDASE_ACTIVITY		16	-0.381825	-1.09453	0.357447	0.400778	1	6514	tags=31%, list=12%, signal=35%
GO_INTRINSIC_COMPONENT_OF_POSTSYNAPTIC_DENSITY_MEMBRANE	GO_INTRINSIC_COMPONENT_OF_POSTSYNAPTIC_DENSITY_MEMBRANE		54	-0.317157	-1.09437	0.31893	0.400751	1	7304	tags=28%, list=13%, signal=32%
GO_NEGATIVE_REGULATION_OF_HEMOPOIESIS	GO_NEGATIVE_REGULATION_OF_HEMOPOIESIS		152	-0.26761	-1.0941	0.324544	0.400877	1	5513	tags=20%, list=10%, signal=22%
GO_MYELIN_SHEATH	GO_MYELIN_SHEATH		53	-0.299374	-1.09361	0.316092	0.401276	1	7445	tags=30%, list=13%, signal=35%
GO_LYTIC_VACUOLE_ORGANIZATION	GO_LYTIC_VACUOLE_ORGANIZATION		60	-0.308441	-1.09307	0.328767	0.401767	1	5447	tags=27%, list=10%, signal=30%
GO_INHIBITORY_SYNAPSE	GO_INHIBITORY_SYNAPSE		17	-0.37647	-1.09293	0.350495	0.401729	1	3146	tags=18%, list=6%, signal=19%
GO_SECRETION_BY_TISSUE	GO_SECRETION_BY_TISSUE		37	-0.319474	-1.09271	0.315992	0.401788	1	7033	tags=27%, list=13%, signal=31%
GO_POSITIVE_REGULATION_OF_POTASSIUM_ION_TRANSMEMBRANE_TRANSPORTER_ACTIVITY	GO_POSITIVE_REGULATION_OF_POTASSIUM_ION_TRANSMEMBRANE_TRANSPORTER_ACTIVITY		25	-0.361861	-1.09248	0.315476	0.401859	1	12800	tags=48%, list=23%, signal=62%
GO_REGULATION_OF_CARDIOCYTE_DIFFERENTIATION	GO_REGULATION_OF_CARDIOCYTE_DIFFERENTIATION		59	-0.2988	-1.09241	0.334008	0.401707	1	9964	tags=32%, list=18%, signal=39%
GO_PROSTATE_GLAND_DEVELOPMENT	GO_PROSTATE_GLAND_DEVELOPMENT		47	-0.30702	-1.09212	0.323471	0.401854	1	6457	tags=26%, list=12%, signal=29%
GO_S_ACYLTRANSFERASE_ACTIVITY	GO_S_ACYLTRANSFERASE_ACTIVITY		32	-0.324584	-1.09175	0.352113	0.402094	1	4301	tags=28%, list=8%, signal=30%
GO_REGULATION_OF_AXONOGENESIS	GO_REGULATION_OF_AXONOGENESIS		182	-0.272246	-1.09144	0.327869	0.402275	1	9239	tags=28%, list=17%, signal=34%
GO_TRANSFERASE_ACTIVITY_TRANSFERRING_AMINO_ACYL_GROUPS	GO_TRANSFERASE_ACTIVITY_TRANSFERRING_AMINO_ACYL_GROUPS		18	-0.375949	-1.09038	0.333333	0.403526	1	5519	tags=33%, list=10%, signal=37%
GO_CARBOHYDRATE_BINDING	GO_CARBOHYDRATE_BINDING		270	-0.267696	-1.09032	0.327451	0.403358	1	4974	tags=19%, list=9%, signal=21%
GO_STEROID_METABOLIC_PROCESS	GO_STEROID_METABOLIC_PROCESS		313	-0.261324	-1.09001	0.296748	0.403542	1	7096	tags=24%, list=13%, signal=27%
GO_NEGATIVE_REGULATION_OF_LIPID_LOCALIZATION	GO_NEGATIVE_REGULATION_OF_LIPID_LOCALIZATION		54	-0.286016	-1.08991	0.333333	0.40342	1	7662	tags=24%, list=14%, signal=28%
GO_INTERLEUKIN_8_PRODUCTION	GO_INTERLEUKIN_8_PRODUCTION		72	-0.306683	-1.08961	0.334661	0.403604	1	6558	tags=21%, list=12%, signal=24%
GO_NEGATIVE_REGULATION_OF_NIK_NF_KAPPAB_SIGNALING	GO_NEGATIVE_REGULATION_OF_NIK_NF_KAPPAB_SIGNALING		23	-0.339089	-1.08908	0.33758	0.404065	1	4596	tags=26%, list=8%, signal=28%
GO_POSITIVE_REGULATION_OF_SMALL_MOLECULE_METABOLIC_PROCESS	GO_POSITIVE_REGULATION_OF_SMALL_MOLECULE_METABOLIC_PROCESS		105	-0.257144	-1.08879	0.304348	0.404202	1	4717	tags=16%, list=9%, signal=18%
GO_NEUROMUSCULAR_PROCESS_CONTROLLING_BALANCE	GO_NEUROMUSCULAR_PROCESS_CONTROLLING_BALANCE		50	-0.326709	-1.08815	0.341317	0.404839	1	4841	tags=22%, list=9%, signal=24%
GO_NEGATIVE_REGULATION_OF_CYTOKINE_SECRETION	GO_NEGATIVE_REGULATION_OF_CYTOKINE_SECRETION		64	-0.324091	-1.08757	0.339806	0.405407	1	5824	tags=23%, list=11%, signal=26%
GO_CELLULAR_RESPONSE_TO_LIPOPROTEIN_PARTICLE_STIMULUS	GO_CELLULAR_RESPONSE_TO_LIPOPROTEIN_PARTICLE_STIMULUS		32	-0.353488	-1.08701	0.354639	0.405964	1	7057	tags=28%, list=13%, signal=32%
GO_SARCOPLASMIC_RETICULUM_CALCIUM_ION_TRANSPORT	GO_SARCOPLASMIC_RETICULUM_CALCIUM_ION_TRANSPORT		38	-0.304406	-1.0867	0.325726	0.406147	1	5509	tags=24%, list=10%, signal=26%
GO_OXYGEN_BINDING	GO_OXYGEN_BINDING		36	-0.336281	-1.08646	0.325052	0.406225	1	9444	tags=36%, list=17%, signal=44%
GO_NEGATIVE_REGULATION_OF_CHEMOKINE_PRODUCTION	GO_NEGATIVE_REGULATION_OF_CHEMOKINE_PRODUCTION		20	-0.351658	-1.08491	0.327345	0.408177	1	10706	tags=35%, list=19%, signal=43%
GO_HYPEROSMOTIC_RESPONSE	GO_HYPEROSMOTIC_RESPONSE		25	-0.332677	-1.08415	0.345283	0.408969	1	5918	tags=32%, list=11%, signal=36%
GO_MESODERMAL_CELL_DIFFERENTIATION	GO_MESODERMAL_CELL_DIFFERENTIATION		34	-0.342087	-1.08375	0.357588	0.409257	1	7355	tags=29%, list=13%, signal=34%
GO_THYMIC_T_CELL_SELECTION	GO_THYMIC_T_CELL_SELECTION		21	-0.403686	-1.08344	0.377778	0.409441	1	5347	tags=29%, list=10%, signal=32%
GO_INTERLEUKIN_6_MEDIATED_SIGNALING_PATHWAY	GO_INTERLEUKIN_6_MEDIATED_SIGNALING_PATHWAY		24	-0.365457	-1.08304	0.389899	0.409765	1	8842	tags=38%, list=16%, signal=45%
GO_CHLORIDE_TRANSMEMBRANE_TRANSPORT	GO_CHLORIDE_TRANSMEMBRANE_TRANSPORT		87	-0.282279	-1.08272	0.32882	0.409987	1	4591	tags=17%, list=8%, signal=19%
GO_MAMMARY_GLAND_DEVELOPMENT	GO_MAMMARY_GLAND_DEVELOPMENT		142	-0.260318	-1.08228	0.303393	0.410309	1	6870	tags=23%, list=12%, signal=26%
GO_CHONDROCYTE_DIFFERENTIATION	GO_CHONDROCYTE_DIFFERENTIATION		117	-0.29393	-1.08226	0.359504	0.410073	1	6834	tags=24%, list=12%, signal=27%
GO_RAL_GTPASE_BINDING	GO_RAL_GTPASE_BINDING		15	-0.37409	-1.08214	0.34004	0.409997	1	6654	tags=47%, list=12%, signal=53%
GO_REGULATION_OF_LOW_DENSITY_LIPOPROTEIN_PARTICLE_CLEARANCE	GO_REGULATION_OF_LOW_DENSITY_LIPOPROTEIN_PARTICLE_CLEARANCE		20	-0.351901	-1.0819	0.325843	0.410084	1	5838	tags=30%, list=11%, signal=34%
GO_NEGATIVE_REGULATION_OF_CELL_CELL_ADHESION	GO_NEGATIVE_REGULATION_OF_CELL_CELL_ADHESION		171	-0.269526	-1.08146	0.349206	0.410432	1	5824	tags=22%, list=11%, signal=25%
GO_REGULATION_OF_REGULATED_SECRETORY_PATHWAY	GO_REGULATION_OF_REGULATED_SECRETORY_PATHWAY		158	-0.274222	-1.07971	0.350394	0.412657	1	5920	tags=20%, list=11%, signal=23%
GO_NUCLEAR_TRANSCRIBED_MRNA_POLY_A_TAIL_SHORTENING	GO_NUCLEAR_TRANSCRIBED_MRNA_POLY_A_TAIL_SHORTENING		35	-0.332368	-1.07916	0.358871	0.413168	1	9306	tags=43%, list=17%, signal=52%
GO_POSITIVE_REGULATION_OF_MUSCLE_CONTRACTION	GO_POSITIVE_REGULATION_OF_MUSCLE_CONTRACTION		45	-0.302368	-1.07907	0.32567	0.413039	1	4571	tags=20%, list=8%, signal=22%
GO_DETECTION_OF_TEMPERATURE_STIMULUS_INVOLVED_IN_SENSORY_PERCEPTION	GO_DETECTION_OF_TEMPERATURE_STIMULUS_INVOLVED_IN_SENSORY_PERCEPTION		15	-0.386802	-1.07853	0.337187	0.413554	1	8333	tags=40%, list=15%, signal=47%
GO_PRI_MIRNA_TRANSCRIPTION_BY_RNA_POLYMERASE_II	GO_PRI_MIRNA_TRANSCRIPTION_BY_RNA_POLYMERASE_II		45	-0.316091	-1.07691	0.336614	0.415566	1	8760	tags=31%, list=16%, signal=37%
GO_NEUROMUSCULAR_PROCESS_CONTROLLING_POSTURE	GO_NEUROMUSCULAR_PROCESS_CONTROLLING_POSTURE		16	-0.368109	-1.07678	0.366667	0.415487	1	5825	tags=31%, list=11%, signal=35%
GO_PURINERGIC_RECEPTOR_ACTIVITY	GO_PURINERGIC_RECEPTOR_ACTIVITY		24	-0.385459	-1.07578	0.390946	0.416689	1	14927	tags=50%, list=27%, signal=68%
GO_ERBB2_SIGNALING_PATHWAY	GO_ERBB2_SIGNALING_PATHWAY		32	-0.317315	-1.0747	0.382892	0.417976	1	5816	tags=28%, list=11%, signal=31%
GO_REGULATION_OF_BONE_REMODELING	GO_REGULATION_OF_BONE_REMODELING		44	-0.318968	-1.0745	0.346979	0.417997	1	6196	tags=23%, list=11%, signal=26%
GO_REGULATION_OF_SKELETAL_MUSCLE_CELL_DIFFERENTIATION	GO_REGULATION_OF_SKELETAL_MUSCLE_CELL_DIFFERENTIATION		20	-0.357543	-1.07392	0.364026	0.418585	1	4271	tags=30%, list=8%, signal=33%
GO_NEGATIVE_REGULATION_OF_CARDIAC_MUSCLE_TISSUE_GROWTH	GO_NEGATIVE_REGULATION_OF_CARDIAC_MUSCLE_TISSUE_GROWTH		30	-0.325874	-1.07374	0.330645	0.418594	1	2179	tags=13%, list=4%, signal=14%
GO_REGULATION_OF_NATURAL_KILLER_CELL_ACTIVATION	GO_REGULATION_OF_NATURAL_KILLER_CELL_ACTIVATION		33	-0.346864	-1.07341	0.376726	0.418801	1	3867	tags=18%, list=7%, signal=20%
GO_HIPPO_SIGNALING	GO_HIPPO_SIGNALING		38	-0.347942	-1.07305	0.384454	0.419061	1	4382	tags=26%, list=8%, signal=29%
GO_POSITIVE_REGULATION_OF_RECEPTOR_SIGNALING_PATHWAY_VIA_STAT	GO_POSITIVE_REGULATION_OF_RECEPTOR_SIGNALING_PATHWAY_VIA_STAT		89	-0.279711	-1.07261	0.347193	0.41945	1	8526	tags=28%, list=15%, signal=33%
GO_ACTIVATED_T_CELL_PROLIFERATION	GO_ACTIVATED_T_CELL_PROLIFERATION		42	-0.313462	-1.07155	0.349112	0.42071	1	3867	tags=21%, list=7%, signal=23%
GO_EPHRIN_RECEPTOR_ACTIVITY	GO_EPHRIN_RECEPTOR_ACTIVITY		19	-0.373245	-1.07102	0.374502	0.421208	1	7068	tags=32%, list=13%, signal=36%
GO_TUMOR_NECROSIS_FACTOR_SUPERFAMILY_CYTOKINE_PRODUCTION	GO_TUMOR_NECROSIS_FACTOR_SUPERFAMILY_CYTOKINE_PRODUCTION		145	-0.284803	-1.07002	0.365854	0.422438	1	5028	tags=19%, list=9%, signal=21%
GO_CILIARY_TIP	GO_CILIARY_TIP		45	-0.344228	-1.06971	0.389937	0.422638	1	5505	tags=29%, list=10%, signal=32%
GO_TYPE_B_PANCREATIC_CELL_PROLIFERATION	GO_TYPE_B_PANCREATIC_CELL_PROLIFERATION		18	-0.394415	-1.06933	0.402	0.422918	1	7861	tags=39%, list=14%, signal=45%
GO_CHLORIDE_TRANSPORT	GO_CHLORIDE_TRANSPORT		107	-0.269486	-1.06883	0.363289	0.423363	1	8900	tags=25%, list=16%, signal=30%
GO_SYNAPTIC_TRANSMISSION_CHOLINERGIC	GO_SYNAPTIC_TRANSMISSION_CHOLINERGIC		29	-0.328647	-1.06882	0.360078	0.423106	1	5688	tags=17%, list=10%, signal=19%
GO_EMBRYONIC_CAMERA_TYPE_EYE_DEVELOPMENT	GO_EMBRYONIC_CAMERA_TYPE_EYE_DEVELOPMENT		37	-0.321115	-1.06811	0.366667	0.423875	1	6409	tags=24%, list=12%, signal=27%
GO_REGULATION_OF_CARDIAC_MUSCLE_CELL_DIFFERENTIATION	GO_REGULATION_OF_CARDIAC_MUSCLE_CELL_DIFFERENTIATION		45	-0.29048	-1.06775	0.358025	0.424177	1	11256	tags=40%, list=20%, signal=50%
GO_REGULATION_OF_JUN_KINASE_ACTIVITY	GO_REGULATION_OF_JUN_KINASE_ACTIVITY		86	-0.266141	-1.06567	0.338057	0.426851	1	7840	tags=23%, list=14%, signal=27%
GO_HOMOTYPIC_CELL_CELL_ADHESION	GO_HOMOTYPIC_CELL_CELL_ADHESION		77	-0.295337	-1.06523	0.352601	0.427195	1	7285	tags=31%, list=13%, signal=36%
GO_PROTEIN_HORMONE_RECEPTOR_ACTIVITY	GO_PROTEIN_HORMONE_RECEPTOR_ACTIVITY		19	-0.364396	-1.06455	0.350305	0.427934	1	10082	tags=42%, list=18%, signal=51%
GO_NEGATIVE_REGULATION_OF_PROTEIN_TYROSINE_KINASE_ACTIVITY	GO_NEGATIVE_REGULATION_OF_PROTEIN_TYROSINE_KINASE_ACTIVITY		29	-0.297758	-1.06439	0.342256	0.427898	1	6822	tags=28%, list=12%, signal=31%
GO_NEGATIVE_REGULATION_OF_REACTIVE_OXYGEN_SPECIES_BIOSYNTHETIC_PROCESS	GO_NEGATIVE_REGULATION_OF_REACTIVE_OXYGEN_SPECIES_BIOSYNTHETIC_PROCESS		32	-0.314663	-1.06436	0.325956	0.427674	1	5137	tags=28%, list=9%, signal=31%
GO_CELLULAR_RESPONSE_TO_CHOLESTEROL	GO_CELLULAR_RESPONSE_TO_CHOLESTEROL		19	-0.350524	-1.06394	0.36646	0.42801	1	4537	tags=26%, list=8%, signal=29%
GO_POSITIVE_REGULATION_OF_INTERLEUKIN_17_PRODUCTION	GO_POSITIVE_REGULATION_OF_INTERLEUKIN_17_PRODUCTION		15	-0.428353	-1.06365	0.392505	0.428164	1	7285	tags=40%, list=13%, signal=46%
GO_PROTEIN_ACTIVATION_CASCADE	GO_PROTEIN_ACTIVATION_CASCADE		28	-0.396054	-1.06356	0.374757	0.428037	1	4963	tags=25%, list=9%, signal=27%
GO_AMINO_SUGAR_METABOLIC_PROCESS	GO_AMINO_SUGAR_METABOLIC_PROCESS		24	-0.332845	-1.06292	0.368098	0.428704	1	4032	tags=25%, list=7%, signal=27%
GO_STRIATED_MUSCLE_CELL_APOPTOTIC_PROCESS	GO_STRIATED_MUSCLE_CELL_APOPTOTIC_PROCESS		46	-0.291962	-1.06254	0.378882	0.428961	1	11256	tags=37%, list=20%, signal=46%
GO_PEPTIDE_ANTIGEN_BINDING	GO_PEPTIDE_ANTIGEN_BINDING		30	-0.450272	-1.0625	0.42315	0.428775	1	4372	tags=37%, list=8%, signal=40%
GO_MUSCLE_MYOSIN_COMPLEX	GO_MUSCLE_MYOSIN_COMPLEX		18	-0.393879	-1.06232	0.388211	0.428778	1	7130	tags=33%, list=13%, signal=38%
GO_DETECTION_OF_TEMPERATURE_STIMULUS	GO_DETECTION_OF_TEMPERATURE_STIMULUS		19	-0.357405	-1.06108	0.348162	0.430304	1	8333	tags=37%, list=15%, signal=43%
GO_OXIDOREDUCTASE_ACTIVITY_ACTING_ON_PEROXIDE_AS_ACCEPTOR	GO_OXIDOREDUCTASE_ACTIVITY_ACTING_ON_PEROXIDE_AS_ACCEPTOR		55	-0.323438	-1.0603	0.375	0.431202	1	6353	tags=25%, list=11%, signal=29%
GO_DIVALENT_INORGANIC_CATION_TRANSMEMBRANE_TRANSPORTER_ACTIVITY	GO_DIVALENT_INORGANIC_CATION_TRANSMEMBRANE_TRANSPORTER_ACTIVITY		25	-0.331273	-1.06015	0.375486	0.431146	1	3139	tags=16%, list=6%, signal=17%
GO_POSITIVE_REGULATION_OF_PROTEIN_KINASE_B_SIGNALING	GO_POSITIVE_REGULATION_OF_PROTEIN_KINASE_B_SIGNALING		173	-0.252267	-1.0595	0.3583	0.431863	1	6623	tags=21%, list=12%, signal=24%
GO_STRIATUM_DEVELOPMENT	GO_STRIATUM_DEVELOPMENT		19	-0.344044	-1.05922	0.405405	0.432019	1	5920	tags=37%, list=11%, signal=41%
GO_REGULATION_OF_ENDOTHELIAL_CELL_CHEMOTAXIS	GO_REGULATION_OF_ENDOTHELIAL_CELL_CHEMOTAXIS		23	-0.335445	-1.05864	0.359922	0.432618	1	5193	tags=17%, list=9%, signal=19%
GO_MORPHOGENESIS_OF_AN_EPITHELIAL_FOLD	GO_MORPHOGENESIS_OF_AN_EPITHELIAL_FOLD		25	-0.340027	-1.05825	0.390144	0.4329	1	3424	tags=24%, list=6%, signal=26%
GO_TROPOMYOSIN_BINDING	GO_TROPOMYOSIN_BINDING		15	-0.377348	-1.05687	0.386905	0.434635	1	1646	tags=13%, list=3%, signal=14%
GO_CELLULAR_RESPONSE_TO_PROSTAGLANDIN_E_STIMULUS	GO_CELLULAR_RESPONSE_TO_PROSTAGLANDIN_E_STIMULUS		16	-0.356103	-1.05645	0.376953	0.434995	1	6837	tags=31%, list=12%, signal=36%
GO_LYMPHANGIOGENESIS	GO_LYMPHANGIOGENESIS		16	-0.395311	-1.05545	0.396857	0.436212	1	6834	tags=38%, list=12%, signal=43%
GO_FOREBRAIN_NEURON_DEVELOPMENT	GO_FOREBRAIN_NEURON_DEVELOPMENT		31	-0.313034	-1.05463	0.353497	0.437115	1	5920	tags=26%, list=11%, signal=29%
GO_PHAGOCYTIC_VESICLE	GO_PHAGOCYTIC_VESICLE		128	-0.293739	-1.05374	0.382353	0.438153	1	7326	tags=27%, list=13%, signal=31%
GO_REGULATION_OF_DIGESTIVE_SYSTEM_PROCESS	GO_REGULATION_OF_DIGESTIVE_SYSTEM_PROCESS		40	-0.315002	-1.05366	0.356574	0.438008	1	5868	tags=20%, list=11%, signal=22%
GO_PURINE_NUCLEOSIDE_MONOPHOSPHATE_METABOLIC_PROCESS	GO_PURINE_NUCLEOSIDE_MONOPHOSPHATE_METABOLIC_PROCESS		22	-0.317709	-1.05351	0.377871	0.437951	1	7174	tags=27%, list=13%, signal=31%
GO_TRABECULA_FORMATION	GO_TRABECULA_FORMATION		26	-0.351268	-1.05248	0.376953	0.439102	1	7524	tags=27%, list=14%, signal=31%
GO_COFACTOR_CATABOLIC_PROCESS	GO_COFACTOR_CATABOLIC_PROCESS		67	-0.310992	-1.05182	0.393878	0.439804	1	6353	tags=30%, list=11%, signal=34%
GO_POSITIVE_REGULATION_OF_PEPTIDE_HORMONE_SECRETION	GO_POSITIVE_REGULATION_OF_PEPTIDE_HORMONE_SECRETION		94	-0.277518	-1.05094	0.363454	0.440809	1	5293	tags=20%, list=10%, signal=22%
GO_NEPHRON_TUBULE_EPITHELIAL_CELL_DIFFERENTIATION	GO_NEPHRON_TUBULE_EPITHELIAL_CELL_DIFFERENTIATION		15	-0.397125	-1.05083	0.402985	0.440701	1	4382	tags=27%, list=8%, signal=29%
GO_INORGANIC_ANION_TRANSMEMBRANE_TRANSPORT	GO_INORGANIC_ANION_TRANSMEMBRANE_TRANSPORT		110	-0.257679	-1.05038	0.394834	0.441083	1	4591	tags=15%, list=8%, signal=17%
GO_TYPE_2_IMMUNE_RESPONSE	GO_TYPE_2_IMMUNE_RESPONSE		36	-0.321352	-1.05029	0.385246	0.440956	1	8877	tags=33%, list=16%, signal=40%
GO_DOPAMINERGIC_NEURON_DIFFERENTIATION	GO_DOPAMINERGIC_NEURON_DIFFERENTIATION		37	-0.303467	-1.04993	0.375734	0.44118	1	3005	tags=19%, list=5%, signal=20%
GO_ANTIGEN_PROCESSING_AND_PRESENTATION_VIA_MHC_CLASS_IB	GO_ANTIGEN_PROCESSING_AND_PRESENTATION_VIA_MHC_CLASS_IB		16	-0.491796	-1.04986	0.418182	0.441035	1	3640	tags=31%, list=7%, signal=33%
GO_POSITIVE_REGULATION_OF_BLOOD_CIRCULATION	GO_POSITIVE_REGULATION_OF_BLOOD_CIRCULATION		68	-0.28356	-1.04921	0.378218	0.441753	1	7047	tags=25%, list=13%, signal=29%
GO_POSITIVE_REGULATION_OF_NEUTROPHIL_MIGRATION	GO_POSITIVE_REGULATION_OF_NEUTROPHIL_MIGRATION		26	-0.364125	-1.04913	0.404715	0.441606	1	8664	tags=38%, list=16%, signal=46%
GO_ACUTE_INFLAMMATORY_RESPONSE_TO_ANTIGENIC_STIMULUS	GO_ACUTE_INFLAMMATORY_RESPONSE_TO_ANTIGENIC_STIMULUS		22	-0.373035	-1.04804	0.40613	0.442925	1	6793	tags=36%, list=12%, signal=41%
GO_PHOSPHATIDYLETHANOLAMINE_BIOSYNTHETIC_PROCESS	GO_PHOSPHATIDYLETHANOLAMINE_BIOSYNTHETIC_PROCESS		15	-0.368018	-1.04725	0.410309	0.443859	1	6928	tags=33%, list=13%, signal=38%
GO_PHOSPHATIDYLINOSITOL_PHOSPHATE_KINASE_ACTIVITY	GO_PHOSPHATIDYLINOSITOL_PHOSPHATE_KINASE_ACTIVITY		16	-0.375289	-1.04651	0.403509	0.444711	1	7554	tags=38%, list=14%, signal=43%
GO_HIGH_DENSITY_LIPOPROTEIN_PARTICLE_ASSEMBLY	GO_HIGH_DENSITY_LIPOPROTEIN_PARTICLE_ASSEMBLY		15	-0.409478	-1.04598	0.401559	0.445249	1	6753	tags=27%, list=12%, signal=30%
GO_CALCIUM_ION_REGULATED_EXOCYTOSIS	GO_CALCIUM_ION_REGULATED_EXOCYTOSIS		153	-0.259026	-1.04598	0.384766	0.444984	1	6641	tags=22%, list=12%, signal=24%
GO_PROTEIN_KINASE_C_ACTIVITY	GO_PROTEIN_KINASE_C_ACTIVITY		16	-0.372739	-1.04523	0.400844	0.445821	1	7285	tags=38%, list=13%, signal=43%
GO_INTRASPECIES_INTERACTION_BETWEEN_ORGANISMS	GO_INTRASPECIES_INTERACTION_BETWEEN_ORGANISMS		53	-0.286556	-1.04496	0.391129	0.445962	1	7473	tags=32%, list=14%, signal=37%
GO_POSITIVE_REGULATION_OF_AXON_EXTENSION	GO_POSITIVE_REGULATION_OF_AXON_EXTENSION		40	-0.317689	-1.04495	0.388119	0.4457	1	9494	tags=35%, list=17%, signal=42%
GO_FOREBRAIN_REGIONALIZATION	GO_FOREBRAIN_REGIONALIZATION		24	-0.333026	-1.04438	0.407332	0.446257	1	4273	tags=17%, list=8%, signal=18%
GO_NEURAL_TUBE_PATTERNING	GO_NEURAL_TUBE_PATTERNING		40	-0.31812	-1.04329	0.372709	0.447599	1	7257	tags=25%, list=13%, signal=29%
GO_NEGATIVE_REGULATION_OF_ADENYLATE_CYCLASE_ACTIVITY	GO_NEGATIVE_REGULATION_OF_ADENYLATE_CYCLASE_ACTIVITY		18	-0.35848	-1.04303	0.390385	0.447739	1	13248	tags=61%, list=24%, signal=80%
GO_TETRAPYRROLE_METABOLIC_PROCESS	GO_TETRAPYRROLE_METABOLIC_PROCESS		28	-0.337477	-1.04212	0.400786	0.448831	1	9642	tags=46%, list=17%, signal=56%
GO_DOPAMINE_METABOLIC_PROCESS	GO_DOPAMINE_METABOLIC_PROCESS		26	-0.330173	-1.04164	0.373541	0.44925	1	6852	tags=35%, list=12%, signal=39%
GO_CARTILAGE_DEVELOPMENT_INVOLVED_IN_ENDOCHONDRAL_BONE_MORPHOGENESIS	GO_CARTILAGE_DEVELOPMENT_INVOLVED_IN_ENDOCHONDRAL_BONE_MORPHOGENESIS		47	-0.313212	-1.04102	0.390196	0.449928	1	6566	tags=30%, list=12%, signal=34%
GO_MAP_KINASE_KINASE_ACTIVITY	GO_MAP_KINASE_KINASE_ACTIVITY		16	-0.343366	-1.03876	0.410788	0.452967	1	9171	tags=38%, list=17%, signal=45%
GO_PROTEIN_TYROSINE_KINASE_ACTIVATOR_ACTIVITY	GO_PROTEIN_TYROSINE_KINASE_ACTIVATOR_ACTIVITY		19	-0.335924	-1.03875	0.391919	0.452718	1	7840	tags=42%, list=14%, signal=49%
GO_POSITIVE_REGULATION_OF_LEUKOCYTE_MIGRATION	GO_POSITIVE_REGULATION_OF_LEUKOCYTE_MIGRATION		123	-0.302669	-1.03858	0.418651	0.452686	1	6625	tags=28%, list=12%, signal=31%
GO_GLYCOPROTEIN_METABOLIC_PROCESS	GO_GLYCOPROTEIN_METABOLIC_PROCESS		133	-0.253186	-1.03844	0.402321	0.452612	1	4891	tags=18%, list=9%, signal=20%
GO_TRIGLYCERIDE_LIPASE_ACTIVITY	GO_TRIGLYCERIDE_LIPASE_ACTIVITY		21	-0.372175	-1.03817	0.39798	0.452759	1	10231	tags=48%, list=19%, signal=58%
GO_FOREBRAIN_CELL_MIGRATION	GO_FOREBRAIN_CELL_MIGRATION		59	-0.286989	-1.03768	0.381044	0.453217	1	9066	tags=31%, list=16%, signal=36%
GO_NEGATIVE_REGULATION_OF_AUTOPHAGY	GO_NEGATIVE_REGULATION_OF_AUTOPHAGY		80	-0.271878	-1.03734	0.402863	0.453479	1	4503	tags=18%, list=8%, signal=19%
GO_NUCLEOSIDE_BISPHOSPHATE_METABOLIC_PROCESS	GO_NUCLEOSIDE_BISPHOSPHATE_METABOLIC_PROCESS		72	-0.27981	-1.03722	0.412	0.453374	1	7433	tags=28%, list=13%, signal=32%
GO_PLATELET_MORPHOGENESIS	GO_PLATELET_MORPHOGENESIS		21	-0.343833	-1.03712	0.405458	0.453266	1	5181	tags=33%, list=9%, signal=37%
GO_GAMMA_DELTA_T_CELL_ACTIVATION	GO_GAMMA_DELTA_T_CELL_ACTIVATION		15	-0.400794	-1.03706	0.414141	0.453078	1	10076	tags=40%, list=18%, signal=49%
GO_INNER_EAR_RECEPTOR_CELL_DEVELOPMENT	GO_INNER_EAR_RECEPTOR_CELL_DEVELOPMENT		39	-0.281252	-1.03637	0.374486	0.453825	1	8994	tags=26%, list=16%, signal=31%
GO_MULTI_ORGANISM_BEHAVIOR	GO_MULTI_ORGANISM_BEHAVIOR		68	-0.275384	-1.03633	0.403727	0.453621	1	7473	tags=28%, list=14%, signal=32%
GO_OXIDOREDUCTASE_ACTIVITY_ACTING_ON_THE_CH_NH2_GROUP_OF_DONORS	GO_OXIDOREDUCTASE_ACTIVITY_ACTING_ON_THE_CH_NH2_GROUP_OF_DONORS		21	-0.349936	-1.03613	0.414587	0.453647	1	7494	tags=33%, list=14%, signal=39%
GO_PSEUDOPODIUM	GO_PSEUDOPODIUM		17	-0.380194	-1.03549	0.39645	0.454303	1	7059	tags=41%, list=13%, signal=47%
GO_REGULATION_OF_FLAGELLATED_SPERM_MOTILITY	GO_REGULATION_OF_FLAGELLATED_SPERM_MOTILITY		17	-0.355624	-1.03538	0.404211	0.454191	1	3475	tags=18%, list=6%, signal=19%
GO_CARBOHYDRATE_TRANSMEMBRANE_TRANSPORTER_ACTIVITY	GO_CARBOHYDRATE_TRANSMEMBRANE_TRANSPORTER_ACTIVITY		35	-0.295372	-1.03537	0.40239	0.453935	1	3766	tags=20%, list=7%, signal=21%
GO_GLYCOSPHINGOLIPID_BIOSYNTHETIC_PROCESS	GO_GLYCOSPHINGOLIPID_BIOSYNTHETIC_PROCESS		25	-0.315563	-1.03484	0.395911	0.454478	1	7654	tags=28%, list=14%, signal=32%
GO_WNT_ACTIVATED_RECEPTOR_ACTIVITY	GO_WNT_ACTIVATED_RECEPTOR_ACTIVITY		17	-0.353416	-1.03453	0.397872	0.454667	1	7341	tags=29%, list=13%, signal=34%
GO_TORC1_SIGNALING	GO_TORC1_SIGNALING		39	-0.295236	-1.03436	0.401247	0.454648	1	7902	tags=33%, list=14%, signal=39%
GO_APICAL_JUNCTION_ASSEMBLY	GO_APICAL_JUNCTION_ASSEMBLY		61	-0.276803	-1.03404	0.4	0.45487	1	6342	tags=28%, list=11%, signal=31%
GO_REGULATION_OF_MAST_CELL_ACTIVATION	GO_REGULATION_OF_MAST_CELL_ACTIVATION		40	-0.331944	-1.03384	0.417647	0.454901	1	4373	tags=20%, list=8%, signal=22%
GO_STEROID_DEHYDROGENASE_ACTIVITY_ACTING_ON_THE_CH_OH_GROUP_OF_DONORS_NAD_OR_NADP_AS_ACCEPTOR	GO_STEROID_DEHYDROGENASE_ACTIVITY_ACTING_ON_THE_CH_OH_GROUP_OF_DONORS_NAD_OR_NADP_AS_ACCEPTOR		28	-0.343353	-1.03333	0.383534	0.455396	1	6482	tags=29%, list=12%, signal=32%
GO_REGULATION_OF_ORGANIC_ACID_TRANSPORT	GO_REGULATION_OF_ORGANIC_ACID_TRANSPORT		58	-0.285824	-1.0328	0.393878	0.455879	1	7842	tags=28%, list=14%, signal=32%
GO_SPERM_MIDPIECE	GO_SPERM_MIDPIECE		22	-0.329111	-1.03225	0.408333	0.456442	1	1990	tags=14%, list=4%, signal=14%
GO_ALPHA_BETA_T_CELL_ACTIVATION	GO_ALPHA_BETA_T_CELL_ACTIVATION		134	-0.300984	-1.03169	0.435223	0.45703	1	5755	tags=26%, list=10%, signal=29%
GO_TOOTH_MINERALIZATION	GO_TOOTH_MINERALIZATION		23	-0.343819	-1.03118	0.410204	0.457519	1	9620	tags=35%, list=17%, signal=42%
GO_STEROL_BINDING	GO_STEROL_BINDING		55	-0.283491	-1.03076	0.398	0.457876	1	8025	tags=20%, list=15%, signal=23%
GO_ODONTOGENESIS_OF_DENTIN_CONTAINING_TOOTH	GO_ODONTOGENESIS_OF_DENTIN_CONTAINING_TOOTH		88	-0.271944	-1.03055	0.382066	0.457931	1	7563	tags=27%, list=14%, signal=32%
GO_COPII_COATED_ER_TO_GOLGI_TRANSPORT_VESICLE	GO_COPII_COATED_ER_TO_GOLGI_TRANSPORT_VESICLE		91	-0.285245	-1.03023	0.432	0.458173	1	4372	tags=20%, list=8%, signal=21%
GO_SECONDARY_PALATE_DEVELOPMENT	GO_SECONDARY_PALATE_DEVELOPMENT		24	-0.361612	-1.0302	0.419287	0.457949	1	6870	tags=25%, list=12%, signal=29%
GO_GROWTH_PLATE_CARTILAGE_DEVELOPMENT	GO_GROWTH_PLATE_CARTILAGE_DEVELOPMENT		36	-0.325723	-1.02989	0.422311	0.458164	1	6566	tags=31%, list=12%, signal=35%
GO_STEM_CELL_DIVISION	GO_STEM_CELL_DIVISION		41	-0.311962	-1.02951	0.40812	0.458464	1	7810	tags=34%, list=14%, signal=40%
GO_PROTEIN_TRANSPORT_WITHIN_PLASMA_MEMBRANE	GO_PROTEIN_TRANSPORT_WITHIN_PLASMA_MEMBRANE		45	-0.301992	-1.02773	0.419608	0.460821	1	6704	tags=22%, list=12%, signal=25%
GO_GABA_ERGIC_SYNAPSE	GO_GABA_ERGIC_SYNAPSE		73	-0.282094	-1.02724	0.380228	0.461307	1	3146	tags=16%, list=6%, signal=17%
GO_THIOESTER_METABOLIC_PROCESS	GO_THIOESTER_METABOLIC_PROCESS		49	-0.298242	-1.02699	0.419355	0.461389	1	9418	tags=35%, list=17%, signal=42%
GO_PHOSPHATIDYLINOSITOL_5_PHOSPHATE_BINDING	GO_PHOSPHATIDYLINOSITOL_5_PHOSPHATE_BINDING		15	-0.344227	-1.02695	0.423077	0.461174	1	1943	tags=20%, list=4%, signal=21%
GO_MYOBLAST_FUSION	GO_MYOBLAST_FUSION		38	-0.310663	-1.02677	0.411067	0.461179	1	6623	tags=29%, list=12%, signal=33%
GO_REGULATION_OF_CELL_CELL_ADHESION	GO_REGULATION_OF_CELL_CELL_ADHESION		391	-0.257493	-1.02534	0.420842	0.462965	1	7585	tags=26%, list=14%, signal=29%
GO_REGULATION_OF_NEUTROPHIL_MIGRATION	GO_REGULATION_OF_NEUTROPHIL_MIGRATION		32	-0.348446	-1.02516	0.40396	0.462953	1	8664	tags=34%, list=16%, signal=41%
GO_OXIDOREDUCTASE_ACTIVITY_ACTING_ON_PAIRED_DONORS_WITH_INCORPORATION_OR_REDUCTION_OF_MOLECULAR_OXYGEN_NAD_P_H_AS_ONE_DONOR_AND_INCORPORATION_OF_ONE_ATOM_OF_OXYGEN	GO_OXIDOREDUCTASE_ACTIVITY_ACTING_ON_PAIRED_DONORS_WITH_INCORPORATION_OR_REDUCTION_OF_MOLECULAR_OXYGEN_NAD_P_H_AS_ONE_DONOR_AND_INCORPORATION_OF_ONE_ATOM_OF_OXYGEN		39	-0.301491	-1.02513	0.413088	0.462726	1	7474	tags=31%, list=14%, signal=36%
GO_ESTABLISHMENT_OF_PROTEIN_LOCALIZATION_TO_POSTSYNAPTIC_MEMBRANE	GO_ESTABLISHMENT_OF_PROTEIN_LOCALIZATION_TO_POSTSYNAPTIC_MEMBRANE		18	-0.348065	-1.02488	0.409357	0.462827	1	3031	tags=17%, list=5%, signal=18%
GO_LYMPHOCYTE_MIGRATION	GO_LYMPHOCYTE_MIGRATION		105	-0.302782	-1.02473	0.419922	0.462765	1	5233	tags=24%, list=9%, signal=26%
GO_DOPAMINE_RECEPTOR_BINDING	GO_DOPAMINE_RECEPTOR_BINDING		16	-0.357911	-1.02389	0.423154	0.463755	1	6228	tags=38%, list=11%, signal=42%
GO_NEGATIVE_REGULATION_OF_RESPONSE_TO_EXTRACELLULAR_STIMULUS	GO_NEGATIVE_REGULATION_OF_RESPONSE_TO_EXTRACELLULAR_STIMULUS		15	-0.376766	-1.02386	0.44466	0.463529	1	7792	tags=33%, list=14%, signal=39%
GO_DENDRITE_MEMBRANE	GO_DENDRITE_MEMBRANE		40	-0.296314	-1.02353	0.403131	0.463747	1	2504	tags=15%, list=5%, signal=16%
GO_CALCIUM_INDEPENDENT_CELL_CELL_ADHESION_VIA_PLASMA_MEMBRANE_CELL_ADHESION_MOLECULES	GO_CALCIUM_INDEPENDENT_CELL_CELL_ADHESION_VIA_PLASMA_MEMBRANE_CELL_ADHESION_MOLECULES		23	-0.338765	-1.02328	0.407767	0.463861	1	4273	tags=22%, list=8%, signal=24%
GO_DIGESTIVE_TRACT_MORPHOGENESIS	GO_DIGESTIVE_TRACT_MORPHOGENESIS		49	-0.30704	-1.0227	0.411765	0.46446	1	2686	tags=12%, list=5%, signal=13%
GO_GASTRULATION	GO_GASTRULATION		181	-0.255534	-1.02239	0.398821	0.464665	1	7640	tags=24%, list=14%, signal=27%
GO_AXON_EXTENSION	GO_AXON_EXTENSION		117	-0.2722	-1.02218	0.424242	0.464706	1	5299	tags=20%, list=10%, signal=22%
GO_CYTOKINE_METABOLIC_PROCESS	GO_CYTOKINE_METABOLIC_PROCESS		110	-0.290303	-1.02206	0.39802	0.464608	1	5513	tags=25%, list=10%, signal=27%
GO_REGULATION_OF_GOLGI_ORGANIZATION	GO_REGULATION_OF_GOLGI_ORGANIZATION		15	-0.356081	-1.01967	0.426501	0.467887	1	5902	tags=27%, list=11%, signal=30%
GO_POSTSYNAPTIC_NEUROTRANSMITTER_RECEPTOR_INTERNALIZATION	GO_POSTSYNAPTIC_NEUROTRANSMITTER_RECEPTOR_INTERNALIZATION		18	-0.331756	-1.01964	0.418146	0.467667	1	6704	tags=28%, list=12%, signal=32%
GO_RECEPTOR_SERINE_THREONINE_KINASE_BINDING	GO_RECEPTOR_SERINE_THREONINE_KINASE_BINDING		23	-0.328361	-1.01951	0.436255	0.467578	1	5656	tags=22%, list=10%, signal=24%
GO_OVULATION_CYCLE	GO_OVULATION_CYCLE		68	-0.271264	-1.01941	0.393939	0.467457	1	6716	tags=24%, list=12%, signal=27%
GO_CATENIN_COMPLEX	GO_CATENIN_COMPLEX		29	-0.331271	-1.01933	0.434698	0.467321	1	5230	tags=28%, list=9%, signal=30%
GO_REGULATION_OF_B_CELL_DIFFERENTIATION	GO_REGULATION_OF_B_CELL_DIFFERENTIATION		28	-0.370741	-1.01925	0.436475	0.467168	1	8644	tags=36%, list=16%, signal=42%
GO_POSITIVE_REGULATION_OF_CARBOHYDRATE_METABOLIC_PROCESS	GO_POSITIVE_REGULATION_OF_CARBOHYDRATE_METABOLIC_PROCESS		66	-0.258432	-1.01877	0.433265	0.467617	1	7662	tags=24%, list=14%, signal=28%
GO_BITTER_TASTE_RECEPTOR_ACTIVITY	GO_BITTER_TASTE_RECEPTOR_ACTIVITY		22	-0.43979	-1.01855	0.5	0.467692	1	23488	tags=68%, list=42%, signal=119%
GO_POSITIVE_REGULATION_OF_CALCIUM_ION_IMPORT	GO_POSITIVE_REGULATION_OF_CALCIUM_ION_IMPORT		17	-0.390326	-1.01835	0.421053	0.467673	1	8175	tags=35%, list=15%, signal=41%
GO_MATURE_B_CELL_DIFFERENTIATION	GO_MATURE_B_CELL_DIFFERENTIATION		25	-0.368086	-1.01829	0.419291	0.467492	1	9433	tags=40%, list=17%, signal=48%
GO_G_PROTEIN_COUPLED_GLUTAMATE_RECEPTOR_SIGNALING_PATHWAY	GO_G_PROTEIN_COUPLED_GLUTAMATE_RECEPTOR_SIGNALING_PATHWAY		15	-0.366478	-1.018	0.418033	0.467677	1	7577	tags=40%, list=14%, signal=46%
GO_GROWTH_FACTOR_ACTIVITY	GO_GROWTH_FACTOR_ACTIVITY		162	-0.245411	-1.01794	0.412008	0.467497	1	9742	tags=29%, list=18%, signal=35%
GO_NEUROTRANSMITTER_TRANSPORTER_ACTIVITY	GO_NEUROTRANSMITTER_TRANSPORTER_ACTIVITY		51	-0.286468	-1.01726	0.431727	0.468219	1	9623	tags=35%, list=17%, signal=43%
GO_LEUKOCYTE_MIGRATION	GO_LEUKOCYTE_MIGRATION		482	-0.276875	-1.01696	0.450304	0.468359	1	6342	tags=21%, list=11%, signal=24%
GO_POSITIVE_REGULATION_OF_FATTY_ACID_BIOSYNTHETIC_PROCESS	GO_POSITIVE_REGULATION_OF_FATTY_ACID_BIOSYNTHETIC_PROCESS		20	-0.331981	-1.01626	0.437895	0.469146	1	5996	tags=20%, list=11%, signal=22%
GO_REGULATION_OF_SYNAPSE_ASSEMBLY	GO_REGULATION_OF_SYNAPSE_ASSEMBLY		109	-0.271044	-1.01599	0.417191	0.469292	1	4964	tags=17%, list=9%, signal=19%
GO_SEROTONIN_TRANSPORT	GO_SEROTONIN_TRANSPORT		15	-0.412715	-1.01588	0.452525	0.469184	1	7358	tags=33%, list=13%, signal=38%
GO_ENDOCRINE_PROCESS	GO_ENDOCRINE_PROCESS		83	-0.279658	-1.01555	0.424901	0.469403	1	6865	tags=23%, list=12%, signal=26%
GO_NEGATIVE_REGULATION_OF_AXON_GUIDANCE	GO_NEGATIVE_REGULATION_OF_AXON_GUIDANCE		28	-0.322748	-1.01544	0.425781	0.469307	1	4260	tags=18%, list=8%, signal=19%
GO_TOLL_LIKE_RECEPTOR_3_SIGNALING_PATHWAY	GO_TOLL_LIKE_RECEPTOR_3_SIGNALING_PATHWAY		19	-0.360371	-1.01502	0.437126	0.469668	1	1154	tags=16%, list=2%, signal=16%
GO_GLYCOPROTEIN_CATABOLIC_PROCESS	GO_GLYCOPROTEIN_CATABOLIC_PROCESS		21	-0.320268	-1.01446	0.423459	0.470236	1	3907	tags=19%, list=7%, signal=20%
GO_POSITIVE_REGULATION_OF_CYTOSOLIC_CALCIUM_ION_CONCENTRATION_INVOLVED_IN_PHOSPHOLIPASE_C_ACTIVATING_G_PROTEIN_COUPLED_SIGNALING_PATHWAY	GO_POSITIVE_REGULATION_OF_CYTOSOLIC_CALCIUM_ION_CONCENTRATION_INVOLVED_IN_PHOSPHOLIPASE_C_ACTIVATING_G_PROTEIN_COUPLED_SIGNALING_PATHWAY		31	-0.316339	-1.01349	0.430279	0.471419	1	6349	tags=19%, list=11%, signal=22%
GO_NEGATIVE_REGULATION_OF_NEURAL_PRECURSOR_CELL_PROLIFERATION	GO_NEGATIVE_REGULATION_OF_NEURAL_PRECURSOR_CELL_PROLIFERATION		21	-0.349659	-1.01343	0.421687	0.471246	1	6109	tags=24%, list=11%, signal=27%
GO_PHOSPHORYLATED_CARBOHYDRATE_DEPHOSPHORYLATION	GO_PHOSPHORYLATED_CARBOHYDRATE_DEPHOSPHORYLATION		15	-0.346494	-1.01248	0.426804	0.472385	1	6457	tags=40%, list=12%, signal=45%
GO_EMBRYONIC_PATTERN_SPECIFICATION	GO_EMBRYONIC_PATTERN_SPECIFICATION		61	-0.282698	-1.01244	0.442827	0.472178	1	8498	tags=30%, list=15%, signal=35%
GO_GLIAL_CELL_MIGRATION	GO_GLIAL_CELL_MIGRATION		50	-0.296235	-1.01162	0.438356	0.473105	1	5717	tags=24%, list=10%, signal=27%
GO_NEGATIVE_REGULATION_OF_CARDIAC_MUSCLE_TISSUE_DEVELOPMENT	GO_NEGATIVE_REGULATION_OF_CARDIAC_MUSCLE_TISSUE_DEVELOPMENT		41	-0.294545	-1.01117	0.433684	0.47352	1	10076	tags=29%, list=18%, signal=36%
GO_PHAGOCYTIC_CUP	GO_PHAGOCYTIC_CUP		24	-0.355202	-1.01081	0.444008	0.473801	1	8816	tags=33%, list=16%, signal=40%
GO_NEUROTRANSMITTER_RECEPTOR_COMPLEX	GO_NEUROTRANSMITTER_RECEPTOR_COMPLEX		54	-0.293872	-1.01068	0.418259	0.473725	1	7597	tags=28%, list=14%, signal=32%
GO_POSITIVE_REGULATION_OF_ASTROCYTE_DIFFERENTIATION	GO_POSITIVE_REGULATION_OF_ASTROCYTE_DIFFERENTIATION		16	-0.376178	-1.01058	0.459016	0.473616	1	4273	tags=25%, list=8%, signal=27%
GO_REGULATION_OF_LEUKOCYTE_CHEMOTAXIS	GO_REGULATION_OF_LEUKOCYTE_CHEMOTAXIS		109	-0.282981	-1.01041	0.424951	0.473611	1	6625	tags=25%, list=12%, signal=28%
GO_BILE_ACID_TRANSMEMBRANE_TRANSPORTER_ACTIVITY	GO_BILE_ACID_TRANSMEMBRANE_TRANSPORTER_ACTIVITY		16	-0.37632	-1.01027	0.444664	0.473562	1	5000	tags=19%, list=9%, signal=21%
GO_KIDNEY_MESENCHYME_DEVELOPMENT	GO_KIDNEY_MESENCHYME_DEVELOPMENT		19	-0.352507	-1.01014	0.434426	0.473495	1	6865	tags=37%, list=12%, signal=42%
GO_PROTEIN_PHOSPHORYLATED_AMINO_ACID_BINDING	GO_PROTEIN_PHOSPHORYLATED_AMINO_ACID_BINDING		49	-0.293002	-1.00909	0.437751	0.4748	1	5717	tags=22%, list=10%, signal=25%
GO_SKELETAL_MUSCLE_CONTRACTION	GO_SKELETAL_MUSCLE_CONTRACTION		42	-0.292688	-1.00811	0.425743	0.475994	1	7408	tags=31%, list=13%, signal=36%
GO_NEGATIVE_REGULATION_OF_LEUKOCYTE_CELL_CELL_ADHESION	GO_NEGATIVE_REGULATION_OF_LEUKOCYTE_CELL_CELL_ADHESION		123	-0.274157	-1.00777	0.456033	0.476207	1	5824	tags=23%, list=11%, signal=25%
GO_POSITIVE_REGULATION_OF_MULTICELLULAR_ORGANISM_GROWTH	GO_POSITIVE_REGULATION_OF_MULTICELLULAR_ORGANISM_GROWTH		33	-0.28751	-1.00764	0.446247	0.476132	1	6208	tags=27%, list=11%, signal=31%
GO_REGULATION_OF_COAGULATION	GO_REGULATION_OF_COAGULATION		80	-0.300464	-1.00697	0.431641	0.476865	1	10512	tags=29%, list=19%, signal=35%
GO_PHOTORECEPTOR_ACTIVITY	GO_PHOTORECEPTOR_ACTIVITY		17	-0.354307	-1.00682	0.480769	0.476816	1	2	tags=6%, list=0%, signal=6%
GO_CELLULAR_RESPONSE_TO_PROSTAGLANDIN_STIMULUS	GO_CELLULAR_RESPONSE_TO_PROSTAGLANDIN_STIMULUS		22	-0.31275	-1.00666	0.448692	0.476769	1	7705	tags=32%, list=14%, signal=37%
GO_O_ACYLTRANSFERASE_ACTIVITY	GO_O_ACYLTRANSFERASE_ACTIVITY		46	-0.277626	-1.00487	0.447732	0.479155	1	6535	tags=26%, list=12%, signal=30%
GO_REGULATION_OF_LYMPHOCYTE_DIFFERENTIATION	GO_REGULATION_OF_LYMPHOCYTE_DIFFERENTIATION		166	-0.273031	-1.00405	0.432866	0.480138	1	6899	tags=26%, list=12%, signal=30%
GO_PROTEIN_LOCALIZATION_TO_POSTSYNAPTIC_MEMBRANE	GO_PROTEIN_LOCALIZATION_TO_POSTSYNAPTIC_MEMBRANE		42	-0.289768	-1.0037	0.437262	0.480385	1	5495	tags=21%, list=10%, signal=24%
GO_NEGATIVE_REGULATION_OF_BLOOD_PRESSURE	GO_NEGATIVE_REGULATION_OF_BLOOD_PRESSURE		46	-0.279879	-1.00244	0.428571	0.482021	1	8650	tags=30%, list=16%, signal=36%
GO_NEGATIVE_REGULATION_OF_ALPHA_BETA_T_CELL_DIFFERENTIATION	GO_NEGATIVE_REGULATION_OF_ALPHA_BETA_T_CELL_DIFFERENTIATION		24	-0.330412	-1.0022	0.450505	0.482119	1	4257	tags=21%, list=8%, signal=23%
GO_EXOCRINE_SYSTEM_DEVELOPMENT	GO_EXOCRINE_SYSTEM_DEVELOPMENT		48	-0.298145	-1.00135	0.449187	0.483154	1	5888	tags=23%, list=11%, signal=26%
GO_POSITIVE_REGULATION_OF_ENDOTHELIAL_CELL_CHEMOTAXIS	GO_POSITIVE_REGULATION_OF_ENDOTHELIAL_CELL_CHEMOTAXIS		15	-0.362142	-1.00111	0.462	0.483242	1	5193	tags=20%, list=9%, signal=22%
GO_OLIGOSACCHARIDE_METABOLIC_PROCESS	GO_OLIGOSACCHARIDE_METABOLIC_PROCESS		20	-0.324833	-1.00092	0.440162	0.483229	1	8818	tags=30%, list=16%, signal=36%
GO_SCHAFFER_COLLATERAL__CA1_SYNAPSE	GO_SCHAFFER_COLLATERAL__CA1_SYNAPSE		82	-0.276599	-1.00086	0.447316	0.483048	1	7304	tags=27%, list=13%, signal=31%
GO_EXTRACELLULAR_MATRIX_DISASSEMBLY	GO_EXTRACELLULAR_MATRIX_DISASSEMBLY		80	-0.290204	-1.00021	0.432485	0.483757	1	6187	tags=24%, list=11%, signal=27%
GO_NEGATIVE_REGULATION_OF_CATECHOLAMINE_SECRETION	GO_NEGATIVE_REGULATION_OF_CATECHOLAMINE_SECRETION		15	-0.376534	-0.999999	0.479769	0.483803	1	4934	tags=20%, list=9%, signal=22%
GO_POSITIVE_REGULATION_OF_ANTIGEN_RECEPTOR_MEDIATED_SIGNALING_PATHWAY	GO_POSITIVE_REGULATION_OF_ANTIGEN_RECEPTOR_MEDIATED_SIGNALING_PATHWAY		22	-0.368012	-0.999575	0.438597	0.484187	1	6166	tags=32%, list=11%, signal=36%
GO_TYROSINE_PHOSPHORYLATION_OF_STAT_PROTEIN	GO_TYROSINE_PHOSPHORYLATION_OF_STAT_PROTEIN		81	-0.254001	-0.99864	0.447154	0.485337	1	7655	tags=25%, list=14%, signal=29%
GO_ANGIOGENESIS_INVOLVED_IN_WOUND_HEALING	GO_ANGIOGENESIS_INVOLVED_IN_WOUND_HEALING		19	-0.370162	-0.998584	0.462715	0.48515	1	5338	tags=26%, list=10%, signal=29%
GO_SEMAPHORIN_RECEPTOR_BINDING	GO_SEMAPHORIN_RECEPTOR_BINDING		23	-0.338439	-0.997276	0.446125	0.486824	1	4260	tags=22%, list=8%, signal=24%
GO_DETECTION_OF_MECHANICAL_STIMULUS_INVOLVED_IN_SENSORY_PERCEPTION	GO_DETECTION_OF_MECHANICAL_STIMULUS_INVOLVED_IN_SENSORY_PERCEPTION		28	-0.31672	-0.997235	0.460653	0.486608	1	7262	tags=29%, list=13%, signal=33%
GO_AXON_INITIAL_SEGMENT	GO_AXON_INITIAL_SEGMENT		19	-0.353649	-0.995981	0.428283	0.488209	1	7792	tags=32%, list=14%, signal=37%
GO_PHOTORECEPTOR_OUTER_SEGMENT_MEMBRANE	GO_PHOTORECEPTOR_OUTER_SEGMENT_MEMBRANE		15	-0.344996	-0.995307	0.450207	0.488982	1	4047	tags=20%, list=7%, signal=22%
GO_CELLULAR_RESPONSE_TO_ATP	GO_CELLULAR_RESPONSE_TO_ATP		18	-0.316983	-0.995105	0.44	0.489018	1	4934	tags=28%, list=9%, signal=30%
GO_EPITHELIAL_CELL_MORPHOGENESIS	GO_EPITHELIAL_CELL_MORPHOGENESIS		35	-0.29389	-0.994896	0.44294	0.489069	1	7449	tags=26%, list=13%, signal=30%
GO_PHASIC_SMOOTH_MUSCLE_CONTRACTION	GO_PHASIC_SMOOTH_MUSCLE_CONTRACTION		21	-0.324238	-0.99483	0.460888	0.488904	1	5920	tags=24%, list=11%, signal=27%
GO_NEGATIVE_REGULATION_OF_ENDOTHELIAL_CELL_PROLIFERATION	GO_NEGATIVE_REGULATION_OF_ENDOTHELIAL_CELL_PROLIFERATION		63	-0.269472	-0.994507	0.457627	0.489106	1	8875	tags=24%, list=16%, signal=28%
GO_REGULATION_OF_PROTEIN_LOCALIZATION_TO_SYNAPSE	GO_REGULATION_OF_PROTEIN_LOCALIZATION_TO_SYNAPSE		25	-0.306495	-0.994402	0.464151	0.488996	1	3945	tags=20%, list=7%, signal=22%
GO_MAGNESIUM_ION_TRANSMEMBRANE_TRANSPORTER_ACTIVITY	GO_MAGNESIUM_ION_TRANSMEMBRANE_TRANSPORTER_ACTIVITY		16	-0.361079	-0.994338	0.450505	0.488816	1	5837	tags=25%, list=11%, signal=28%
GO_DOPAMINE_SECRETION	GO_DOPAMINE_SECRETION		40	-0.302719	-0.994312	0.463878	0.488583	1	3709	tags=15%, list=7%, signal=16%
GO_NEGATIVE_REGULATION_OF_INTERLEUKIN_2_PRODUCTION	GO_NEGATIVE_REGULATION_OF_INTERLEUKIN_2_PRODUCTION		23	-0.356032	-0.994097	0.472441	0.488641	1	2950	tags=22%, list=5%, signal=23%
GO_GASTRIC_ACID_SECRETION	GO_GASTRIC_ACID_SECRETION		19	-0.346639	-0.99406	0.474895	0.488418	1	9052	tags=32%, list=16%, signal=38%
GO_REGULATION_OF_AXON_GUIDANCE	GO_REGULATION_OF_AXON_GUIDANCE		43	-0.301134	-0.993751	0.450902	0.488592	1	8834	tags=30%, list=16%, signal=36%
GO_REGULATION_OF_ODONTOGENESIS_OF_DENTIN_CONTAINING_TOOTH	GO_REGULATION_OF_ODONTOGENESIS_OF_DENTIN_CONTAINING_TOOTH		15	-0.364568	-0.993344	0.452479	0.48894	1	4273	tags=20%, list=8%, signal=22%
GO_NEGATIVE_REGULATION_OF_LEUKOCYTE_MEDIATED_IMMUNITY	GO_NEGATIVE_REGULATION_OF_LEUKOCYTE_MEDIATED_IMMUNITY		49	-0.316274	-0.99206	0.456	0.490641	1	6228	tags=22%, list=11%, signal=25%
GO_MATURE_B_CELL_DIFFERENTIATION_INVOLVED_IN_IMMUNE_RESPONSE	GO_MATURE_B_CELL_DIFFERENTIATION_INVOLVED_IN_IMMUNE_RESPONSE		19	-0.357117	-0.991557	0.442308	0.491163	1	4041	tags=26%, list=7%, signal=28%
GO_RECYCLING_ENDOSOME_MEMBRANE	GO_RECYCLING_ENDOSOME_MEMBRANE		79	-0.283072	-0.991437	0.470817	0.491072	1	7068	tags=28%, list=13%, signal=32%
GO_NUCLEOTIDE_RECEPTOR_ACTIVITY	GO_NUCLEOTIDE_RECEPTOR_ACTIVITY		21	-0.366411	-0.991211	0.469136	0.49116	1	14927	tags=48%, list=27%, signal=65%
GO_NEGATIVE_REGULATION_OF_VIRAL_ENTRY_INTO_HOST_CELL	GO_NEGATIVE_REGULATION_OF_VIRAL_ENTRY_INTO_HOST_CELL		19	-0.345408	-0.989794	0.477583	0.493024	1	6119	tags=32%, list=11%, signal=35%
GO_MAGNESIUM_ION_TRANSPORT	GO_MAGNESIUM_ION_TRANSPORT		17	-0.355917	-0.989554	0.462322	0.49311	1	5837	tags=24%, list=11%, signal=26%
GO_REGULATION_OF_T_CELL_DIFFERENTIATION	GO_REGULATION_OF_T_CELL_DIFFERENTIATION		136	-0.268475	-0.989386	0.45491	0.49309	1	5824	tags=24%, list=11%, signal=26%
GO_LYMPHOCYTE_DIFFERENTIATION	GO_LYMPHOCYTE_DIFFERENTIATION		345	-0.251804	-0.988647	0.462451	0.493909	1	5934	tags=22%, list=11%, signal=25%
GO_RESPONSE_TO_POTASSIUM_ION	GO_RESPONSE_TO_POTASSIUM_ION		15	-0.377497	-0.987464	0.463074	0.49548	1	7174	tags=47%, list=13%, signal=54%
GO_REGULATION_OF_TYPE_2_IMMUNE_RESPONSE	GO_REGULATION_OF_TYPE_2_IMMUNE_RESPONSE		30	-0.31667	-0.987403	0.474333	0.495311	1	4257	tags=23%, list=8%, signal=25%
GO_POSITIVE_REGULATION_OF_SKELETAL_MUSCLE_TISSUE_DEVELOPMENT	GO_POSITIVE_REGULATION_OF_SKELETAL_MUSCLE_TISSUE_DEVELOPMENT		27	-0.319416	-0.987125	0.47166	0.495497	1	7786	tags=26%, list=14%, signal=30%
GO_NEGATIVE_REGULATION_OF_VASCULAR_ENDOTHELIAL_CELL_PROLIFERATION	GO_NEGATIVE_REGULATION_OF_VASCULAR_ENDOTHELIAL_CELL_PROLIFERATION		20	-0.333485	-0.986797	0.475104	0.495759	1	1344	tags=10%, list=2%, signal=10%
GO_MELANIN_BIOSYNTHETIC_PROCESS	GO_MELANIN_BIOSYNTHETIC_PROCESS		21	-0.302555	-0.986669	0.501048	0.495677	1	7140	tags=29%, list=13%, signal=33%
GO_DORSAL_SPINAL_CORD_DEVELOPMENT	GO_DORSAL_SPINAL_CORD_DEVELOPMENT		22	-0.344886	-0.986076	0.475915	0.496308	1	7296	tags=32%, list=13%, signal=37%
GO_NEGATIVE_REGULATION_OF_AMINE_TRANSPORT	GO_NEGATIVE_REGULATION_OF_AMINE_TRANSPORT		27	-0.327279	-0.985424	0.457854	0.497052	1	4934	tags=19%, list=9%, signal=20%
GO_MUSCLE_CELL_FATE_COMMITMENT	GO_MUSCLE_CELL_FATE_COMMITMENT		17	-0.378834	-0.985206	0.485149	0.497108	1	6870	tags=29%, list=12%, signal=34%
GO_CYSTEINE_TYPE_ENDOPEPTIDASE_INHIBITOR_ACTIVITY_INVOLVED_IN_APOPTOTIC_PROCESS	GO_CYSTEINE_TYPE_ENDOPEPTIDASE_INHIBITOR_ACTIVITY_INVOLVED_IN_APOPTOTIC_PROCESS		24	-0.311411	-0.985074	0.456522	0.497042	1	4865	tags=21%, list=9%, signal=23%
GO_POSITIVE_REGULATION_OF_BONE_RESORPTION	GO_POSITIVE_REGULATION_OF_BONE_RESORPTION		17	-0.353943	-0.984839	0.458498	0.497116	1	5752	tags=24%, list=10%, signal=26%
GO_REGULATION_OF_AMINO_ACID_TRANSPORT	GO_REGULATION_OF_AMINO_ACID_TRANSPORT		33	-0.307698	-0.983662	0.465587	0.498609	1	7792	tags=27%, list=14%, signal=32%
GO_TRANSMISSION_OF_NERVE_IMPULSE	GO_TRANSMISSION_OF_NERVE_IMPULSE		72	-0.269969	-0.983086	0.457031	0.499185	1	7563	tags=22%, list=14%, signal=26%
GO_GAS_TRANSPORT	GO_GAS_TRANSPORT		19	-0.369072	-0.98271	0.46748	0.499493	1	6353	tags=37%, list=11%, signal=42%
GO_STEROID_DEHYDROGENASE_ACTIVITY	GO_STEROID_DEHYDROGENASE_ACTIVITY		34	-0.312376	-0.982644	0.463855	0.499335	1	6482	tags=26%, list=12%, signal=30%
GO_T_CELL_DIFFERENTIATION	GO_T_CELL_DIFFERENTIATION		233	-0.259887	-0.982333	0.480808	0.499572	1	5824	tags=23%, list=11%, signal=26%
GO_NEGATIVE_REGULATION_OF_PROTEIN_LOCALIZATION_TO_NUCLEUS	GO_NEGATIVE_REGULATION_OF_PROTEIN_LOCALIZATION_TO_NUCLEUS		27	-0.293662	-0.982224	0.457732	0.499466	1	6558	tags=26%, list=12%, signal=29%
GO_DIGESTION	GO_DIGESTION		136	-0.269556	-0.981811	0.476954	0.49984	1	9642	tags=26%, list=17%, signal=31%
GO_ACYLGLYCEROL_HOMEOSTASIS	GO_ACYLGLYCEROL_HOMEOSTASIS		36	-0.312584	-0.980121	0.488844	0.502124	1	7096	tags=19%, list=13%, signal=22%
GO_ESTABLISHMENT_OF_PLANAR_POLARITY_OF_EMBRYONIC_EPITHELIUM	GO_ESTABLISHMENT_OF_PLANAR_POLARITY_OF_EMBRYONIC_EPITHELIUM		17	-0.361449	-0.979842	0.438134	0.502261	1	6474	tags=35%, list=12%, signal=40%
GO_COLLAGEN_CATABOLIC_PROCESS	GO_COLLAGEN_CATABOLIC_PROCESS		47	-0.313744	-0.979261	0.475248	0.502872	1	6480	tags=28%, list=12%, signal=31%
GO_TERTIARY_GRANULE_LUMEN	GO_TERTIARY_GRANULE_LUMEN		55	-0.309692	-0.979084	0.468992	0.502861	1	4078	tags=22%, list=7%, signal=24%
GO_3_PHOSPHOADENOSINE_5_PHOSPHOSULFATE_METABOLIC_PROCESS	GO_3_PHOSPHOADENOSINE_5_PHOSPHOSULFATE_METABOLIC_PROCESS		18	-0.326799	-0.979049	0.491262	0.50264	1	7422	tags=28%, list=13%, signal=32%
GO_GROWTH_CONE_PART	GO_GROWTH_CONE_PART		16	-0.348638	-0.977899	0.458248	0.504131	1	9066	tags=44%, list=16%, signal=52%
GO_REGULATION_OF_NEUROTRANSMITTER_RECEPTOR_ACTIVITY	GO_REGULATION_OF_NEUROTRANSMITTER_RECEPTOR_ACTIVITY		69	-0.269555	-0.977874	0.484064	0.503892	1	7174	tags=25%, list=13%, signal=28%
GO_PROSTANOID_METABOLIC_PROCESS	GO_PROSTANOID_METABOLIC_PROCESS		15	-0.366046	-0.977407	0.477083	0.504307	1	1236	tags=20%, list=2%, signal=20%
GO_POSITIVE_REGULATION_OF_B_CELL_PROLIFERATION	GO_POSITIVE_REGULATION_OF_B_CELL_PROLIFERATION		40	-0.294701	-0.97683	0.469758	0.504939	1	10249	tags=38%, list=19%, signal=46%
GO_REGULATION_OF_ALPHA_BETA_T_CELL_DIFFERENTIATION	GO_REGULATION_OF_ALPHA_BETA_T_CELL_DIFFERENTIATION		62	-0.29224	-0.974779	0.485149	0.507764	1	4334	tags=21%, list=8%, signal=23%
GO_MAP_KINASE_KINASE_KINASE_ACTIVITY	GO_MAP_KINASE_KINASE_KINASE_ACTIVITY		27	-0.316075	-0.97453	0.471888	0.507861	1	9884	tags=33%, list=18%, signal=41%
GO_CHLORIDE_CHANNEL_ACTIVITY	GO_CHLORIDE_CHANNEL_ACTIVITY		74	-0.256488	-0.973165	0.523277	0.509682	1	7019	tags=20%, list=13%, signal=23%
GO_MAMMARY_GLAND_ALVEOLUS_DEVELOPMENT	GO_MAMMARY_GLAND_ALVEOLUS_DEVELOPMENT		18	-0.316624	-0.97297	0.505112	0.509707	1	4035	tags=22%, list=7%, signal=24%
GO_PLATELET_ALPHA_GRANULE_LUMEN	GO_PLATELET_ALPHA_GRANULE_LUMEN		67	-0.293176	-0.972856	0.476654	0.509595	1	6798	tags=22%, list=12%, signal=25%
GO_NEGATIVE_REGULATION_OF_IMMUNE_EFFECTOR_PROCESS	GO_NEGATIVE_REGULATION_OF_IMMUNE_EFFECTOR_PROCESS		118	-0.261963	-0.971884	0.491054	0.510805	1	6228	tags=22%, list=11%, signal=25%
GO_NEUROPILIN_BINDING	GO_NEUROPILIN_BINDING		19	-0.357225	-0.971743	0.471845	0.510758	1	4260	tags=21%, list=8%, signal=23%
GO_MHC_PROTEIN_COMPLEX_BINDING	GO_MHC_PROTEIN_COMPLEX_BINDING		23	-0.374938	-0.971603	0.481038	0.510679	1	6059	tags=43%, list=11%, signal=49%
GO_OXIDOREDUCTASE_ACTIVITY_ACTING_ON_THE_CH_NH2_GROUP_OF_DONORS_OXYGEN_AS_ACCEPTOR	GO_OXIDOREDUCTASE_ACTIVITY_ACTING_ON_THE_CH_NH2_GROUP_OF_DONORS_OXYGEN_AS_ACCEPTOR		16	-0.354243	-0.971271	0.491743	0.510908	1	4727	tags=25%, list=9%, signal=27%
GO_RETINOL_DEHYDROGENASE_ACTIVITY	GO_RETINOL_DEHYDROGENASE_ACTIVITY		20	-0.34956	-0.970478	0.483607	0.511863	1	6697	tags=30%, list=12%, signal=34%
GO_POSITIVE_REGULATION_OF_CELLULAR_CARBOHYDRATE_METABOLIC_PROCESS	GO_POSITIVE_REGULATION_OF_CELLULAR_CARBOHYDRATE_METABOLIC_PROCESS		44	-0.263796	-0.969505	0.505952	0.513076	1	7235	tags=23%, list=13%, signal=26%
GO_SULFURIC_ESTER_HYDROLASE_ACTIVITY	GO_SULFURIC_ESTER_HYDROLASE_ACTIVITY		17	-0.355996	-0.969452	0.5	0.512877	1	6589	tags=29%, list=12%, signal=33%
GO_POSTSYNAPSE_ASSEMBLY	GO_POSTSYNAPSE_ASSEMBLY		32	-0.311163	-0.96934	0.487288	0.512754	1	6779	tags=28%, list=12%, signal=32%
GO_IMMUNOGLOBULIN_SECRETION	GO_IMMUNOGLOBULIN_SECRETION		21	-0.348879	-0.968767	0.486434	0.513362	1	7697	tags=33%, list=14%, signal=39%
GO_SMOOTH_ENDOPLASMIC_RETICULUM	GO_SMOOTH_ENDOPLASMIC_RETICULUM		34	-0.279439	-0.968758	0.485887	0.513095	1	5595	tags=21%, list=10%, signal=23%
GO_DITERPENOID_METABOLIC_PROCESS	GO_DITERPENOID_METABOLIC_PROCESS		88	-0.26991	-0.968589	0.502913	0.513077	1	6697	tags=20%, list=12%, signal=23%
GO_REGULATION_OF_CGMP_MEDIATED_SIGNALING	GO_REGULATION_OF_CGMP_MEDIATED_SIGNALING		15	-0.359599	-0.96804	0.511538	0.513677	1	4230	tags=27%, list=8%, signal=29%
GO_ENDOCRINE_SYSTEM_DEVELOPMENT	GO_ENDOCRINE_SYSTEM_DEVELOPMENT		129	-0.241415	-0.967977	0.5	0.513499	1	2145	tags=9%, list=4%, signal=10%
GO_REGULATION_OF_LEUKOCYTE_ADHESION_TO_VASCULAR_ENDOTHELIAL_CELL	GO_REGULATION_OF_LEUKOCYTE_ADHESION_TO_VASCULAR_ENDOTHELIAL_CELL		22	-0.339529	-0.967791	0.496	0.513515	1	12767	tags=50%, list=23%, signal=65%
GO_REGULATION_OF_MACROPHAGE_MIGRATION	GO_REGULATION_OF_MACROPHAGE_MIGRATION		34	-0.319467	-0.967226	0.47619	0.514108	1	6625	tags=26%, list=12%, signal=30%
GO_NOREPINEPHRINE_SECRETION	GO_NOREPINEPHRINE_SECRETION		17	-0.34328	-0.967162	0.484556	0.513931	1	5197	tags=18%, list=9%, signal=19%
GO_RETINAL_GANGLION_CELL_AXON_GUIDANCE	GO_RETINAL_GANGLION_CELL_AXON_GUIDANCE		21	-0.317613	-0.966415	0.495781	0.514795	1	1457	tags=14%, list=3%, signal=15%
GO_NEGATIVE_REGULATION_OF_BONE_MINERALIZATION	GO_NEGATIVE_REGULATION_OF_BONE_MINERALIZATION		18	-0.335895	-0.96631	0.49901	0.514672	1	4930	tags=22%, list=9%, signal=24%
GO_INNER_EAR_RECEPTOR_CELL_STEREOCILIUM_ORGANIZATION	GO_INNER_EAR_RECEPTOR_CELL_STEREOCILIUM_ORGANIZATION		27	-0.283466	-0.966241	0.511247	0.514501	1	1984	tags=15%, list=4%, signal=15%
GO_RESPONSE_TO_CHEMOKINE	GO_RESPONSE_TO_CHEMOKINE		94	-0.297446	-0.966159	0.482688	0.514358	1	5750	tags=24%, list=10%, signal=27%
GO_EXPLORATION_BEHAVIOR	GO_EXPLORATION_BEHAVIOR		25	-0.302648	-0.965322	0.509018	0.515332	1	6907	tags=24%, list=12%, signal=27%
GO_RENAL_SODIUM_EXCRETION	GO_RENAL_SODIUM_EXCRETION		23	-0.328531	-0.965074	0.537678	0.51542	1	292	tags=9%, list=1%, signal=9%
GO_POSITIVE_REGULATION_OF_VOLTAGE_GATED_POTASSIUM_CHANNEL_ACTIVITY	GO_POSITIVE_REGULATION_OF_VOLTAGE_GATED_POTASSIUM_CHANNEL_ACTIVITY		16	-0.369401	-0.964534	0.488417	0.515997	1	12800	tags=44%, list=23%, signal=57%
GO_T_CELL_CYTOKINE_PRODUCTION	GO_T_CELL_CYTOKINE_PRODUCTION		39	-0.289412	-0.962877	0.505976	0.518328	1	7326	tags=28%, list=13%, signal=32%
GO_INTERLEUKIN_10_PRODUCTION	GO_INTERLEUKIN_10_PRODUCTION		49	-0.299102	-0.962533	0.48419	0.518606	1	5653	tags=24%, list=10%, signal=27%
GO_REGULATION_OF_RESPIRATORY_BURST	GO_REGULATION_OF_RESPIRATORY_BURST		16	-0.367152	-0.961962	0.507692	0.519262	1	13998	tags=63%, list=25%, signal=84%
GO_MYOFILAMENT	GO_MYOFILAMENT		32	-0.286818	-0.961415	0.493042	0.519847	1	10454	tags=31%, list=19%, signal=39%
GO_MICROTUBULE_ANCHORING	GO_MICROTUBULE_ANCHORING		26	-0.307727	-0.959962	0.497881	0.521829	1	7721	tags=35%, list=14%, signal=40%
GO_POSITIVE_REGULATION_OF_VASOCONSTRICTION	GO_POSITIVE_REGULATION_OF_VASOCONSTRICTION		30	-0.305128	-0.959572	0.50303	0.522146	1	7047	tags=20%, list=13%, signal=23%
GO_PROTEIN_LIPID_COMPLEX_BINDING	GO_PROTEIN_LIPID_COMPLEX_BINDING		33	-0.301078	-0.959212	0.494231	0.522422	1	4878	tags=21%, list=9%, signal=23%
GO_AXOLEMMA	GO_AXOLEMMA		15	-0.382791	-0.95913	0.515094	0.522257	1	5650	tags=27%, list=10%, signal=30%
GO_CELL_SURFACE_RECEPTOR_SIGNALING_PATHWAY_INVOLVED_IN_HEART_DEVELOPMENT	GO_CELL_SURFACE_RECEPTOR_SIGNALING_PATHWAY_INVOLVED_IN_HEART_DEVELOPMENT		27	-0.303611	-0.958512	0.507014	0.522937	1	11569	tags=33%, list=21%, signal=42%
GO_AMMONIUM_ION_BINDING	GO_AMMONIUM_ION_BINDING		75	-0.23906	-0.958302	0.525692	0.522964	1	8588	tags=23%, list=16%, signal=27%
GO_MORPHOGENESIS_OF_AN_ENDOTHELIUM	GO_MORPHOGENESIS_OF_AN_ENDOTHELIUM		15	-0.34292	-0.957926	0.498092	0.523304	1	3736	tags=27%, list=7%, signal=29%
GO_REGULATION_OF_MACROPHAGE_CHEMOTAXIS	GO_REGULATION_OF_MACROPHAGE_CHEMOTAXIS		25	-0.315556	-0.957912	0.482759	0.523046	1	6625	tags=28%, list=12%, signal=32%
GO_RESPONSE_TO_NICOTINE	GO_RESPONSE_TO_NICOTINE		48	-0.265486	-0.957213	0.528958	0.523842	1	7662	tags=23%, list=14%, signal=27%
GO_POSITIVE_REGULATION_OF_TYPE_2_IMMUNE_RESPONSE	GO_POSITIVE_REGULATION_OF_TYPE_2_IMMUNE_RESPONSE		15	-0.37927	-0.95697	0.498024	0.523974	1	2932	tags=27%, list=5%, signal=28%
GO_TASTE_RECEPTOR_ACTIVITY	GO_TASTE_RECEPTOR_ACTIVITY		28	-0.363433	-0.956926	0.521912	0.523763	1	23488	tags=68%, list=42%, signal=118%
GO_POSITIVE_REGULATION_OF_ALPHA_BETA_T_CELL_DIFFERENTIATION	GO_POSITIVE_REGULATION_OF_ALPHA_BETA_T_CELL_DIFFERENTIATION		46	-0.29815	-0.956689	0.493204	0.523825	1	6899	tags=26%, list=12%, signal=30%
GO_REGULATION_OF_COLLAGEN_BIOSYNTHETIC_PROCESS	GO_REGULATION_OF_COLLAGEN_BIOSYNTHETIC_PROCESS		37	-0.289578	-0.956421	0.503846	0.523963	1	9834	tags=38%, list=18%, signal=46%
GO_RESPONSE_TO_PAIN	GO_RESPONSE_TO_PAIN		30	-0.30338	-0.9563	0.535497	0.523882	1	8333	tags=23%, list=15%, signal=27%
GO_REGULATION_OF_T_CELL_DIFFERENTIATION_IN_THYMUS	GO_REGULATION_OF_T_CELL_DIFFERENTIATION_IN_THYMUS		24	-0.304382	-0.956242	0.506903	0.5237	1	8760	tags=29%, list=16%, signal=35%
GO_POSITIVE_REGULATION_OF_OSTEOCLAST_DIFFERENTIATION	GO_POSITIVE_REGULATION_OF_OSTEOCLAST_DIFFERENTIATION		25	-0.307449	-0.955009	0.510163	0.525369	1	7305	tags=28%, list=13%, signal=32%
GO_SEMAPHORIN_PLEXIN_SIGNALING_PATHWAY	GO_SEMAPHORIN_PLEXIN_SIGNALING_PATHWAY		40	-0.304474	-0.954289	0.497175	0.526246	1	8834	tags=30%, list=16%, signal=36%
GO_GLANDULAR_EPITHELIAL_CELL_DIFFERENTIATION	GO_GLANDULAR_EPITHELIAL_CELL_DIFFERENTIATION		47	-0.276757	-0.954139	0.53252	0.526187	1	4273	tags=17%, list=8%, signal=18%
GO_POSTSYNAPTIC_SPECIALIZATION_INTRACELLULAR_COMPONENT	GO_POSTSYNAPTIC_SPECIALIZATION_INTRACELLULAR_COMPONENT		21	-0.318328	-0.953452	0.501014	0.526969	1	11671	tags=48%, list=21%, signal=60%
GO_RESPONSE_TO_STIMULUS_INVOLVED_IN_REGULATION_OF_MUSCLE_ADAPTATION	GO_RESPONSE_TO_STIMULUS_INVOLVED_IN_REGULATION_OF_MUSCLE_ADAPTATION		16	-0.337204	-0.952175	0.533066	0.528698	1	4791	tags=25%, list=9%, signal=27%
GO_INDOLE_CONTAINING_COMPOUND_METABOLIC_PROCESS	GO_INDOLE_CONTAINING_COMPOUND_METABOLIC_PROCESS		21	-0.305876	-0.950048	0.515723	0.531714	1	4511	tags=19%, list=8%, signal=21%
GO_COBALAMIN_METABOLIC_PROCESS	GO_COBALAMIN_METABOLIC_PROCESS		20	-0.342915	-0.948539	0.522541	0.533832	1	7397	tags=40%, list=13%, signal=46%
GO_NEGATIVE_REGULATION_OF_LYMPHOCYTE_MEDIATED_IMMUNITY	GO_NEGATIVE_REGULATION_OF_LYMPHOCYTE_MEDIATED_IMMUNITY		39	-0.300788	-0.948209	0.508841	0.534072	1	8526	tags=28%, list=15%, signal=33%
GO_REGULATION_OF_AMPA_RECEPTOR_ACTIVITY	GO_REGULATION_OF_AMPA_RECEPTOR_ACTIVITY		25	-0.338592	-0.947947	0.508637	0.534174	1	5495	tags=24%, list=10%, signal=27%
GO_POSITIVE_REGULATION_OF_ACTIVATED_T_CELL_PROLIFERATION	GO_POSITIVE_REGULATION_OF_ACTIVATED_T_CELL_PROLIFERATION		25	-0.293551	-0.947827	0.512671	0.534104	1	3867	tags=20%, list=7%, signal=21%
GO_CENTRAL_NERVOUS_SYSTEM_PROJECTION_NEURON_AXONOGENESIS	GO_CENTRAL_NERVOUS_SYSTEM_PROJECTION_NEURON_AXONOGENESIS		25	-0.307368	-0.945547	0.532495	0.537333	1	8834	tags=36%, list=16%, signal=43%
GO_PROTEIN_K48_LINKED_DEUBIQUITINATION	GO_PROTEIN_K48_LINKED_DEUBIQUITINATION		34	-0.290699	-0.944216	0.507368	0.539126	1	7782	tags=29%, list=14%, signal=34%
GO_CD8_POSITIVE_ALPHA_BETA_T_CELL_ACTIVATION	GO_CD8_POSITIVE_ALPHA_BETA_T_CELL_ACTIVATION		23	-0.335779	-0.943185	0.535573	0.540449	1	3640	tags=22%, list=7%, signal=23%
GO_EMBRYONIC_FORELIMB_MORPHOGENESIS	GO_EMBRYONIC_FORELIMB_MORPHOGENESIS		33	-0.297932	-0.942859	0.559671	0.540642	1	5674	tags=21%, list=10%, signal=24%
GO_AZUROPHIL_GRANULE_MEMBRANE	GO_AZUROPHIL_GRANULE_MEMBRANE		58	-0.28024	-0.94217	0.501023	0.541435	1	6166	tags=22%, list=11%, signal=25%
GO_WNT_PROTEIN_BINDING	GO_WNT_PROTEIN_BINDING		37	-0.276853	-0.942094	0.520576	0.541273	1	12742	tags=38%, list=23%, signal=49%
GO_CD4_POSITIVE_ALPHA_BETA_T_CELL_CYTOKINE_PRODUCTION	GO_CD4_POSITIVE_ALPHA_BETA_T_CELL_CYTOKINE_PRODUCTION		20	-0.317033	-0.941954	0.541414	0.541206	1	3867	tags=25%, list=7%, signal=27%
GO_REGULATION_OF_ANION_TRANSMEMBRANE_TRANSPORT	GO_REGULATION_OF_ANION_TRANSMEMBRANE_TRANSPORT		26	-0.295542	-0.940972	0.539841	0.542494	1	2388	tags=12%, list=4%, signal=12%
GO_COMPLEX_OF_COLLAGEN_TRIMERS	GO_COMPLEX_OF_COLLAGEN_TRIMERS		19	-0.408548	-0.940913	0.536082	0.542287	1	8805	tags=26%, list=16%, signal=31%
GO_MYELIN_ASSEMBLY	GO_MYELIN_ASSEMBLY		19	-0.319695	-0.940836	0.52183	0.542119	1	5489	tags=21%, list=10%, signal=23%
GO_MATING_BEHAVIOR	GO_MATING_BEHAVIOR		23	-0.295658	-0.939592	0.564516	0.543781	1	6457	tags=30%, list=12%, signal=34%
GO_POSITIVE_REGULATION_OF_ALPHA_BETA_T_CELL_ACTIVATION	GO_POSITIVE_REGULATION_OF_ALPHA_BETA_T_CELL_ACTIVATION		61	-0.296734	-0.938339	0.509054	0.545461	1	7285	tags=30%, list=13%, signal=34%
GO_CIRCADIAN_SLEEP_WAKE_CYCLE	GO_CIRCADIAN_SLEEP_WAKE_CYCLE		25	-0.311526	-0.93805	0.533066	0.545644	1	664	tags=12%, list=1%, signal=12%
GO_NEGATIVE_REGULATION_OF_LEUKOCYTE_CHEMOTAXIS	GO_NEGATIVE_REGULATION_OF_LEUKOCYTE_CHEMOTAXIS		17	-0.321911	-0.937316	0.515748	0.546544	1	5717	tags=24%, list=10%, signal=26%
GO_METALLOCARBOXYPEPTIDASE_ACTIVITY	GO_METALLOCARBOXYPEPTIDASE_ACTIVITY		29	-0.299912	-0.936277	0.539841	0.547933	1	7568	tags=31%, list=14%, signal=36%
GO_S100_PROTEIN_BINDING	GO_S100_PROTEIN_BINDING		15	-0.367091	-0.935795	0.51462	0.548426	1	5737	tags=40%, list=10%, signal=45%
GO_REGULATION_OF_CD4_POSITIVE_ALPHA_BETA_T_CELL_ACTIVATION	GO_REGULATION_OF_CD4_POSITIVE_ALPHA_BETA_T_CELL_ACTIVATION		57	-0.284555	-0.932441	0.526531	0.5534	1	7285	tags=30%, list=13%, signal=34%
GO_PROTEIN_DEMANNOSYLATION	GO_PROTEIN_DEMANNOSYLATION		19	-0.313505	-0.932431	0.53831	0.553124	1	4826	tags=21%, list=9%, signal=23%
GO_NEUROTRANSMITTER_BINDING	GO_NEUROTRANSMITTER_BINDING		55	-0.253437	-0.932238	0.573099	0.553153	1	7924	tags=29%, list=14%, signal=34%
GO_PURINERGIC_NUCLEOTIDE_RECEPTOR_SIGNALING_PATHWAY	GO_PURINERGIC_NUCLEOTIDE_RECEPTOR_SIGNALING_PATHWAY		22	-0.342262	-0.931994	0.54054	0.553243	1	14927	tags=45%, list=27%, signal=62%
GO_INTERLEUKIN_7_MEDIATED_SIGNALING_PATHWAY	GO_INTERLEUKIN_7_MEDIATED_SIGNALING_PATHWAY		30	-0.367459	-0.931469	0.525667	0.553779	1	8526	tags=27%, list=15%, signal=32%
GO_RETINOIC_ACID_METABOLIC_PROCESS	GO_RETINOIC_ACID_METABOLIC_PROCESS		18	-0.333021	-0.931364	0.54251	0.553681	1	3557	tags=11%, list=6%, signal=12%
GO_CELL_MIGRATION_IN_HINDBRAIN	GO_CELL_MIGRATION_IN_HINDBRAIN		15	-0.341306	-0.931291	0.511719	0.55351	1	6406	tags=27%, list=12%, signal=30%
GO_NEUROPEPTIDE_BINDING	GO_NEUROPEPTIDE_BINDING		24	-0.3193	-0.931101	0.564054	0.553541	1	5673	tags=21%, list=10%, signal=23%
GO_OXIDOREDUCTASE_ACTIVITY_ACTING_ON_NAD_P_H_OXYGEN_AS_ACCEPTOR	GO_OXIDOREDUCTASE_ACTIVITY_ACTING_ON_NAD_P_H_OXYGEN_AS_ACCEPTOR		17	-0.356804	-0.929352	0.540594	0.555949	1	4903	tags=18%, list=9%, signal=19%
GO_POSITIVE_REGULATION_OF_SMOOTH_MUSCLE_CONTRACTION	GO_POSITIVE_REGULATION_OF_SMOOTH_MUSCLE_CONTRACTION		31	-0.285759	-0.928717	0.569416	0.556616	1	4247	tags=16%, list=8%, signal=17%
GO_NADPH_OXIDASE_COMPLEX	GO_NADPH_OXIDASE_COMPLEX		15	-0.376725	-0.928323	0.540434	0.556947	1	93	tags=7%, list=0%, signal=7%
GO_REGULATION_OF_CARTILAGE_DEVELOPMENT	GO_REGULATION_OF_CARTILAGE_DEVELOPMENT		65	-0.261892	-0.927071	0.523046	0.558663	1	9856	tags=26%, list=18%, signal=32%
GO_NEGATIVE_REGULATION_OF_IMMUNE_RESPONSE	GO_NEGATIVE_REGULATION_OF_IMMUNE_RESPONSE		140	-0.253335	-0.926237	0.514677	0.55974	1	6228	tags=21%, list=11%, signal=23%
GO_NEGATIVE_REGULATION_OF_REGULATED_SECRETORY_PATHWAY	GO_NEGATIVE_REGULATION_OF_REGULATED_SECRETORY_PATHWAY		24	-0.305685	-0.924524	0.561886	0.562175	1	14591	tags=42%, list=26%, signal=57%
GO_FRIZZLED_BINDING	GO_FRIZZLED_BINDING		39	-0.282211	-0.923732	0.557312	0.563176	1	6870	tags=26%, list=12%, signal=29%
GO_MYELOID_DENDRITIC_CELL_DIFFERENTIATION	GO_MYELOID_DENDRITIC_CELL_DIFFERENTIATION		18	-0.330028	-0.922161	0.53373	0.565363	1	11503	tags=50%, list=21%, signal=63%
GO_CALCIUM_ACTIVATED_POTASSIUM_CHANNEL_ACTIVITY	GO_CALCIUM_ACTIVATED_POTASSIUM_CHANNEL_ACTIVITY		15	-0.311474	-0.92213	0.56238	0.565119	1	17267	tags=60%, list=31%, signal=87%
GO_TERTIARY_GRANULE_MEMBRANE	GO_TERTIARY_GRANULE_MEMBRANE		72	-0.28394	-0.921834	0.499022	0.565295	1	7873	tags=29%, list=14%, signal=34%
GO_NEGATIVE_REGULATION_OF_ANTIGEN_RECEPTOR_MEDIATED_SIGNALING_PATHWAY	GO_NEGATIVE_REGULATION_OF_ANTIGEN_RECEPTOR_MEDIATED_SIGNALING_PATHWAY		27	-0.317458	-0.921431	0.545631	0.565618	1	8073	tags=33%, list=15%, signal=39%
GO_NARROW_PORE_CHANNEL_ACTIVITY	GO_NARROW_PORE_CHANNEL_ACTIVITY		19	-0.319195	-0.920943	0.586956	0.56611	1	7353	tags=26%, list=13%, signal=30%
GO_ENTEROENDOCRINE_CELL_DIFFERENTIATION	GO_ENTEROENDOCRINE_CELL_DIFFERENTIATION		27	-0.2956	-0.919674	0.544355	0.567855	1	711	tags=11%, list=1%, signal=11%
GO_REGULATION_OF_MYOBLAST_FUSION	GO_REGULATION_OF_MYOBLAST_FUSION		21	-0.325309	-0.919603	0.532946	0.567676	1	6623	tags=33%, list=12%, signal=38%
GO_CELLULAR_HORMONE_METABOLIC_PROCESS	GO_CELLULAR_HORMONE_METABOLIC_PROCESS		102	-0.25665	-0.915787	0.569697	0.573437	1	9837	tags=27%, list=18%, signal=33%
GO_G_PROTEIN_ALPHA_SUBUNIT_BINDING	GO_G_PROTEIN_ALPHA_SUBUNIT_BINDING		22	-0.289843	-0.915544	0.582061	0.573516	1	7262	tags=23%, list=13%, signal=26%
GO_POSITIVE_REGULATION_OF_GRANULOCYTE_CHEMOTAXIS	GO_POSITIVE_REGULATION_OF_GRANULOCYTE_CHEMOTAXIS		25	-0.318471	-0.915496	0.544204	0.573288	1	8664	tags=36%, list=16%, signal=43%
GO_DENDRITIC_CELL_DIFFERENTIATION	GO_DENDRITIC_CELL_DIFFERENTIATION		41	-0.300977	-0.914763	0.540434	0.574113	1	10435	tags=39%, list=19%, signal=48%
GO_NEGATIVE_REGULATION_OF_GLIAL_CELL_DIFFERENTIATION	GO_NEGATIVE_REGULATION_OF_GLIAL_CELL_DIFFERENTIATION		26	-0.293445	-0.914462	0.545064	0.574304	1	1246	tags=12%, list=2%, signal=12%
GO_ANION_ANION_ANTIPORTER_ACTIVITY	GO_ANION_ANION_ANTIPORTER_ACTIVITY		31	-0.279797	-0.913689	0.591716	0.575259	1	5373	tags=16%, list=10%, signal=18%
GO_SNARE_COMPLEX_ASSEMBLY	GO_SNARE_COMPLEX_ASSEMBLY		18	-0.314114	-0.911579	0.579048	0.578319	1	6641	tags=28%, list=12%, signal=32%
GO_DERMATAN_SULFATE_PROTEOGLYCAN_BIOSYNTHETIC_PROCESS	GO_DERMATAN_SULFATE_PROTEOGLYCAN_BIOSYNTHETIC_PROCESS		15	-0.342789	-0.911296	0.548134	0.578488	1	9002	tags=40%, list=16%, signal=48%
GO_ECTODERM_DEVELOPMENT	GO_ECTODERM_DEVELOPMENT		22	-0.297008	-0.910895	0.572	0.578835	1	467	tags=9%, list=1%, signal=9%
GO_OVULATION	GO_OVULATION		21	-0.29881	-0.910702	0.588822	0.578846	1	5668	tags=24%, list=10%, signal=27%
GO_DENDRITIC_SHAFT	GO_DENDRITIC_SHAFT		35	-0.284228	-0.910558	0.568862	0.578773	1	6406	tags=23%, list=12%, signal=26%
GO_DEFENSE_RESPONSE_TO_BACTERIUM	GO_DEFENSE_RESPONSE_TO_BACTERIUM		310	-0.235715	-0.910387	0.546748	0.57873	1	5849	tags=15%, list=11%, signal=17%
GO_INTERLEUKIN_1_RECEPTOR_BINDING	GO_INTERLEUKIN_1_RECEPTOR_BINDING		15	-0.348984	-0.908189	0.561165	0.581893	1	3784	tags=20%, list=7%, signal=21%
GO_NEGATIVE_REGULATION_OF_INTERLEUKIN_1_PRODUCTION	GO_NEGATIVE_REGULATION_OF_INTERLEUKIN_1_PRODUCTION		28	-0.308811	-0.908014	0.586745	0.581863	1	6228	tags=25%, list=11%, signal=28%
GO_ENAMEL_MINERALIZATION	GO_ENAMEL_MINERALIZATION		17	-0.318222	-0.906892	0.597585	0.583391	1	9620	tags=35%, list=17%, signal=43%
GO_NODAL_SIGNALING_PATHWAY	GO_NODAL_SIGNALING_PATHWAY		17	-0.324201	-0.906703	0.567288	0.583402	1	3009	tags=18%, list=5%, signal=19%
GO_REGULATION_OF_HETEROTYPIC_CELL_CELL_ADHESION	GO_REGULATION_OF_HETEROTYPIC_CELL_CELL_ADHESION		26	-0.297674	-0.906336	0.559055	0.583665	1	5146	tags=23%, list=9%, signal=25%
GO_POSITIVE_REGULATION_OF_CYCLASE_ACTIVITY	GO_POSITIVE_REGULATION_OF_CYCLASE_ACTIVITY		22	-0.289693	-0.906241	0.602	0.583507	1	4427	tags=18%, list=8%, signal=20%
GO_CHONDROCYTE_DEVELOPMENT	GO_CHONDROCYTE_DEVELOPMENT		47	-0.279341	-0.903437	0.564155	0.587651	1	6834	tags=26%, list=12%, signal=29%
GO_PHOSPHATIDYLINOSITOL_4_PHOSPHATE_BINDING	GO_PHOSPHATIDYLINOSITOL_4_PHOSPHATE_BINDING		28	-0.26378	-0.902152	0.582969	0.589425	1	8409	tags=25%, list=15%, signal=29%
GO_MAST_CELL_ACTIVATION	GO_MAST_CELL_ACTIVATION		58	-0.273833	-0.899203	0.552326	0.593875	1	7655	tags=22%, list=14%, signal=26%
GO_NEGATIVE_REGULATION_OF_INTERLEUKIN_1_BETA_PRODUCTION	GO_NEGATIVE_REGULATION_OF_INTERLEUKIN_1_BETA_PRODUCTION		22	-0.315143	-0.898578	0.586614	0.594616	1	6228	tags=27%, list=11%, signal=31%
GO_REGULATION_OF_LEUKOCYTE_DEGRANULATION	GO_REGULATION_OF_LEUKOCYTE_DEGRANULATION		44	-0.300022	-0.89573	0.55315	0.598808	1	14317	tags=39%, list=26%, signal=52%
GO_SEX_DETERMINATION	GO_SEX_DETERMINATION		23	-0.29786	-0.89568	0.608607	0.598573	1	10082	tags=35%, list=18%, signal=43%
GO_ISOPRENOID_METABOLIC_PROCESS	GO_ISOPRENOID_METABOLIC_PROCESS		104	-0.243233	-0.894778	0.631579	0.599777	1	6697	tags=20%, list=12%, signal=23%
GO_VENTRICULAR_TRABECULA_MYOCARDIUM_MORPHOGENESIS	GO_VENTRICULAR_TRABECULA_MYOCARDIUM_MORPHOGENESIS		16	-0.330542	-0.894481	0.54918	0.599927	1	6521	tags=25%, list=12%, signal=28%
GO_MECHANOSENSORY_BEHAVIOR	GO_MECHANOSENSORY_BEHAVIOR		15	-0.336189	-0.893332	0.592	0.601441	1	1215	tags=13%, list=2%, signal=14%
GO_LENS_DEVELOPMENT_IN_CAMERA_TYPE_EYE	GO_LENS_DEVELOPMENT_IN_CAMERA_TYPE_EYE		72	-0.238724	-0.892249	0.582279	0.6029	1	6409	tags=17%, list=12%, signal=19%
GO_REGULATION_OF_MAST_CELL_ACTIVATION_INVOLVED_IN_IMMUNE_RESPONSE	GO_REGULATION_OF_MAST_CELL_ACTIVATION_INVOLVED_IN_IMMUNE_RESPONSE		30	-0.298372	-0.891132	0.584158	0.604424	1	637	tags=10%, list=1%, signal=10%
GO_GLYCEROPHOSPHOLIPID_CATABOLIC_PROCESS	GO_GLYCEROPHOSPHOLIPID_CATABOLIC_PROCESS		23	-0.288928	-0.890459	0.603416	0.605233	1	8629	tags=30%, list=16%, signal=36%
GO_TRANSMITTER_GATED_CHANNEL_ACTIVITY	GO_TRANSMITTER_GATED_CHANNEL_ACTIVITY		61	-0.243854	-0.889744	0.641283	0.606084	1	5688	tags=15%, list=10%, signal=16%
GO_ORGANIC_ACID_SODIUM_SYMPORTER_ACTIVITY	GO_ORGANIC_ACID_SODIUM_SYMPORTER_ACTIVITY		28	-0.267452	-0.88838	0.621951	0.607945	1	15384	tags=50%, list=28%, signal=69%
GO_REGULATION_OF_NON_CANONICAL_WNT_SIGNALING_PATHWAY	GO_REGULATION_OF_NON_CANONICAL_WNT_SIGNALING_PATHWAY		22	-0.289597	-0.887169	0.600414	0.609663	1	13145	tags=41%, list=24%, signal=54%
GO_POTASSIUM_ION_LEAK_CHANNEL_ACTIVITY	GO_POTASSIUM_ION_LEAK_CHANNEL_ACTIVITY		16	-0.32177	-0.885788	0.594912	0.611664	1	7353	tags=25%, list=13%, signal=29%
GO_NEGATIVE_REGULATION_OF_T_HELPER_CELL_DIFFERENTIATION	GO_NEGATIVE_REGULATION_OF_T_HELPER_CELL_DIFFERENTIATION		16	-0.316235	-0.88491	0.570297	0.612797	1	11361	tags=38%, list=21%, signal=47%
GO_POSITIVE_REGULATION_OF_CREB_TRANSCRIPTION_FACTOR_ACTIVITY	GO_POSITIVE_REGULATION_OF_CREB_TRANSCRIPTION_FACTOR_ACTIVITY		19	-0.303949	-0.882877	0.608696	0.615753	1	10930	tags=32%, list=20%, signal=39%
GO_NEGATIVE_REGULATION_OF_GLIAL_CELL_PROLIFERATION	GO_NEGATIVE_REGULATION_OF_GLIAL_CELL_PROLIFERATION		15	-0.340445	-0.88272	0.596078	0.615719	1	5031	tags=20%, list=9%, signal=22%
GO_COMPLEMENT_BINDING	GO_COMPLEMENT_BINDING		20	-0.327915	-0.882636	0.596958	0.615525	1	9107	tags=45%, list=16%, signal=54%
GO_ACETYLCHOLINE_RECEPTOR_ACTIVITY	GO_ACETYLCHOLINE_RECEPTOR_ACTIVITY		23	-0.281637	-0.882417	0.618182	0.615544	1	6324	tags=22%, list=11%, signal=25%
GO_POSITIVE_REGULATION_OF_KIDNEY_DEVELOPMENT	GO_POSITIVE_REGULATION_OF_KIDNEY_DEVELOPMENT		41	-0.271265	-0.882061	0.627451	0.615829	1	6693	tags=24%, list=12%, signal=28%
GO_HEPARAN_SULFATE_SULFOTRANSFERASE_ACTIVITY	GO_HEPARAN_SULFATE_SULFOTRANSFERASE_ACTIVITY		15	-0.311223	-0.880178	0.628931	0.618533	1	3219	tags=20%, list=6%, signal=21%
GO_NEURON_CELLULAR_HOMEOSTASIS	GO_NEURON_CELLULAR_HOMEOSTASIS		35	-0.262598	-0.880122	0.670635	0.618325	1	8027	tags=26%, list=15%, signal=30%
GO_NEGATIVE_REGULATION_OF_GLIOGENESIS	GO_NEGATIVE_REGULATION_OF_GLIOGENESIS		42	-0.255548	-0.876327	0.602459	0.624241	1	7057	tags=19%, list=13%, signal=22%
GO_DIGESTIVE_SYSTEM_PROCESS	GO_DIGESTIVE_SYSTEM_PROCESS		97	-0.239431	-0.87599	0.642857	0.624487	1	7057	tags=20%, list=13%, signal=22%
GO_POSITIVE_REGULATION_OF_RECEPTOR_RECYCLING	GO_POSITIVE_REGULATION_OF_RECEPTOR_RECYCLING		15	-0.311495	-0.875682	0.637081	0.624667	1	1985	tags=13%, list=4%, signal=14%
GO_POSITIVE_REGULATION_OF_GLYCOPROTEIN_BIOSYNTHETIC_PROCESS	GO_POSITIVE_REGULATION_OF_GLYCOPROTEIN_BIOSYNTHETIC_PROCESS		20	-0.274017	-0.87477	0.620968	0.625811	1	6319	tags=25%, list=11%, signal=28%
GO_NEGATIVE_REGULATION_OF_COAGULATION	GO_NEGATIVE_REGULATION_OF_COAGULATION		54	-0.274807	-0.874734	0.597806	0.625551	1	10512	tags=30%, list=19%, signal=37%
GO_RETINOL_METABOLIC_PROCESS	GO_RETINOL_METABOLIC_PROCESS		34	-0.283504	-0.874506	0.596386	0.625589	1	6697	tags=24%, list=12%, signal=27%
GO_REGULATION_OF_B_CELL_PROLIFERATION	GO_REGULATION_OF_B_CELL_PROLIFERATION		60	-0.266166	-0.873689	0.580448	0.626582	1	11831	tags=42%, list=21%, signal=53%
GO_PARALLEL_FIBER_TO_PURKINJE_CELL_SYNAPSE	GO_PARALLEL_FIBER_TO_PURKINJE_CELL_SYNAPSE		16	-0.301924	-0.873037	0.637113	0.627347	1	10517	tags=31%, list=19%, signal=39%
GO_CYTOKINE_SECRETION_INVOLVED_IN_IMMUNE_RESPONSE	GO_CYTOKINE_SECRETION_INVOLVED_IN_IMMUNE_RESPONSE		19	-0.320288	-0.873032	0.602767	0.627035	1	6794	tags=21%, list=12%, signal=24%
GO_RETINA_LAYER_FORMATION	GO_RETINA_LAYER_FORMATION		22	-0.281498	-0.872155	0.628	0.628138	1	7653	tags=32%, list=14%, signal=37%
GO_REGULATION_OF_T_HELPER_17_TYPE_IMMUNE_RESPONSE	GO_REGULATION_OF_T_HELPER_17_TYPE_IMMUNE_RESPONSE		19	-0.305478	-0.871688	0.598377	0.628605	1	12836	tags=42%, list=23%, signal=55%
GO_REGULATION_OF_EPITHELIAL_CELL_DIFFERENTIATION_INVOLVED_IN_KIDNEY_DEVELOPMENT	GO_REGULATION_OF_EPITHELIAL_CELL_DIFFERENTIATION_INVOLVED_IN_KIDNEY_DEVELOPMENT		19	-0.312354	-0.871327	0.636929	0.62889	1	4382	tags=21%, list=8%, signal=23%
GO_ANTIGEN_PROCESSING_AND_PRESENTATION_OF_ENDOGENOUS_ANTIGEN	GO_ANTIGEN_PROCESSING_AND_PRESENTATION_OF_ENDOGENOUS_ANTIGEN		21	-0.400354	-0.871317	0.592213	0.628585	1	3640	tags=29%, list=7%, signal=31%
GO_ANTIBIOTIC_CATABOLIC_PROCESS	GO_ANTIBIOTIC_CATABOLIC_PROCESS		50	-0.273095	-0.869954	0.62955	0.63045	1	6353	tags=22%, list=11%, signal=25%
GO_STEREOCILIUM_TIP	GO_STEREOCILIUM_TIP		18	-0.305621	-0.86887	0.618042	0.631862	1	6070	tags=22%, list=11%, signal=25%
GO_RESPONSE_TO_ACIDIC_PH	GO_RESPONSE_TO_ACIDIC_PH		22	-0.295315	-0.86874	0.666667	0.631733	1	12031	tags=32%, list=22%, signal=41%
GO_MAP_KINASE_PHOSPHATASE_ACTIVITY	GO_MAP_KINASE_PHOSPHATASE_ACTIVITY		15	-0.30304	-0.868489	0.646586	0.631824	1	9778	tags=40%, list=18%, signal=49%
GO_POSITIVE_REGULATION_OF_CD4_POSITIVE_ALPHA_BETA_T_CELL_ACTIVATION	GO_POSITIVE_REGULATION_OF_CD4_POSITIVE_ALPHA_BETA_T_CELL_ACTIVATION		34	-0.2926	-0.865906	0.600414	0.63578	1	9605	tags=35%, list=17%, signal=43%
GO_LYMPHOID_PROGENITOR_CELL_DIFFERENTIATION	GO_LYMPHOID_PROGENITOR_CELL_DIFFERENTIATION		20	-0.279386	-0.861636	0.633891	0.642531	1	11567	tags=40%, list=21%, signal=51%
GO_REGULATION_OF_T_CELL_MEDIATED_CYTOTOXICITY	GO_REGULATION_OF_T_CELL_MEDIATED_CYTOTOXICITY		33	-0.317094	-0.861082	0.595238	0.643124	1	3867	tags=24%, list=7%, signal=26%
GO_POSITIVE_REGULATION_OF_MAST_CELL_ACTIVATION	GO_POSITIVE_REGULATION_OF_MAST_CELL_ACTIVATION		19	-0.298427	-0.857572	0.653465	0.648507	1	9152	tags=26%, list=17%, signal=32%
GO_COLLATERAL_SPROUTING	GO_COLLATERAL_SPROUTING		27	-0.261361	-0.85443	0.651064	0.653213	1	10492	tags=33%, list=19%, signal=41%
GO_CARBOHYDRATE_CATION_SYMPORTER_ACTIVITY	GO_CARBOHYDRATE_CATION_SYMPORTER_ACTIVITY		19	-0.283688	-0.853207	0.665957	0.654858	1	7157	tags=26%, list=13%, signal=30%
GO_FILOPODIUM_MEMBRANE	GO_FILOPODIUM_MEMBRANE		18	-0.301635	-0.850852	0.639511	0.658339	1	7341	tags=33%, list=13%, signal=38%
GO_POSITIVE_REGULATION_OF_RUFFLE_ASSEMBLY	GO_POSITIVE_REGULATION_OF_RUFFLE_ASSEMBLY		15	-0.320136	-0.849952	0.646729	0.659434	1	9066	tags=40%, list=16%, signal=48%
GO_RESPONSE_TO_PROTOZOAN	GO_RESPONSE_TO_PROTOZOAN		20	-0.310257	-0.849769	0.608949	0.659407	1	7326	tags=30%, list=13%, signal=35%
GO_REGULATION_OF_EXCRETION	GO_REGULATION_OF_EXCRETION		24	-0.287536	-0.848304	0.672655	0.66144	1	292	tags=8%, list=1%, signal=8%
GO_POSITIVE_REGULATION_OF_REGULATED_SECRETORY_PATHWAY	GO_POSITIVE_REGULATION_OF_REGULATED_SECRETORY_PATHWAY		52	-0.25294	-0.846904	0.697628	0.663322	1	5690	tags=17%, list=10%, signal=19%
GO_POSITIVE_REGULATION_OF_GLUCONEOGENESIS	GO_POSITIVE_REGULATION_OF_GLUCONEOGENESIS		18	-0.278912	-0.845386	0.65996	0.665451	1	7481	tags=28%, list=14%, signal=32%
GO_IMMUNOLOGICAL_SYNAPSE	GO_IMMUNOLOGICAL_SYNAPSE		34	-0.296765	-0.844409	0.613169	0.666686	1	8005	tags=29%, list=14%, signal=34%
GO_INSULIN_LIKE_GROWTH_FACTOR_RECEPTOR_SIGNALING_PATHWAY	GO_INSULIN_LIKE_GROWTH_FACTOR_RECEPTOR_SIGNALING_PATHWAY		37	-0.242862	-0.838774	0.710476	0.67551	1	6208	tags=19%, list=11%, signal=21%
[truncated: 148 more rows]

## Sheet: High expression of SPC25
NAME	GS<br> follow link to MSigDB	GS DETAILS	SIZE	ES	NES	NOM p-val	FDR q-val	FWER p-val	RANK AT MAX	LEADING EDGE
KEGG_CELL_CYCLE	KEGG_CELL_CYCLE	Details ...	124	0.833332	2.72159	0	0	0	4193	tags=60%, list=8%, signal=65%
KEGG_OOCYTE_MEIOSIS	KEGG_OOCYTE_MEIOSIS	Details ...	112	0.679005	2.53659	0	0	0	3967	tags=44%, list=7%, signal=47%
KEGG_P53_SIGNALING_PATHWAY	KEGG_P53_SIGNALING_PATHWAY	Details ...	68	0.626379	2.50798	0	0	0	7164	tags=44%, list=13%, signal=51%
KEGG_RNA_DEGRADATION	KEGG_RNA_DEGRADATION	Details ...	59	0.735146	2.47287	0	0	0	4954	tags=54%, list=9%, signal=60%
KEGG_UBIQUITIN_MEDIATED_PROTEOLYSIS	KEGG_UBIQUITIN_MEDIATED_PROTEOLYSIS	Details ...	134	0.619049	2.50182	0	0	0	5495	tags=40%, list=10%, signal=45%
KEGG_PYRIMIDINE_METABOLISM	KEGG_PYRIMIDINE_METABOLISM		98	0.69654	2.43111	0	9.4547e-06	0.001	5439	tags=54%, list=10%, signal=60%
KEGG_HOMOLOGOUS_RECOMBINATION	KEGG_HOMOLOGOUS_RECOMBINATION		28	0.893113	2.44264	0	1.00662e-05	0.001	3113	tags=71%, list=6%, signal=76%
KEGG_SPLICEOSOME	KEGG_SPLICEOSOME		127	0.803656	2.38924	0	1.22431e-05	0.002	6506	tags=73%, list=12%, signal=83%
KEGG_PROTEASOME	KEGG_PROTEASOME		46	0.912633	2.33956	0	2.30408e-05	0.006	2506	tags=85%, list=5%, signal=89%
KEGG_BASAL_TRANSCRIPTION_FACTORS	KEGG_BASAL_TRANSCRIPTION_FACTORS		35	0.752666	2.36621	0	2.31991e-05	0.005	7338	tags=60%, list=13%, signal=69%
KEGG_PROGESTERONE_MEDIATED_OOCYTE_MATURATION	KEGG_PROGESTERONE_MEDIATED_OOCYTE_MATURATION		85	0.623174	2.34157	0	2.32435e-05	0.006	3044	tags=31%, list=6%, signal=32%
KEGG_PURINE_METABOLISM	KEGG_PURINE_METABOLISM		158	0.573084	2.32267	0	2.33328e-05	0.007	5249	tags=39%, list=9%, signal=43%
KEGG_NUCLEOTIDE_EXCISION_REPAIR	KEGG_NUCLEOTIDE_EXCISION_REPAIR		44	0.756791	2.30292	0	3.16755e-05	0.009	6178	tags=64%, list=11%, signal=72%
KEGG_MISMATCH_REPAIR	KEGG_MISMATCH_REPAIR		23	0.883239	2.24401	0	0.000110202	0.032	2286	tags=65%, list=4%, signal=68%
KEGG_DNA_REPLICATION	KEGG_DNA_REPLICATION		36	0.925789	2.20281	0	0.000211519	0.067	2286	tags=83%, list=4%, signal=87%
KEGG_GLYOXYLATE_AND_DICARBOXYLATE_METABOLISM	KEGG_GLYOXYLATE_AND_DICARBOXYLATE_METABOLISM		16	0.826495	2.19307	0	0.000236057	0.076	1538	tags=44%, list=3%, signal=45%
KEGG_HUNTINGTONS_DISEASE	KEGG_HUNTINGTONS_DISEASE		180	0.629336	2.17215	0	0.000333894	0.102	6820	tags=53%, list=12%, signal=60%
KEGG_CYSTEINE_AND_METHIONINE_METABOLISM	KEGG_CYSTEINE_AND_METHIONINE_METABOLISM		34	0.666151	2.16306	0	0.000372108	0.108	4963	tags=47%, list=9%, signal=52%
KEGG_BASE_EXCISION_REPAIR	KEGG_BASE_EXCISION_REPAIR		35	0.784034	2.14267	0	0.000499378	0.128	2898	tags=63%, list=5%, signal=66%
KEGG_ONE_CARBON_POOL_BY_FOLATE	KEGG_ONE_CARBON_POOL_BY_FOLATE		17	0.777462	2.12695	0	0.000628503	0.155	779	tags=47%, list=1%, signal=48%
KEGG_ALZHEIMERS_DISEASE	KEGG_ALZHEIMERS_DISEASE		165	0.614209	2.10611	0	0.000845055	0.191	6820	tags=52%, list=12%, signal=59%
KEGG_PENTOSE_PHOSPHATE_PATHWAY	KEGG_PENTOSE_PHOSPHATE_PATHWAY		27	0.708481	2.10157	0.00215054	0.000897382	0.198	4305	tags=48%, list=8%, signal=52%
KEGG_PATHOGENIC_ESCHERICHIA_COLI_INFECTION	KEGG_PATHOGENIC_ESCHERICHIA_COLI_INFECTION		56	0.637227	2.09494	0	0.000979419	0.21	5599	tags=45%, list=10%, signal=50%
KEGG_AMINOACYL_TRNA_BIOSYNTHESIS	KEGG_AMINOACYL_TRNA_BIOSYNTHESIS		41	0.749655	2.06993	0	0.00136605	0.265	3750	tags=54%, list=7%, signal=58%
KEGG_PROTEIN_EXPORT	KEGG_PROTEIN_EXPORT		24	0.742312	2.01399	0.00212314	0.00266352	0.386	10279	tags=75%, list=19%, signal=92%
KEGG_CITRATE_CYCLE_TCA_CYCLE	KEGG_CITRATE_CYCLE_TCA_CYCLE		31	0.764405	2.00508	0.00217865	0.00297674	0.413	6131	tags=65%, list=11%, signal=73%
KEGG_PARKINSONS_DISEASE	KEGG_PARKINSONS_DISEASE		127	0.688669	1.96587	0	0.00449741	0.504	7055	tags=61%, list=13%, signal=69%
KEGG_N_GLYCAN_BIOSYNTHESIS	KEGG_N_GLYCAN_BIOSYNTHESIS		46	0.601789	1.96209	0.00214133	0.00466593	0.512	8060	tags=50%, list=15%, signal=58%
KEGG_OXIDATIVE_PHOSPHORYLATION	KEGG_OXIDATIVE_PHOSPHORYLATION		131	0.69703	1.94237	0.002	0.00561328	0.555	9001	tags=66%, list=16%, signal=78%
KEGG_RNA_POLYMERASE	KEGG_RNA_POLYMERASE		29	0.687969	1.92974	0.00206612	0.00632054	0.582	7975	tags=69%, list=14%, signal=81%
KEGG_FRUCTOSE_AND_MANNOSE_METABOLISM	KEGG_FRUCTOSE_AND_MANNOSE_METABOLISM		33	0.601796	1.91472	0	0.00723352	0.622	4687	tags=36%, list=8%, signal=40%
KEGG_GALACTOSE_METABOLISM	KEGG_GALACTOSE_METABOLISM		26	0.637718	1.90528	0.00211864	0.00788967	0.635	7564	tags=50%, list=14%, signal=58%
KEGG_RIBOFLAVIN_METABOLISM	KEGG_RIBOFLAVIN_METABOLISM		16	0.619393	1.80856	0.00638298	0.0172358	0.806	6319	tags=38%, list=11%, signal=42%
KEGG_SMALL_CELL_LUNG_CANCER	KEGG_SMALL_CELL_LUNG_CANCER		84	0.487318	1.80322	0.00589391	0.0178202	0.814	9679	tags=43%, list=18%, signal=52%
KEGG_GLYCOLYSIS_GLUCONEOGENESIS	KEGG_GLYCOLYSIS_GLUCONEOGENESIS		62	0.547804	1.80042	0.00639659	0.0181277	0.817	5576	tags=40%, list=10%, signal=45%
KEGG_GLUTATHIONE_METABOLISM	KEGG_GLUTATHIONE_METABOLISM		49	0.607111	1.78879	0.0163934	0.0197798	0.836	3819	tags=37%, list=7%, signal=39%
KEGG_AMYOTROPHIC_LATERAL_SCLEROSIS_ALS	KEGG_AMYOTROPHIC_LATERAL_SCLEROSIS_ALS		53	0.487208	1.78281	0	0.0205667	0.842	9679	tags=45%, list=18%, signal=55%
KEGG_BLADDER_CANCER	KEGG_BLADDER_CANCER		42	0.510567	1.77819	0.00395257	0.0212644	0.849	7480	tags=36%, list=14%, signal=41%
KEGG_PANCREATIC_CANCER	KEGG_PANCREATIC_CANCER		70	0.478914	1.77022	0.0101626	0.0223673	0.853	3727	tags=27%, list=7%, signal=29%
KEGG_AMINO_SUGAR_AND_NUCLEOTIDE_SUGAR_METABOLISM	KEGG_AMINO_SUGAR_AND_NUCLEOTIDE_SUGAR_METABOLISM		43	0.518298	1.75235	0.0165975	0.025205	0.872	5353	tags=35%, list=10%, signal=39%
KEGG_SELENOAMINO_ACID_METABOLISM	KEGG_SELENOAMINO_ACID_METABOLISM		26	0.563472	1.73378	0.0121457	0.0284681	0.887	5135	tags=46%, list=9%, signal=51%
KEGG_BIOSYNTHESIS_OF_UNSATURATED_FATTY_ACIDS	KEGG_BIOSYNTHESIS_OF_UNSATURATED_FATTY_ACIDS		22	0.589697	1.70617	0.0285714	0.0336982	0.909	5864	tags=50%, list=11%, signal=56%
KEGG_RENAL_CELL_CARCINOMA	KEGG_RENAL_CELL_CARCINOMA		70	0.444568	1.68885	0.0122699	0.037126	0.913	7214	tags=33%, list=13%, signal=38%
KEGG_CYTOSOLIC_DNA_SENSING_PATHWAY	KEGG_CYTOSOLIC_DNA_SENSING_PATHWAY		55	0.490041	1.68386	0.0183299	0.0382077	0.915	9864	tags=49%, list=18%, signal=60%
KEGG_LYSINE_DEGRADATION	KEGG_LYSINE_DEGRADATION		44	0.501031	1.68108	0.0337972	0.0388128	0.917	6561	tags=36%, list=12%, signal=41%
KEGG_PATHWAYS_IN_CANCER	KEGG_PATHWAYS_IN_CANCER		325	0.389895	1.66553	0.0077821	0.0424238	0.93	9194	tags=32%, list=17%, signal=38%
KEGG_VIBRIO_CHOLERAE_INFECTION	KEGG_VIBRIO_CHOLERAE_INFECTION		54	0.466235	1.65569	0.00784314	0.0449095	0.938	8487	tags=46%, list=15%, signal=55%
KEGG_CHRONIC_MYELOID_LEUKEMIA	KEGG_CHRONIC_MYELOID_LEUKEMIA		73	0.452108	1.64927	0.0257937	0.0462979	0.941	5228	tags=27%, list=9%, signal=30%
KEGG_PROSTATE_CANCER	KEGG_PROSTATE_CANCER		89	0.417928	1.59277	0.0247934	0.0618415	0.956	8756	tags=30%, list=16%, signal=36%
KEGG_REGULATION_OF_AUTOPHAGY	KEGG_REGULATION_OF_AUTOPHAGY		35	0.481532	1.58698	0.0350877	0.0634565	0.957	11196	tags=40%, list=20%, signal=50%
KEGG_PYRUVATE_METABOLISM	KEGG_PYRUVATE_METABOLISM		40	0.50601	1.58148	0.0412371	0.0652919	0.958	5576	tags=43%, list=10%, signal=47%
KEGG_ALANINE_ASPARTATE_AND_GLUTAMATE_METABOLISM	KEGG_ALANINE_ASPARTATE_AND_GLUTAMATE_METABOLISM		32	0.483012	1.56684	0.0395833	0.0698164	0.967	5710	tags=34%, list=10%, signal=38%
KEGG_NOD_LIKE_RECEPTOR_SIGNALING_PATHWAY	KEGG_NOD_LIKE_RECEPTOR_SIGNALING_PATHWAY		62	0.457124	1.56562	0.0417537	0.0701862	0.967	10011	tags=45%, list=18%, signal=55%
KEGG_MELANOMA	KEGG_MELANOMA		71	0.413811	1.56017	0.0350195	0.0720505	0.968	7480	tags=25%, list=14%, signal=29%
KEGG_FC_GAMMA_R_MEDIATED_PHAGOCYTOSIS	KEGG_FC_GAMMA_R_MEDIATED_PHAGOCYTOSIS		96	0.426135	1.55295	0.054878	0.074244	0.969	7059	tags=33%, list=13%, signal=38%
KEGG_COLORECTAL_CANCER	KEGG_COLORECTAL_CANCER		62	0.410261	1.55299	0.0434783	0.0742634	0.969	4548	tags=21%, list=8%, signal=23%
KEGG_GLIOMA	KEGG_GLIOMA		65	0.416916	1.54821	0.0374016	0.0755891	0.97	7480	tags=31%, list=14%, signal=36%
KEGG_DRUG_METABOLISM_OTHER_ENZYMES	KEGG_DRUG_METABOLISM_OTHER_ENZYMES		51	0.453531	1.54708	0.044	0.0758887	0.97	9041	tags=31%, list=16%, signal=37%
KEGG_EPITHELIAL_CELL_SIGNALING_IN_HELICOBACTER_PYLORI_INFECTION	KEGG_EPITHELIAL_CELL_SIGNALING_IN_HELICOBACTER_PYLORI_INFECTION		68	0.414314	1.53894	0.0320641	0.0788613	0.974	9415	tags=44%, list=17%, signal=53%
KEGG_TERPENOID_BACKBONE_BIOSYNTHESIS	KEGG_TERPENOID_BACKBONE_BIOSYNTHESIS		15	0.636017	1.52897	0.0711382	0.0821931	0.98	5063	tags=40%, list=9%, signal=44%
KEGG_REGULATION_OF_ACTIN_CYTOSKELETON	KEGG_REGULATION_OF_ACTIN_CYTOSKELETON		213	0.376608	1.51131	0.0475248	0.0888155	0.984	9542	tags=34%, list=17%, signal=41%
KEGG_STARCH_AND_SUCROSE_METABOLISM	KEGG_STARCH_AND_SUCROSE_METABOLISM		52	0.445592	1.47928	0.0466531	0.101083	0.989	8489	tags=33%, list=15%, signal=39%
KEGG_PRION_DISEASES	KEGG_PRION_DISEASES		35	0.470964	1.47427	0.0613497	0.10278	0.989	9554	tags=51%, list=17%, signal=62%
KEGG_RIG_I_LIKE_RECEPTOR_SIGNALING_PATHWAY	KEGG_RIG_I_LIKE_RECEPTOR_SIGNALING_PATHWAY		71	0.385969	1.46765	0.0422535	0.10581	0.989	9295	tags=38%, list=17%, signal=46%
KEGG_TOLL_LIKE_RECEPTOR_SIGNALING_PATHWAY	KEGG_TOLL_LIKE_RECEPTOR_SIGNALING_PATHWAY		102	0.388772	1.41983	0.110442	0.127061	0.996	11196	tags=43%, list=20%, signal=54%
KEGG_THYROID_CANCER	KEGG_THYROID_CANCER		29	0.425178	1.40178	0.0855397	0.136173	0.997	6650	tags=28%, list=12%, signal=31%
KEGG_GAP_JUNCTION	KEGG_GAP_JUNCTION		90	0.367898	1.39633	0.0950495	0.139131	0.997	8418	tags=30%, list=15%, signal=35%
KEGG_STEROID_BIOSYNTHESIS	KEGG_STEROID_BIOSYNTHESIS		17	0.573603	1.39018	0.149789	0.141566	0.997	6353	tags=35%, list=11%, signal=40%
KEGG_NON_SMALL_CELL_LUNG_CANCER	KEGG_NON_SMALL_CELL_LUNG_CANCER		54	0.381883	1.38984	0.116959	0.141714	0.997	9194	tags=35%, list=17%, signal=42%
KEGG_PENTOSE_AND_GLUCURONATE_INTERCONVERSIONS	KEGG_PENTOSE_AND_GLUCURONATE_INTERCONVERSIONS		28	0.48967	1.38762	0.110417	0.142951	0.997	8489	tags=32%, list=15%, signal=38%
KEGG_INSULIN_SIGNALING_PATHWAY	KEGG_INSULIN_SIGNALING_PATHWAY		137	0.326024	1.3724	0.0708502	0.150214	0.999	7746	tags=30%, list=14%, signal=35%
KEGG_CARDIAC_MUSCLE_CONTRACTION	KEGG_CARDIAC_MUSCLE_CONTRACTION		78	0.3962	1.36919	0.10757	0.151862	0.999	6266	tags=32%, list=11%, signal=36%
KEGG_PORPHYRIN_AND_CHLOROPHYLL_METABOLISM	KEGG_PORPHYRIN_AND_CHLOROPHYLL_METABOLISM		41	0.426097	1.35367	0.128713	0.160423	0.999	8558	tags=37%, list=15%, signal=43%
KEGG_NICOTINATE_AND_NICOTINAMIDE_METABOLISM	KEGG_NICOTINATE_AND_NICOTINAMIDE_METABOLISM		24	0.411699	1.3442	0.121649	0.166223	0.999	8083	tags=29%, list=15%, signal=34%
KEGG_ANTIGEN_PROCESSING_AND_PRESENTATION	KEGG_ANTIGEN_PROCESSING_AND_PRESENTATION		81	0.430914	1.33075	0.197095	0.174215	1	10649	tags=46%, list=19%, signal=56%
KEGG_PANTOTHENATE_AND_COA_BIOSYNTHESIS	KEGG_PANTOTHENATE_AND_COA_BIOSYNTHESIS		16	0.432579	1.32063	0.131373	0.179723	1	12301	tags=44%, list=22%, signal=56%
KEGG_APOPTOSIS	KEGG_APOPTOSIS		87	0.332198	1.30447	0.152083	0.188965	1	11192	tags=36%, list=20%, signal=45%
KEGG_GLYCOSYLPHOSPHATIDYLINOSITOL_GPI_ANCHOR_BIOSYNTHESIS	KEGG_GLYCOSYLPHOSPHATIDYLINOSITOL_GPI_ANCHOR_BIOSYNTHESIS		25	0.437862	1.30392	0.161034	0.189306	1	7741	tags=36%, list=14%, signal=42%
KEGG_ENDOCYTOSIS	KEGG_ENDOCYTOSIS		181	0.323204	1.29547	0.141414	0.194772	1	10045	tags=36%, list=18%, signal=44%
KEGG_NATURAL_KILLER_CELL_MEDIATED_CYTOTOXICITY	KEGG_NATURAL_KILLER_CELL_MEDIATED_CYTOTOXICITY		132	0.348744	1.28124	0.205589	0.202952	1	9950	tags=35%, list=18%, signal=42%
KEGG_ERBB_SIGNALING_PATHWAY	KEGG_ERBB_SIGNALING_PATHWAY		87	0.330016	1.2793	0.168016	0.204235	1	9194	tags=33%, list=17%, signal=40%
KEGG_SPHINGOLIPID_METABOLISM	KEGG_SPHINGOLIPID_METABOLISM		39	0.374826	1.25495	0.178503	0.220111	1	7701	tags=33%, list=14%, signal=39%
KEGG_NEUROTROPHIN_SIGNALING_PATHWAY	KEGG_NEUROTROPHIN_SIGNALING_PATHWAY		126	0.312602	1.25144	0.180747	0.22256	1	6743	tags=26%, list=12%, signal=30%
KEGG_GLYCOSPHINGOLIPID_BIOSYNTHESIS_LACTO_AND_NEOLACTO_SERIES	KEGG_GLYCOSPHINGOLIPID_BIOSYNTHESIS_LACTO_AND_NEOLACTO_SERIES		26	0.392468	1.24831	0.207921	0.224755	1	9765	tags=42%, list=18%, signal=51%
KEGG_ARGININE_AND_PROLINE_METABOLISM	KEGG_ARGININE_AND_PROLINE_METABOLISM		54	0.372285	1.23596	0.204124	0.233264	1	9065	tags=35%, list=16%, signal=42%
KEGG_GLYCINE_SERINE_AND_THREONINE_METABOLISM	KEGG_GLYCINE_SERINE_AND_THREONINE_METABOLISM		31	0.413464	1.22151	0.241036	0.243123	1	2276	tags=23%, list=4%, signal=24%
KEGG_GLYCOSAMINOGLYCAN_BIOSYNTHESIS_KERATAN_SULFATE	KEGG_GLYCOSAMINOGLYCAN_BIOSYNTHESIS_KERATAN_SULFATE		15	0.449318	1.2117	0.228571	0.250044	1	5421	tags=33%, list=10%, signal=37%
KEGG_ADHERENS_JUNCTION	KEGG_ADHERENS_JUNCTION		73	0.338716	1.18569	0.253112	0.269584	1	6310	tags=27%, list=11%, signal=31%
KEGG_ADIPOCYTOKINE_SIGNALING_PATHWAY	KEGG_ADIPOCYTOKINE_SIGNALING_PATHWAY		67	0.310411	1.14233	0.253521	0.30439	1	9284	tags=36%, list=17%, signal=43%
KEGG_T_CELL_RECEPTOR_SIGNALING_PATHWAY	KEGG_T_CELL_RECEPTOR_SIGNALING_PATHWAY		108	0.314372	1.14047	0.312992	0.305951	1	7019	tags=26%, list=13%, signal=30%
KEGG_TRYPTOPHAN_METABOLISM	KEGG_TRYPTOPHAN_METABOLISM		40	0.355681	1.13713	0.268908	0.308307	1	5864	tags=33%, list=11%, signal=36%
KEGG_CHEMOKINE_SIGNALING_PATHWAY	KEGG_CHEMOKINE_SIGNALING_PATHWAY		188	0.307059	1.13724	0.323232	0.308339	1	8291	tags=30%, list=15%, signal=36%
KEGG_AXON_GUIDANCE	KEGG_AXON_GUIDANCE		129	0.29526	1.13283	0.292929	0.311773	1	6569	tags=25%, list=12%, signal=28%
KEGG_ACUTE_MYELOID_LEUKEMIA	KEGG_ACUTE_MYELOID_LEUKEMIA		57	0.318302	1.12618	0.317907	0.317526	1	9194	tags=35%, list=17%, signal=42%
KEGG_SNARE_INTERACTIONS_IN_VESICULAR_TRANSPORT	KEGG_SNARE_INTERACTIONS_IN_VESICULAR_TRANSPORT		38	0.313933	1.11925	0.324952	0.322386	1	11349	tags=37%, list=21%, signal=46%
KEGG_NOTCH_SIGNALING_PATHWAY	KEGG_NOTCH_SIGNALING_PATHWAY		47	0.342417	1.11103	0.335968	0.329476	1	6233	tags=28%, list=11%, signal=31%
KEGG_PHENYLALANINE_METABOLISM	KEGG_PHENYLALANINE_METABOLISM		18	0.410693	1.07729	0.378	0.360688	1	7708	tags=56%, list=14%, signal=65%
KEGG_GLYCEROLIPID_METABOLISM	KEGG_GLYCEROLIPID_METABOLISM		49	0.300303	1.06011	0.351145	0.376791	1	6939	tags=27%, list=13%, signal=30%
KEGG_SYSTEMIC_LUPUS_ERYTHEMATOSUS	KEGG_SYSTEMIC_LUPUS_ERYTHEMATOSUS		135	0.377507	1.0443	0.440678	0.391531	1	13165	tags=52%, list=24%, signal=68%
KEGG_RIBOSOME	KEGG_RIBOSOME		87	0.502655	1.02154	0.488518	0.414309	1	12737	tags=48%, list=23%, signal=63%
KEGG_TGF_BETA_SIGNALING_PATHWAY	KEGG_TGF_BETA_SIGNALING_PATHWAY		85	0.266894	1.0202	0.433884	0.415789	1	7450	tags=22%, list=13%, signal=26%
KEGG_PRIMARY_IMMUNODEFICIENCY	KEGG_PRIMARY_IMMUNODEFICIENCY		35	0.402854	1.01229	0.462926	0.423982	1	10475	tags=37%, list=19%, signal=46%
KEGG_GLYCOSAMINOGLYCAN_BIOSYNTHESIS_HEPARAN_SULFATE	KEGG_GLYCOSAMINOGLYCAN_BIOSYNTHESIS_HEPARAN_SULFATE		26	0.319209	1.00753	0.437247	0.428338	1	8656	tags=31%, list=16%, signal=36%
KEGG_ENDOMETRIAL_CANCER	KEGG_ENDOMETRIAL_CANCER		52	0.280297	1.00301	0.433198	0.431937	1	9194	tags=29%, list=17%, signal=35%
KEGG_PROPANOATE_METABOLISM	KEGG_PROPANOATE_METABOLISM		32	0.340958	1.00283	0.449275	0.431999	1	5864	tags=31%, list=11%, signal=35%
KEGG_DORSO_VENTRAL_AXIS_FORMATION	KEGG_DORSO_VENTRAL_AXIS_FORMATION		24	0.277655	0.857206	0.622222	0.611423	1	4548	tags=17%, list=8%, signal=18%
KEGG_STEROID_HORMONE_BIOSYNTHESIS	KEGG_STEROID_HORMONE_BIOSYNTHESIS		55	0.241003	0.749611	0.825462	0.756785	1	14882	tags=45%, list=27%, signal=62%
KEGG_OLFACTORY_TRANSDUCTION	KEGG_OLFACTORY_TRANSDUCTION		383	0.112851	0.384061	1	0.995777	1	16744	tags=26%, list=30%, signal=38%
GO_CHROMOSOME_SEGREGATION	GO_CHROMOSOME_SEGREGATION	Details ...	314	0.785943	2.74943	0	0	0	4024	tags=47%, list=7%, signal=51%
GO_ORGANELLE_FISSION	GO_ORGANELLE_FISSION	Details ...	460	0.713747	2.73118	0	0	0	4333	tags=39%, list=8%, signal=42%
GO_NEGATIVE_REGULATION_OF_CELL_CYCLE_PROCESS	GO_NEGATIVE_REGULATION_OF_CELL_CYCLE_PROCESS	Details ...	342	0.693593	2.72446	0	0	0	5103	tags=46%, list=9%, signal=50%
GO_NUCLEAR_CHROMOSOME_SEGREGATION	GO_NUCLEAR_CHROMOSOME_SEGREGATION	Details ...	260	0.788159	2.72167	0	0	0	4333	tags=48%, list=8%, signal=52%
GO_NEGATIVE_REGULATION_OF_MITOTIC_CELL_CYCLE	GO_NEGATIVE_REGULATION_OF_MITOTIC_CELL_CYCLE	Details ...	321	0.685265	2.71374	0	0	0	4257	tags=42%, list=8%, signal=45%
GO_PROTEIN_MODIFICATION_BY_SMALL_PROTEIN_REMOVAL	GO_PROTEIN_MODIFICATION_BY_SMALL_PROTEIN_REMOVAL	Details ...	299	0.656441	2.70222	0	0	0	6046	tags=44%, list=11%, signal=49%
GO_MITOTIC_NUCLEAR_DIVISION	GO_MITOTIC_NUCLEAR_DIVISION	Details ...	281	0.76393	2.69701	0	0	0	4333	tags=47%, list=8%, signal=51%
GO_REGULATION_OF_CELL_CYCLE_PHASE_TRANSITION	GO_REGULATION_OF_CELL_CYCLE_PHASE_TRANSITION	Details ...	462	0.688025	2.694	0	0	0	5144	tags=46%, list=9%, signal=50%
GO_NEGATIVE_REGULATION_OF_CELL_CYCLE_PHASE_TRANSITION	GO_NEGATIVE_REGULATION_OF_CELL_CYCLE_PHASE_TRANSITION	Details ...	250	0.70915	2.69281	0	0	0	3945	tags=46%, list=7%, signal=49%
GO_CELL_CYCLE_G1_S_PHASE_TRANSITION	GO_CELL_CYCLE_G1_S_PHASE_TRANSITION	Details ...	280	0.664302	2.6926	0	0	0	5166	tags=41%, list=9%, signal=45%
GO_CELLULAR_RESPONSE_TO_HEAT	GO_CELLULAR_RESPONSE_TO_HEAT	Details ...	135	0.721789	2.68533	0	0	0	5434	tags=54%, list=10%, signal=60%
GO_CELL_CYCLE_G2_M_PHASE_TRANSITION	GO_CELL_CYCLE_G2_M_PHASE_TRANSITION	Details ...	265	0.759406	2.68436	0	0	0	4456	tags=53%, list=8%, signal=57%
GO_CONDENSED_CHROMOSOME	GO_CONDENSED_CHROMOSOME	Details ...	222	0.80466	2.6603	0	0	0	2509	tags=46%, list=5%, signal=48%
GO_CHROMOSOMAL_REGION	GO_CHROMOSOMAL_REGION	Details ...	345	0.767106	2.65584	0	0	0	3587	tags=47%, list=6%, signal=50%
GO_SISTER_CHROMATID_SEGREGATION	GO_SISTER_CHROMATID_SEGREGATION	Details ...	188	0.815524	2.65549	0	0	0	2393	tags=47%, list=4%, signal=49%
GO_REGULATION_OF_NUCLEAR_DIVISION	GO_REGULATION_OF_NUCLEAR_DIVISION	Details ...	207	0.713706	2.6552	0	0	0	4333	tags=41%, list=8%, signal=44%
GO_REGULATION_OF_CELL_CYCLE_G2_M_PHASE_TRANSITION	GO_REGULATION_OF_CELL_CYCLE_G2_M_PHASE_TRANSITION	Details ...	211	0.782112	2.6475	0	0	0	5069	tags=60%, list=9%, signal=65%
GO_MEIOTIC_CELL_CYCLE	GO_MEIOTIC_CELL_CYCLE	Details ...	248	0.702973	2.64479	0	0	0	3169	tags=33%, list=6%, signal=34%
GO_DNA_RECOMBINATION	GO_DNA_RECOMBINATION	Details ...	278	0.699392	2.63553	0	0	0	5049	tags=44%, list=9%, signal=48%
GO_DOUBLE_STRAND_BREAK_REPAIR	GO_DOUBLE_STRAND_BREAK_REPAIR	Details ...	238	0.728536	2.62971	0	0	0	4749	tags=47%, list=9%, signal=51%
GO_DNA_REPLICATION	GO_DNA_REPLICATION	Details ...	271	0.787111	2.62955	0	0	0	5290	tags=58%, list=10%, signal=64%
GO_MEIOTIC_CELL_CYCLE_PROCESS	GO_MEIOTIC_CELL_CYCLE_PROCESS	Details ...	186	0.727789	2.62396	0	0	0	3169	tags=34%, list=6%, signal=36%
GO_RECOMBINATIONAL_REPAIR	GO_RECOMBINATIONAL_REPAIR	Details ...	126	0.786785	2.62145	0	0	0	3113	tags=49%, list=6%, signal=52%
GO_SPINDLE	GO_SPINDLE	Details ...	332	0.693633	2.61253	0	0	0	5154	tags=42%, list=9%, signal=46%
GO_SIGNAL_TRANSDUCTION_IN_RESPONSE_TO_DNA_DAMAGE	GO_SIGNAL_TRANSDUCTION_IN_RESPONSE_TO_DNA_DAMAGE	Details ...	130	0.671516	2.60937	0	0	0	5031	tags=42%, list=9%, signal=46%
GO_RESPONSE_TO_HEAT	GO_RESPONSE_TO_HEAT	Details ...	176	0.676981	2.60858	0	0	0	5434	tags=49%, list=10%, signal=54%
GO_MEIOTIC_CHROMOSOME_SEGREGATION	GO_MEIOTIC_CHROMOSOME_SEGREGATION	Details ...	88	0.775692	2.60763	0	0	0	3169	tags=39%, list=6%, signal=41%
GO_MITOTIC_SISTER_CHROMATID_SEGREGATION	GO_MITOTIC_SISTER_CHROMATID_SEGREGATION	Details ...	150	0.832823	2.60607	0	0	0	2393	tags=51%, list=4%, signal=54%
GO_NCRNA_TRANSCRIPTION	GO_NCRNA_TRANSCRIPTION	Details ...	104	0.763935	2.60188	0	0	0	5116	tags=56%, list=9%, signal=61%
GO_SPINDLE_POLE	GO_SPINDLE_POLE	Details ...	159	0.719198	2.59155	0	0	0	4193	tags=42%, list=8%, signal=45%
GO_CELL_CYCLE_CHECKPOINT	GO_CELL_CYCLE_CHECKPOINT	Details ...	215	0.715249	2.5861	0	0	0	2880	tags=39%, list=5%, signal=41%
GO_DNA_DEPENDENT_DNA_REPLICATION	GO_DNA_DEPENDENT_DNA_REPLICATION	Details ...	146	0.849285	2.5833	0	0	0	3265	tags=64%, list=6%, signal=68%
GO_CATALYTIC_ACTIVITY_ACTING_ON_DNA	GO_CATALYTIC_ACTIVITY_ACTING_ON_DNA	Details ...	181	0.747034	2.5776	0	0	0	4111	tags=48%, list=7%, signal=52%
GO_NUCLEOTIDYLTRANSFERASE_ACTIVITY	GO_NUCLEOTIDYLTRANSFERASE_ACTIVITY	Details ...	130	0.684959	2.57741	0	0	0	5991	tags=50%, list=11%, signal=56%
GO_CONDENSED_CHROMOSOME_CENTROMERIC_REGION	GO_CONDENSED_CHROMOSOME_CENTROMERIC_REGION	Details ...	114	0.857066	2.57522	0	0	0	2509	tags=59%, list=5%, signal=61%
GO_SNRNA_TRANSCRIPTION	GO_SNRNA_TRANSCRIPTION	Details ...	72	0.757584	2.57295	0	0	0	5116	tags=53%, list=9%, signal=58%
GO_NUCLEIC_ACID_PHOSPHODIESTER_BOND_HYDROLYSIS	GO_NUCLEIC_ACID_PHOSPHODIESTER_BOND_HYDROLYSIS	Details ...	289	0.656163	2.56821	0	0	0	7216	tags=50%, list=13%, signal=57%
GO_POSITIVE_REGULATION_OF_MITOTIC_CELL_CYCLE	GO_POSITIVE_REGULATION_OF_MITOTIC_CELL_CYCLE	Details ...	164	0.661636	2.56798	0	0	0	5212	tags=39%, list=9%, signal=43%
GO_HISTONE_PHOSPHORYLATION	GO_HISTONE_PHOSPHORYLATION	Details ...	38	0.775136	2.5657	0	0	0	4446	tags=47%, list=8%, signal=51%
GO_REGULATION_OF_SISTER_CHROMATID_SEGREGATION	GO_REGULATION_OF_SISTER_CHROMATID_SEGREGATION	Details ...	80	0.81298	2.56531	0	0	0	2201	tags=49%, list=4%, signal=51%
GO_POSITIVE_REGULATION_OF_CELL_CYCLE_PHASE_TRANSITION	GO_POSITIVE_REGULATION_OF_CELL_CYCLE_PHASE_TRANSITION	Details ...	105	0.693087	2.56458	0	0	0	6534	tags=46%, list=12%, signal=52%
GO_REGULATION_OF_CHROMOSOME_SEGREGATION	GO_REGULATION_OF_CHROMOSOME_SEGREGATION	Details ...	103	0.816381	2.55882	0	0	0	2859	tags=50%, list=5%, signal=53%
GO_CHROMOSOME_CENTROMERIC_REGION	GO_CHROMOSOME_CENTROMERIC_REGION	Details ...	190	0.805313	2.55621	0	0	0	2509	tags=51%, list=5%, signal=53%
GO_POSITIVE_REGULATION_OF_CELL_CYCLE_PROCESS	GO_POSITIVE_REGULATION_OF_CELL_CYCLE_PROCESS	Details ...	293	0.630536	2.55319	0	0	0	5212	tags=34%, list=9%, signal=38%
GO_REGULATION_OF_DNA_REPLICATION	GO_REGULATION_OF_DNA_REPLICATION	Details ...	106	0.770447	2.54929	0	0	0	5167	tags=53%, list=9%, signal=58%
GO_POSITIVE_REGULATION_OF_CELL_CYCLE	GO_POSITIVE_REGULATION_OF_CELL_CYCLE	Details ...	399	0.613733	2.5414	0	0	0	6613	tags=39%, list=12%, signal=44%
GO_CHROMOSOME_LOCALIZATION	GO_CHROMOSOME_LOCALIZATION	Details ...	75	0.780988	2.54047	0	0	0	5889	tags=56%, list=11%, signal=63%
GO_CONDENSED_NUCLEAR_CHROMOSOME	GO_CONDENSED_NUCLEAR_CHROMOSOME	Details ...	99	0.760313	2.53792	0	0	0	2443	tags=36%, list=4%, signal=38%
GO_MEIOSIS_I_CELL_CYCLE_PROCESS	GO_MEIOSIS_I_CELL_CYCLE_PROCESS	Details ...	118	0.719797	2.53699	0	0	0	5103	tags=37%, list=9%, signal=41%
GO_MITOTIC_CELL_CYCLE_CHECKPOINT	GO_MITOTIC_CELL_CYCLE_CHECKPOINT	Details ...	164	0.717217	2.53541	0	0	0	2880	tags=41%, list=5%, signal=43%
GO_POSTREPLICATION_REPAIR	GO_POSTREPLICATION_REPAIR	Details ...	52	0.802105	2.53411	0	0	0	3562	tags=54%, list=6%, signal=58%
GO_CHROMOSOME_SEPARATION	GO_CHROMOSOME_SEPARATION	Details ...	89	0.815335	2.53167	0	0	0	4194	tags=57%, list=8%, signal=62%
GO_REGULATION_OF_RESPONSE_TO_DNA_DAMAGE_STIMULUS	GO_REGULATION_OF_RESPONSE_TO_DNA_DAMAGE_STIMULUS	Details ...	208	0.640201	2.5307	0	0	0	5031	tags=39%, list=9%, signal=43%
GO_SPINDLE_ORGANIZATION	GO_SPINDLE_ORGANIZATION	Details ...	167	0.732612	2.52762	0	0	0	4654	tags=46%, list=8%, signal=50%
GO_DNA_DAMAGE_RESPONSE_SIGNAL_TRANSDUCTION_BY_P53_CLASS_MEDIATOR	GO_DNA_DAMAGE_RESPONSE_SIGNAL_TRANSDUCTION_BY_P53_CLASS_MEDIATOR	Details ...	105	0.641996	2.52635	0	0	0	5031	tags=40%, list=9%, signal=44%
GO_SINGLE_STRANDED_DNA_BINDING	GO_SINGLE_STRANDED_DNA_BINDING	Details ...	105	0.758282	2.5261	0	0	0	4024	tags=56%, list=7%, signal=60%
GO_DNA_BIOSYNTHETIC_PROCESS	GO_DNA_BIOSYNTHETIC_PROCESS	Details ...	188	0.666002	2.52584	0	0	0	6482	tags=49%, list=12%, signal=55%
GO_CYTOKINESIS	GO_CYTOKINESIS	Details ...	155	0.645221	2.52474	0	0	0	4530	tags=34%, list=8%, signal=37%
GO_NEGATIVE_REGULATION_OF_CHROMOSOME_ORGANIZATION	GO_NEGATIVE_REGULATION_OF_CHROMOSOME_ORGANIZATION	Details ...	144	0.715126	2.52191	0	0	0	4568	tags=42%, list=8%, signal=46%
GO_SITE_OF_DNA_DAMAGE	GO_SITE_OF_DNA_DAMAGE	Details ...	71	0.754486	2.51851	0	0	0	8298	tags=69%, list=15%, signal=81%
GO_MITOTIC_SPINDLE	GO_MITOTIC_SPINDLE	Details ...	101	0.745096	2.51812	0	0	0	2524	tags=39%, list=5%, signal=40%
GO_GLYCOLYTIC_PROCESS	GO_GLYCOLYTIC_PROCESS	Details ...	106	0.677967	2.51582	0	0	0	5434	tags=47%, list=10%, signal=52%
GO_KINETOCHORE	GO_KINETOCHORE	Details ...	130	0.815499	2.51327	0	0	0	2509	tags=54%, list=5%, signal=56%
GO_DNA_INTEGRITY_CHECKPOINT	GO_DNA_INTEGRITY_CHECKPOINT	Details ...	157	0.695368	2.51234	0	0	0	2880	tags=38%, list=5%, signal=40%
GO_RESPONSE_TO_IONIZING_RADIATION	GO_RESPONSE_TO_IONIZING_RADIATION	Details ...	148	0.648895	2.51095	0	0	0	7137	tags=47%, list=13%, signal=53%
GO_SM_LIKE_PROTEIN_FAMILY_COMPLEX	GO_SM_LIKE_PROTEIN_FAMILY_COMPLEX	Details ...	111	0.720018	2.51054	0	0	0	3994	tags=42%, list=7%, signal=46%
GO_REGULATION_OF_SIGNAL_TRANSDUCTION_BY_P53_CLASS_MEDIATOR	GO_REGULATION_OF_SIGNAL_TRANSDUCTION_BY_P53_CLASS_MEDIATOR	Details ...	177	0.682788	2.50899	0	0	0	3387	tags=40%, list=6%, signal=43%
GO_NEGATIVE_REGULATION_OF_CELL_CYCLE_G2_M_PHASE_TRANSITION	GO_NEGATIVE_REGULATION_OF_CELL_CYCLE_G2_M_PHASE_TRANSITION	Details ...	101	0.815374	2.50762	0	0	0	3942	tags=66%, list=7%, signal=71%
GO_NUCLEASE_ACTIVITY	GO_NUCLEASE_ACTIVITY	Details ...	196	0.620274	2.50516	0	0	0	7162	tags=45%, list=13%, signal=51%
GO_SIGNAL_TRANSDUCTION_INVOLVED_IN_CELL_CYCLE_CHECKPOINT	GO_SIGNAL_TRANSDUCTION_INVOLVED_IN_CELL_CYCLE_CHECKPOINT	Details ...	73	0.722242	2.50398	0	0	0	3532	tags=42%, list=6%, signal=45%
GO_MITOTIC_SPINDLE_ORGANIZATION	GO_MITOTIC_SPINDLE_ORGANIZATION	Details ...	103	0.796642	2.50019	0	0	0	4333	tags=54%, list=8%, signal=59%
GO_TRANSFERASE_COMPLEX_TRANSFERRING_PHOSPHORUS_CONTAINING_GROUPS	GO_TRANSFERASE_COMPLEX_TRANSFERRING_PHOSPHORUS_CONTAINING_GROUPS	Details ...	254	0.61688	2.49974	0	0	0	6178	tags=42%, list=11%, signal=47%
GO_MIDBODY	GO_MIDBODY	Details ...	167	0.641459	2.49839	0	0	0	5154	tags=38%, list=9%, signal=42%
GO_PROTEIN_POLYUBIQUITINATION	GO_PROTEIN_POLYUBIQUITINATION	Details ...	303	0.588813	2.49794	0	0	0	7166	tags=43%, list=13%, signal=49%
GO_INTERSTRAND_CROSS_LINK_REPAIR	GO_INTERSTRAND_CROSS_LINK_REPAIR	Details ...	53	0.80486	2.49369	0	0	0	4111	tags=57%, list=7%, signal=61%
GO_SIGNAL_TRANSDUCTION_BY_P53_CLASS_MEDIATOR	GO_SIGNAL_TRANSDUCTION_BY_P53_CLASS_MEDIATOR	Details ...	264	0.642158	2.4931	0	0	0	7411	tags=49%, list=13%, signal=56%
GO_CELLULAR_RESPONSE_TO_OXYGEN_LEVELS	GO_CELLULAR_RESPONSE_TO_OXYGEN_LEVELS	Details ...	227	0.596638	2.49274	0	0	0	4634	tags=40%, list=8%, signal=43%
GO_RNA_SPLICING	GO_RNA_SPLICING	Details ...	462	0.655472	2.49208	0	0	0	6739	tags=49%, list=12%, signal=55%
GO_MICROTUBULE_CYTOSKELETON_ORGANIZATION_INVOLVED_IN_MITOSIS	GO_MICROTUBULE_CYTOSKELETON_ORGANIZATION_INVOLVED_IN_MITOSIS	Details ...	124	0.772388	2.49146	0	0	0	4333	tags=51%, list=8%, signal=55%
GO_ATPASE_ACTIVITY	GO_ATPASE_ACTIVITY	Details ...	445	0.604011	2.49138	0	0	0	4856	tags=39%, list=9%, signal=42%
GO_TRANSPORT_OF_VIRUS	GO_TRANSPORT_OF_VIRUS	Details ...	58	0.772424	2.491	0	0	0	6654	tags=60%, list=12%, signal=69%
GO_EXONUCLEASE_ACTIVITY	GO_EXONUCLEASE_ACTIVITY	Details ...	79	0.704877	2.48906	0	0	0	7835	tags=56%, list=14%, signal=65%
GO_NUCLEAR_TRANSPORT	GO_NUCLEAR_TRANSPORT	Details ...	338	0.643876	2.48894	0	0	0	6708	tags=47%, list=12%, signal=53%
GO_SCF_DEPENDENT_PROTEASOMAL_UBIQUITIN_DEPENDENT_PROTEIN_CATABOLIC_PROCESS	GO_SCF_DEPENDENT_PROTEASOMAL_UBIQUITIN_DEPENDENT_PROTEIN_CATABOLIC_PROCESS	Details ...	89	0.749048	2.48866	0	0	0	3942	tags=56%, list=7%, signal=60%
GO_NEGATIVE_REGULATION_OF_RESPONSE_TO_DNA_DAMAGE_STIMULUS	GO_NEGATIVE_REGULATION_OF_RESPONSE_TO_DNA_DAMAGE_STIMULUS	Details ...	79	0.660816	2.48793	0	0	0	6886	tags=47%, list=12%, signal=53%
GO_DNA_SYNTHESIS_INVOLVED_IN_DNA_REPAIR	GO_DNA_SYNTHESIS_INVOLVED_IN_DNA_REPAIR	Details ...	52	0.793356	2.48728	0	0	0	3562	tags=52%, list=6%, signal=55%
GO_MULTI_ORGANISM_LOCALIZATION	GO_MULTI_ORGANISM_LOCALIZATION	Details ...	71	0.759273	2.48536	0	0	0	5646	tags=55%, list=10%, signal=61%
GO_CYCLIN_DEPENDENT_PROTEIN_SERINE_THREONINE_KINASE_REGULATOR_ACTIVITY	GO_CYCLIN_DEPENDENT_PROTEIN_SERINE_THREONINE_KINASE_REGULATOR_ACTIVITY	Details ...	49	0.717806	2.48529	0	0	0	5899	tags=51%, list=11%, signal=57%
GO_POSITIVE_REGULATION_OF_NUCLEOBASE_CONTAINING_COMPOUND_METABOLIC_PROCESS	GO_POSITIVE_REGULATION_OF_NUCLEOBASE_CONTAINING_COMPOUND_METABOLIC_PROCESS	Details ...	232	0.64766	2.48529	0	0	0	7103	tags=47%, list=13%, signal=54%
GO_CHROMOSOME_TELOMERIC_REGION	GO_CHROMOSOME_TELOMERIC_REGION	Details ...	160	0.718818	2.48412	0	0	0	5203	tags=48%, list=9%, signal=52%
GO_REGULATION_OF_DNA_REPAIR	GO_REGULATION_OF_DNA_REPAIR	Details ...	119	0.69532	2.48301	0	0	0	4615	tags=45%, list=8%, signal=48%
GO_UBIQUITIN_LIKE_PROTEIN_BINDING	GO_UBIQUITIN_LIKE_PROTEIN_BINDING	Details ...	94	0.649041	2.4829	0	0	0	8376	tags=48%, list=15%, signal=56%
GO_REGULATION_OF_DNA_METABOLIC_PROCESS	GO_REGULATION_OF_DNA_METABOLIC_PROCESS	Details ...	285	0.643472	2.4829	0	0	0	5103	tags=39%, list=9%, signal=43%
GO_REGULATION_OF_ESTABLISHMENT_OF_PLANAR_POLARITY	GO_REGULATION_OF_ESTABLISHMENT_OF_PLANAR_POLARITY	Details ...	109	0.72531	2.48117	0	0	0	5100	tags=52%, list=9%, signal=57%
GO_SISTER_CHROMATID_COHESION	GO_SISTER_CHROMATID_COHESION	Details ...	62	0.797927	2.48082	0	0	0	2321	tags=42%, list=4%, signal=44%
GO_PEPTIDASE_COMPLEX	GO_PEPTIDASE_COMPLEX	Details ...	90	0.809069	2.48064	0	0	0	3942	tags=63%, list=7%, signal=68%
GO_CYCLIN_DEPENDENT_PROTEIN_KINASE_HOLOENZYME_COMPLEX	GO_CYCLIN_DEPENDENT_PROTEIN_KINASE_HOLOENZYME_COMPLEX	Details ...	41	0.777326	2.47801	0	0	0	4380	tags=51%, list=8%, signal=56%
GO_NEGATIVE_REGULATION_OF_CHROMOSOME_SEGREGATION	GO_NEGATIVE_REGULATION_OF_CHROMOSOME_SEGREGATION	Details ...	45	0.85801	2.47726	0	0	0	1971	tags=56%, list=4%, signal=58%
GO_REGULATION_OF_CYCLIN_DEPENDENT_PROTEIN_KINASE_ACTIVITY	GO_REGULATION_OF_CYCLIN_DEPENDENT_PROTEIN_KINASE_ACTIVITY	Details ...	104	0.659571	2.4766	0	0	0	5899	tags=43%, list=11%, signal=48%
GO_REGULATION_OF_CELL_AGING	GO_REGULATION_OF_CELL_AGING	Details ...	50	0.687619	2.47431	0	0	0	4817	tags=44%, list=9%, signal=48%
GO_RIBONUCLEOPROTEIN_COMPLEX_BIOGENESIS	GO_RIBONUCLEOPROTEIN_COMPLEX_BIOGENESIS	Details ...	484	0.699966	2.47093	0	0	0	6582	tags=54%, list=12%, signal=61%
GO_POSITIVE_REGULATION_OF_DNA_REPLICATION	GO_POSITIVE_REGULATION_OF_DNA_REPLICATION	Details ...	37	0.803815	2.47088	0	0	0	2837	tags=51%, list=5%, signal=54%
GO_NUCLEAR_PORE	GO_NUCLEAR_PORE	Details ...	86	0.718139	2.47074	0	0	0	4760	tags=48%, list=9%, signal=52%
GO_REGULATION_OF_MRNA_CATABOLIC_PROCESS	GO_REGULATION_OF_MRNA_CATABOLIC_PROCESS	Details ...	198	0.652634	2.46906	0	0	0	3978	tags=44%, list=7%, signal=47%
GO_SPINDLE_ASSEMBLY	GO_SPINDLE_ASSEMBLY	Details ...	106	0.713516	2.46899	0	0	0	4654	tags=45%, list=8%, signal=49%
GO_RESPONSE_TO_TEMPERATURE_STIMULUS	GO_RESPONSE_TO_TEMPERATURE_STIMULUS	Details ...	242	0.585704	2.46746	0	0	0	7171	tags=45%, list=13%, signal=52%
GO_CYTOSKELETON_DEPENDENT_CYTOKINESIS	GO_CYTOSKELETON_DEPENDENT_CYTOKINESIS	Details ...	84	0.682263	2.46681	0	0	0	4530	tags=42%, list=8%, signal=45%
GO_NUCLEOTIDE_EXCISION_REPAIR	GO_NUCLEOTIDE_EXCISION_REPAIR	Details ...	108	0.700311	2.46527	0	0	0	6886	tags=56%, list=12%, signal=63%
GO_REGULATION_OF_CHROMOSOME_SEPARATION	GO_REGULATION_OF_CHROMOSOME_SEPARATION	Details ...	62	0.825147	2.46373	0	0	0	2859	tags=56%, list=5%, signal=59%
GO_POSITIVE_REGULATION_OF_DNA_METABOLIC_PROCESS	GO_POSITIVE_REGULATION_OF_DNA_METABOLIC_PROCESS	Details ...	158	0.656065	2.46121	0	0	0	4932	tags=40%, list=9%, signal=44%
GO_INTERLEUKIN_1_MEDIATED_SIGNALING_PATHWAY	GO_INTERLEUKIN_1_MEDIATED_SIGNALING_PATHWAY	Details ...	99	0.719629	2.46021	0	0	0	6694	tags=62%, list=12%, signal=70%
GO_RNA_3_END_PROCESSING	GO_RNA_3_END_PROCESSING	Details ...	148	0.73162	2.45996	0	0	0	6708	tags=57%, list=12%, signal=65%
GO_REGULATION_OF_HEMATOPOIETIC_PROGENITOR_CELL_DIFFERENTIATION	GO_REGULATION_OF_HEMATOPOIETIC_PROGENITOR_CELL_DIFFERENTIATION	Details ...	82	0.751482	2.45843	0	0	0	5493	tags=62%, list=10%, signal=69%
GO_RNA_SPLICING_VIA_TRANSESTERIFICATION_REACTIONS	GO_RNA_SPLICING_VIA_TRANSESTERIFICATION_REACTIONS	Details ...	375	0.668308	2.45566	0	0	0	6739	tags=50%, list=12%, signal=57%
GO_REGULATION_OF_CYTOKINESIS	GO_REGULATION_OF_CYTOKINESIS	Details ...	89	0.673842	2.45526	0	0	0	4193	tags=33%, list=8%, signal=35%
GO_CARBOHYDRATE_CATABOLIC_PROCESS	GO_CARBOHYDRATE_CATABOLIC_PROCESS	Details ...	185	0.588607	2.45512	0	0	0	5434	tags=36%, list=10%, signal=40%
GO_SITE_OF_DOUBLE_STRAND_BREAK	GO_SITE_OF_DOUBLE_STRAND_BREAK	Details ...	58	0.743102	2.4546	0	0	0	8298	tags=67%, list=15%, signal=79%
GO_NUCLEAR_CHROMOSOME_TELOMERIC_REGION	GO_NUCLEAR_CHROMOSOME_TELOMERIC_REGION	Details ...	124	0.733753	2.45321	0	0	0	5203	tags=49%, list=9%, signal=54%
GO_REGULATION_OF_DOUBLE_STRAND_BREAK_REPAIR	GO_REGULATION_OF_DOUBLE_STRAND_BREAK_REPAIR	Details ...	75	0.724055	2.45243	0	0	0	4615	tags=48%, list=8%, signal=52%
GO_CELLULAR_SENESCENCE	GO_CELLULAR_SENESCENCE	Details ...	71	0.642271	2.44957	0	0	0	5167	tags=45%, list=9%, signal=50%
GO_NEGATIVE_REGULATION_OF_NUCLEAR_DIVISION	GO_NEGATIVE_REGULATION_OF_NUCLEAR_DIVISION	Details ...	60	0.77988	2.44887	0	0	0	2494	tags=47%, list=5%, signal=49%
GO_REGULATION_OF_CHROMOSOME_ORGANIZATION	GO_REGULATION_OF_CHROMOSOME_ORGANIZATION	Details ...	334	0.639575	2.44554	0	0	0	4595	tags=36%, list=8%, signal=39%
GO_REGULATION_OF_CENTROSOME_CYCLE	GO_REGULATION_OF_CENTROSOME_CYCLE	Details ...	58	0.741217	2.44084	0	0	0	7148	tags=60%, list=13%, signal=69%
GO_NCRNA_METABOLIC_PROCESS	GO_NCRNA_METABOLIC_PROCESS	Details ...	461	0.724652	2.43968	0	0	0	6739	tags=57%, list=12%, signal=64%
GO_OTHER_ORGANISM	GO_OTHER_ORGANISM	Details ...	73	0.718922	2.43933	0	0	0	6654	tags=53%, list=12%, signal=61%
GO_SPLICEOSOMAL_TRI_SNRNP_COMPLEX	GO_SPLICEOSOMAL_TRI_SNRNP_COMPLEX	Details ...	43	0.826154	2.43767	0	0	0	3994	tags=58%, list=7%, signal=63%
GO_PROTEIN_TRANSPORTER_ACTIVITY	GO_PROTEIN_TRANSPORTER_ACTIVITY	Details ...	97	0.636451	2.43715	0	0	0	4309	tags=40%, list=8%, signal=44%
GO_MITOTIC_CYTOKINESIS	GO_MITOTIC_CYTOKINESIS	Details ...	69	0.682884	2.43447	0	0	0	4333	tags=42%, list=8%, signal=46%
GO_DNA_GEOMETRIC_CHANGE	GO_DNA_GEOMETRIC_CHANGE	Details ...	95	0.766944	2.43417	0	0	0	5193	tags=58%, list=9%, signal=64%
GO_CHROMOSOME_ORGANIZATION_INVOLVED_IN_MEIOTIC_CELL_CYCLE	GO_CHROMOSOME_ORGANIZATION_INVOLVED_IN_MEIOTIC_CELL_CYCLE	Details ...	64	0.745746	2.43352	0	0	0	5103	tags=41%, list=9%, signal=45%
GO_PROTEASOMAL_PROTEIN_CATABOLIC_PROCESS	GO_PROTEASOMAL_PROTEIN_CATABOLIC_PROCESS	Details ...	464	0.554469	2.43244	0	0	0	5840	tags=37%, list=11%, signal=41%
GO_NUCLEUS_ORGANIZATION	GO_NUCLEUS_ORGANIZATION	Details ...	128	0.634999	2.43136	0	5.86347e-06	0.001	7621	tags=47%, list=14%, signal=54%
GO_RNA_LOCALIZATION	GO_RNA_LOCALIZATION	Details ...	228	0.68993	2.43091	0	5.81938e-06	0.001	6708	tags=55%, list=12%, signal=63%
GO_MORPHOGENESIS_OF_A_POLARIZED_EPITHELIUM	GO_MORPHOGENESIS_OF_A_POLARIZED_EPITHELIUM	Details ...	139	0.65804	2.42713	0	5.77595e-06	0.001	5100	tags=45%, list=9%, signal=49%
GO_TRANSLESION_SYNTHESIS	GO_TRANSLESION_SYNTHESIS	Details ...	41	0.792115	2.42669	0	5.73317e-06	0.001	3562	tags=54%, list=6%, signal=57%
GO_DNA_CONFORMATION_CHANGE	GO_DNA_CONFORMATION_CHANGE	Details ...	303	0.705306	2.4265	0	5.69101e-06	0.001	5327	tags=40%, list=10%, signal=44%
GO_REGULATION_OF_CARBOHYDRATE_CATABOLIC_PROCESS	GO_REGULATION_OF_CARBOHYDRATE_CATABOLIC_PROCESS	Details ...	81	0.655321	2.42493	0	5.64947e-06	0.001	4760	tags=43%, list=9%, signal=47%
GO_METAPHASE_ANAPHASE_TRANSITION_OF_CELL_CYCLE	GO_METAPHASE_ANAPHASE_TRANSITION_OF_CELL_CYCLE	Details ...	56	0.837027	2.42416	0	5.60853e-06	0.001	2201	tags=57%, list=4%, signal=59%
GO_MICROTUBULE_ORGANIZING_CENTER_ORGANIZATION	GO_MICROTUBULE_ORGANIZING_CENTER_ORGANIZATION	Details ...	133	0.682558	2.4225	0	5.56818e-06	0.001	6584	tags=53%, list=12%, signal=60%
GO_DNA_DEPENDENT_ATPASE_ACTIVITY	GO_DNA_DEPENDENT_ATPASE_ACTIVITY	Details ...	88	0.797587	2.41991	0	5.52841e-06	0.001	3220	tags=51%, list=6%, signal=54%
GO_TELOMERE_ORGANIZATION	GO_TELOMERE_ORGANIZATION	Details ...	175	0.707815	2.41975	0	5.4892e-06	0.001	3523	tags=41%, list=6%, signal=44%
GO_ENDOPEPTIDASE_COMPLEX	GO_ENDOPEPTIDASE_COMPLEX	Details ...	65	0.871775	2.41881	0	5.45055e-06	0.001	3942	tags=78%, list=7%, signal=84%
GO_NCRNA_PROCESSING	GO_NCRNA_PROCESSING	Details ...	383	0.728645	2.41851	0	5.41243e-06	0.001	6739	tags=58%, list=12%, signal=65%
GO_CATALYTIC_ACTIVITY_ACTING_ON_RNA	GO_CATALYTIC_ACTIVITY_ACTING_ON_RNA	Details ...	349	0.654152	2.41691	0	5.37484e-06	0.001	7848	tags=53%, list=14%, signal=62%
GO_REPLICATION_FORK	GO_REPLICATION_FORK	Details ...	67	0.846052	2.41673	0	5.33778e-06	0.001	3587	tags=66%, list=6%, signal=70%
GO_PROTEIN_LOCALIZATION_TO_CHROMOSOME	GO_PROTEIN_LOCALIZATION_TO_CHROMOSOME	Details ...	83	0.791603	2.41389	0	5.30122e-06	0.001	3523	tags=57%, list=6%, signal=60%
GO_RIBONUCLEOPROTEIN_COMPLEX_SUBUNIT_ORGANIZATION	GO_RIBONUCLEOPROTEIN_COMPLEX_SUBUNIT_ORGANIZATION	Details ...	285	0.63567	2.41326	0	5.26515e-06	0.001	6399	tags=46%, list=12%, signal=52%
GO_REGULATION_OF_GENERATION_OF_PRECURSOR_METABOLITES_AND_ENERGY	GO_REGULATION_OF_GENERATION_OF_PRECURSOR_METABOLITES_AND_ENERGY	Details ...	145	0.601935	2.41144	0	5.22958e-06	0.001	5540	tags=43%, list=10%, signal=47%
GO_PROTEIN_K11_LINKED_UBIQUITINATION	GO_PROTEIN_K11_LINKED_UBIQUITINATION	Details ...	30	0.839324	2.41026	0	5.19448e-06	0.001	3967	tags=60%, list=7%, signal=65%
GO_ENDONUCLEASE_ACTIVITY_ACTIVE_WITH_EITHER_RIBO_OR_DEOXYRIBONUCLEIC_ACIDS_AND_PRODUCING_5_PHOSPHOMONOESTERS	GO_ENDONUCLEASE_ACTIVITY_ACTIVE_WITH_EITHER_RIBO_OR_DEOXYRIBONUCLEIC_ACIDS_AND_PRODUCING_5_PHOSPHOMONOESTERS	Details ...	41	0.777931	2.40958	0	5.15985e-06	0.001	6047	tags=56%, list=11%, signal=63%
GO_RNA_PHOSPHODIESTER_BOND_HYDROLYSIS	GO_RNA_PHOSPHODIESTER_BOND_HYDROLYSIS	Details ...	147	0.638846	2.40913	0	5.12568e-06	0.001	8651	tags=54%, list=16%, signal=64%
GO_HEAT_SHOCK_PROTEIN_BINDING	GO_HEAT_SHOCK_PROTEIN_BINDING	Details ...	120	0.611555	2.40857	0	5.09196e-06	0.001	5046	tags=39%, list=9%, signal=43%
GO_MITOTIC_SPINDLE_ASSEMBLY	GO_MITOTIC_SPINDLE_ASSEMBLY	Details ...	54	0.805696	2.40851	0	5.05868e-06	0.001	4333	tags=56%, list=8%, signal=60%
GO_PROTEIN_LOCALIZATION_TO_MITOCHONDRION	GO_PROTEIN_LOCALIZATION_TO_MITOCHONDRION	Details ...	141	0.671247	2.40579	0	9.80694e-06	0.002	4580	tags=45%, list=8%, signal=49%
GO_NUCLEAR_PERIPHERY	GO_NUCLEAR_PERIPHERY	Details ...	135	0.671569	2.40567	0	9.74367e-06	0.002	7137	tags=53%, list=13%, signal=60%
GO_RIBONUCLEASE_ACTIVITY	GO_RIBONUCLEASE_ACTIVITY	Details ...	107	0.6096	2.40038	0	9.68121e-06	0.002	4559	tags=36%, list=8%, signal=40%
GO_REGULATION_OF_DNA_TEMPLATED_TRANSCRIPTION_IN_RESPONSE_TO_STRESS	GO_REGULATION_OF_DNA_TEMPLATED_TRANSCRIPTION_IN_RESPONSE_TO_STRESS	Details ...	123	0.662173	2.39897	0	9.61955e-06	0.002	3942	tags=46%, list=7%, signal=49%
GO_NUCLEAR_EXPORT	GO_NUCLEAR_EXPORT	Details ...	195	0.674058	2.39856	0	9.55866e-06	0.002	6933	tags=53%, list=13%, signal=61%
GO_CELL_AGING	GO_CELL_AGING	Details ...	108	0.598468	2.39802	0	9.49855e-06	0.002	5167	tags=41%, list=9%, signal=45%
GO_SIGNAL_SEQUENCE_BINDING	GO_SIGNAL_SEQUENCE_BINDING	Details ...	46	0.721368	2.39708	0	9.43918e-06	0.002	8027	tags=52%, list=15%, signal=61%
GO_EXONUCLEASE_ACTIVITY_ACTIVE_WITH_EITHER_RIBO_OR_DEOXYRIBONUCLEIC_ACIDS_AND_PRODUCING_5_PHOSPHOMONOESTERS	GO_EXONUCLEASE_ACTIVITY_ACTIVE_WITH_EITHER_RIBO_OR_DEOXYRIBONUCLEIC_ACIDS_AND_PRODUCING_5_PHOSPHOMONOESTERS	Details ...	55	0.73319	2.39687	0	9.38055e-06	0.002	4827	tags=53%, list=9%, signal=58%
GO_NUCLEAR_UBIQUITIN_LIGASE_COMPLEX	GO_NUCLEAR_UBIQUITIN_LIGASE_COMPLEX	Details ...	43	0.774438	2.39502	0	9.32265e-06	0.002	4782	tags=56%, list=9%, signal=61%
GO_DEOXYRIBONUCLEASE_ACTIVITY	GO_DEOXYRIBONUCLEASE_ACTIVITY	Details ...	58	0.717935	2.3942	0	9.26545e-06	0.002	7005	tags=52%, list=13%, signal=59%
GO_TRNA_METABOLIC_PROCESS	GO_TRNA_METABOLIC_PROCESS	Details ...	178	0.737481	2.39355	0	9.20896e-06	0.002	7848	tags=65%, list=14%, signal=75%
GO_TRNA_PROCESSING	GO_TRNA_PROCESSING	Details ...	130	0.734215	2.39261	0	9.15314e-06	0.002	7848	tags=65%, list=14%, signal=75%
GO_DNA_TEMPLATED_TRANSCRIPTION_TERMINATION	GO_DNA_TEMPLATED_TRANSCRIPTION_TERMINATION	Details ...	74	0.790129	2.39237	0	9.09801e-06	0.002	6783	tags=72%, list=12%, signal=82%
GO_NON_CANONICAL_WNT_SIGNALING_PATHWAY	GO_NON_CANONICAL_WNT_SIGNALING_PATHWAY	Details ...	149	0.621132	2.39143	0	9.04353e-06	0.002	5100	tags=42%, list=9%, signal=46%
GO_PROTEIN_FOLDING	GO_PROTEIN_FOLDING	Details ...	223	0.650814	2.38996	0	8.98969e-06	0.002	7765	tags=56%, list=14%, signal=64%
GO_TRANSCRIPTION_COUPLED_NUCLEOTIDE_EXCISION_REPAIR	GO_TRANSCRIPTION_COUPLED_NUCLEOTIDE_EXCISION_REPAIR	Details ...	73	0.765084	2.38852	0	8.9365e-06	0.002	6886	tags=67%, list=12%, signal=77%
GO_MITOTIC_DNA_INTEGRITY_CHECKPOINT	GO_MITOTIC_DNA_INTEGRITY_CHECKPOINT	Details ...	106	0.671328	2.38828	0	8.88393e-06	0.002	3204	tags=39%, list=6%, signal=41%
GO_NCRNA_3_END_PROCESSING	GO_NCRNA_3_END_PROCESSING	Details ...	46	0.790528	2.38806	0	8.83198e-06	0.002	6491	tags=65%, list=12%, signal=74%
GO_CELL_CYCLE_DNA_REPLICATION	GO_CELL_CYCLE_DNA_REPLICATION	Details ...	65	0.867441	2.3874	0	8.78063e-06	0.002	3265	tags=69%, list=6%, signal=73%
GO_POSITIVE_REGULATION_OF_TELOMERE_MAINTENANCE	GO_POSITIVE_REGULATION_OF_TELOMERE_MAINTENANCE	Details ...	51	0.722099	2.38692	0	8.72988e-06	0.002	2258	tags=39%, list=4%, signal=41%
GO_REGULATION_OF_TRANSCRIPTION_FROM_RNA_POLYMERASE_II_PROMOTER_IN_RESPONSE_TO_HYPOXIA	GO_REGULATION_OF_TRANSCRIPTION_FROM_RNA_POLYMERASE_II_PROMOTER_IN_RESPONSE_TO_HYPOXIA	Details ...	76	0.774226	2.38617	0	8.6797e-06	0.002	3942	tags=62%, list=7%, signal=67%
GO_UBIQUITIN_BINDING	GO_UBIQUITIN_BINDING	Details ...	74	0.644651	2.38598	0	8.63011e-06	0.002	8376	tags=50%, list=15%, signal=59%
GO_INNATE_IMMUNE_RESPONSE_ACTIVATING_CELL_SURFACE_RECEPTOR_SIGNALING_PATHWAY	GO_INNATE_IMMUNE_RESPONSE_ACTIVATING_CELL_SURFACE_RECEPTOR_SIGNALING_PATHWAY	Details ...	115	0.665118	2.38583	0	8.58107e-06	0.002	4548	tags=46%, list=8%, signal=50%
GO_REGULATION_OF_CELLULAR_RESPONSE_TO_HEAT	GO_REGULATION_OF_CELLULAR_RESPONSE_TO_HEAT	Details ...	79	0.739242	2.38551	0	8.53259e-06	0.002	5434	tags=62%, list=10%, signal=69%
GO_CENTROMERE_COMPLEX_ASSEMBLY	GO_CENTROMERE_COMPLEX_ASSEMBLY	Details ...	54	0.86954	2.38479	0	8.48466e-06	0.002	2400	tags=54%, list=4%, signal=56%
GO_SNRNA_3_END_PROCESSING	GO_SNRNA_3_END_PROCESSING	Details ...	28	0.850523	2.38472	0	8.43726e-06	0.002	5782	tags=64%, list=10%, signal=72%
GO_POSITIVE_REGULATION_OF_CHROMOSOME_SEGREGATION	GO_POSITIVE_REGULATION_OF_CHROMOSOME_SEGREGATION	Details ...	28	0.838842	2.38204	0	8.39038e-06	0.002	2201	tags=54%, list=4%, signal=56%
GO_RIBONUCLEOPROTEIN_COMPLEX_BINDING	GO_RIBONUCLEOPROTEIN_COMPLEX_BINDING	Details ...	129	0.682781	2.37812	0	8.34403e-06	0.002	8343	tags=60%, list=15%, signal=70%
GO_ATP_DEPENDENT_CHROMATIN_REMODELING	GO_ATP_DEPENDENT_CHROMATIN_REMODELING	Details ...	81	0.774042	2.37596	0	8.29818e-06	0.002	2713	tags=42%, list=5%, signal=44%
GO_CELLULAR_RESPONSE_TO_IONIZING_RADIATION	GO_CELLULAR_RESPONSE_TO_IONIZING_RADIATION	Details ...	71	0.645543	2.37487	0	8.25284e-06	0.002	9699	tags=56%, list=18%, signal=68%
GO_ATPASE_ACTIVITY_COUPLED	GO_ATPASE_ACTIVITY_COUPLED	Details ...	357	0.578262	2.37302	0	8.20798e-06	0.002	5044	tags=38%, list=9%, signal=41%
GO_TRANSCRIPTION_BY_RNA_POLYMERASE_I	GO_TRANSCRIPTION_BY_RNA_POLYMERASE_I	Details ...	63	0.748647	2.37293	0	8.16362e-06	0.002	6898	tags=68%, list=12%, signal=78%
GO_ENDONUCLEASE_ACTIVITY	GO_ENDONUCLEASE_ACTIVITY	Details ...	120	0.587199	2.37008	0	8.11972e-06	0.002	7110	tags=43%, list=13%, signal=50%
GO_CHROMATIN_REMODELING	GO_CHROMATIN_REMODELING	Details ...	171	0.6581	2.37004	0	8.0763e-06	0.002	6129	tags=42%, list=11%, signal=47%
GO_NIK_NF_KAPPAB_SIGNALING	GO_NIK_NF_KAPPAB_SIGNALING	Details ...	171	0.579838	2.37	0	8.03334e-06	0.002	6428	tags=40%, list=12%, signal=46%
GO_HEMATOPOIETIC_STEM_CELL_DIFFERENTIATION	GO_HEMATOPOIETIC_STEM_CELL_DIFFERENTIATION	Details ...	79	0.750091	2.36845	0	7.99084e-06	0.002	4689	tags=59%, list=8%, signal=65%
GO_SPINDLE_MICROTUBULE	GO_SPINDLE_MICROTUBULE	Details ...	54	0.797211	2.36653	0	7.94878e-06	0.002	4617	tags=54%, list=8%, signal=59%
GO_SNRNA_PROCESSING	GO_SNRNA_PROCESSING	Details ...	36	0.781547	2.36585	0	7.90717e-06	0.002	5782	tags=53%, list=10%, signal=59%
GO_ANAPHASE_PROMOTING_COMPLEX_DEPENDENT_CATABOLIC_PROCESS	GO_ANAPHASE_PROMOTING_COMPLEX_DEPENDENT_CATABOLIC_PROCESS	Details ...	81	0.877297	2.36578	0	7.86598e-06	0.002	4194	tags=81%, list=8%, signal=88%
GO_UBIQUITIN_LIKE_PROTEIN_CONJUGATING_ENZYME_ACTIVITY	GO_UBIQUITIN_LIKE_PROTEIN_CONJUGATING_ENZYME_ACTIVITY	Details ...	40	0.773113	2.36526	0	7.82523e-06	0.002	4608	tags=58%, list=8%, signal=63%
GO_PROTEIN_SUMOYLATION	GO_PROTEIN_SUMOYLATION	Details ...	79	0.700588	2.36457	0	7.78489e-06	0.002	5434	tags=51%, list=10%, signal=56%
GO_PROTEIN_MONOUBIQUITINATION	GO_PROTEIN_MONOUBIQUITINATION	Details ...	67	0.680214	2.36428	0	7.74497e-06	0.002	7623	tags=55%, list=14%, signal=64%
GO_DNA_DEPENDENT_DNA_REPLICATION_MAINTENANCE_OF_FIDELITY	GO_DNA_DEPENDENT_DNA_REPLICATION_MAINTENANCE_OF_FIDELITY	Details ...	42	0.814864	2.36324	0	7.70545e-06	0.002	4086	tags=57%, list=7%, signal=62%
GO_UBIQUITIN_LIKE_PROTEIN_LIGASE_BINDING	GO_UBIQUITIN_LIKE_PROTEIN_LIGASE_BINDING	Details ...	306	0.564884	2.36257	0	7.66634e-06	0.002	8895	tags=47%, list=16%, signal=56%
GO_SPLICEOSOMAL_COMPLEX	GO_SPLICEOSOMAL_COMPLEX	Details ...	177	0.718865	2.36205	0	7.62762e-06	0.002	7074	tags=60%, list=13%, signal=69%
GO_CHROMOSOME_CONDENSATION	GO_CHROMOSOME_CONDENSATION	Details ...	43	0.790912	2.36159	0	7.58929e-06	0.002	3047	tags=40%, list=6%, signal=42%
GO_RESPONSE_TO_GAMMA_RADIATION	GO_RESPONSE_TO_GAMMA_RADIATION	Details ...	55	0.668615	2.36083	0	7.55134e-06	0.002	7137	tags=49%, list=13%, signal=56%
GO_METAPHASE_PLATE_CONGRESSION	GO_METAPHASE_PLATE_CONGRESSION		57	0.790779	2.36074	0	7.51377e-06	0.002	5889	tags=63%, list=11%, signal=71%
GO_G1_DNA_DAMAGE_CHECKPOINT	GO_G1_DNA_DAMAGE_CHECKPOINT		64	0.659422	2.35862	0	7.47658e-06	0.002	3204	tags=36%, list=6%, signal=38%
GO_REGULATION_OF_DNA_DEPENDENT_DNA_REPLICATION	GO_REGULATION_OF_DNA_DEPENDENT_DNA_REPLICATION		51	0.841845	2.35843	0	7.43975e-06	0.002	4086	tags=65%, list=7%, signal=70%
GO_REGULATION_OF_CELL_CYCLE_G1_S_PHASE_TRANSITION	GO_REGULATION_OF_CELL_CYCLE_G1_S_PHASE_TRANSITION		187	0.543345	2.35438	0	1.23542e-05	0.003	5529	tags=32%, list=10%, signal=36%
GO_HEMATOPOIETIC_PROGENITOR_CELL_DIFFERENTIATION	GO_HEMATOPOIETIC_PROGENITOR_CELL_DIFFERENTIATION		162	0.600674	2.35397	0	1.22939e-05	0.003	6035	tags=41%, list=11%, signal=46%
GO_NUCLEAR_DNA_REPLICATION	GO_NUCLEAR_DNA_REPLICATION		55	0.862989	2.35346	0	1.22343e-05	0.003	3265	tags=69%, list=6%, signal=73%
GO_DNA_TEMPLATED_TRANSCRIPTION_ELONGATION	GO_DNA_TEMPLATED_TRANSCRIPTION_ELONGATION		111	0.671941	2.35344	0	1.21752e-05	0.003	6898	tags=55%, list=12%, signal=63%
GO_TELOMERE_MAINTENANCE_VIA_TELOMERE_LENGTHENING	GO_TELOMERE_MAINTENANCE_VIA_TELOMERE_LENGTHENING		83	0.68145	2.35273	0	1.21166e-05	0.003	5889	tags=49%, list=11%, signal=55%
GO_RNA_POLYMERASE_COMPLEX	GO_RNA_POLYMERASE_COMPLEX		109	0.699921	2.35166	0	1.20586e-05	0.003	6178	tags=51%, list=11%, signal=58%
GO_POSITIVE_REGULATION_OF_DNA_BIOSYNTHETIC_PROCESS	GO_POSITIVE_REGULATION_OF_DNA_BIOSYNTHETIC_PROCESS		66	0.696334	2.35001	0	1.20012e-05	0.003	2513	tags=39%, list=5%, signal=41%
GO_ESTABLISHMENT_OF_RNA_LOCALIZATION	GO_ESTABLISHMENT_OF_RNA_LOCALIZATION		195	0.658884	2.34988	0	1.19443e-05	0.003	6708	tags=51%, list=12%, signal=58%
GO_NUCLEOBASE_CONTAINING_COMPOUND_TRANSPORT	GO_NUCLEOBASE_CONTAINING_COMPOUND_TRANSPORT		238	0.623087	2.349	0	1.1888e-05	0.003	7269	tags=49%, list=13%, signal=56%
GO_POSITIVE_REGULATION_OF_CELL_CYCLE_G2_M_PHASE_TRANSITION	GO_POSITIVE_REGULATION_OF_CELL_CYCLE_G2_M_PHASE_TRANSITION		31	0.810618	2.34735	0	1.18322e-05	0.003	1483	tags=45%, list=3%, signal=46%
GO_NON_RECOMBINATIONAL_REPAIR	GO_NON_RECOMBINATIONAL_REPAIR		96	0.686017	2.34714	0	1.17769e-05	0.003	3532	tags=40%, list=6%, signal=42%
GO_IMPORT_INTO_NUCLEUS	GO_IMPORT_INTO_NUCLEUS		153	0.610854	2.3471	0	1.17221e-05	0.003	6696	tags=42%, list=12%, signal=47%
GO_PROTEIN_IMPORT	GO_PROTEIN_IMPORT		183	0.578599	2.34588	0	1.16679e-05	0.003	4832	tags=34%, list=9%, signal=38%
GO_CELL_CYCLE_ARREST	GO_CELL_CYCLE_ARREST		242	0.555394	2.34583	0	1.16141e-05	0.003	7162	tags=38%, list=13%, signal=44%
GO_REGULATION_OF_STEM_CELL_DIFFERENTIATION	GO_REGULATION_OF_STEM_CELL_DIFFERENTIATION		112	0.654854	2.3455	0	1.15608e-05	0.003	6035	tags=52%, list=11%, signal=58%
GO_EUCHROMATIN	GO_EUCHROMATIN		33	0.774307	2.34419	0	1.82093e-05	0.004	4444	tags=48%, list=8%, signal=53%
GO_POSITIVE_REGULATION_OF_TELOMERE_MAINTENANCE_VIA_TELOMERE_LENGTHENING	GO_POSITIVE_REGULATION_OF_TELOMERE_MAINTENANCE_VIA_TELOMERE_LENGTHENING		37	0.748077	2.34403	0	1.81266e-05	0.004	4932	tags=51%, list=9%, signal=56%
GO_NUCLEAR_ENVELOPE	GO_NUCLEAR_ENVELOPE		461	0.531636	2.34346	0	1.80446e-05	0.004	4430	tags=31%, list=8%, signal=34%
GO_CELLULAR_PROTEIN_COMPLEX_DISASSEMBLY	GO_CELLULAR_PROTEIN_COMPLEX_DISASSEMBLY		215	0.651537	2.34226	0	1.79633e-05	0.004	5379	tags=47%, list=10%, signal=52%
GO_PROTEIN_N_TERMINUS_BINDING	GO_PROTEIN_N_TERMINUS_BINDING		107	0.600939	2.34162	0	1.78827e-05	0.004	8275	tags=52%, list=15%, signal=61%
GO_HISTONE_EXCHANGE	GO_HISTONE_EXCHANGE		58	0.828504	2.34115	0	1.78029e-05	0.004	2713	tags=48%, list=5%, signal=51%
GO_REGULATION_OF_DOUBLE_STRAND_BREAK_REPAIR_VIA_HOMOLOGOUS_RECOMBINATION	GO_REGULATION_OF_DOUBLE_STRAND_BREAK_REPAIR_VIA_HOMOLOGOUS_RECOMBINATION		44	0.771724	2.33826	0	2.09962e-05	0.004	3795	tags=50%, list=7%, signal=54%
GO_CELLULAR_RESPONSE_TO_RADIATION	GO_CELLULAR_RESPONSE_TO_RADIATION		190	0.559606	2.33794	0	2.09033e-05	0.004	7103	tags=38%, list=13%, signal=44%
GO_EXOSOME_RNASE_COMPLEX_	GO_EXOSOME_RNASE_COMPLEX_		26	0.807068	2.3372	0	2.08112e-05	0.004	2628	tags=58%, list=5%, signal=61%
GO_RNA_DEPENDENT_DNA_BIOSYNTHETIC_PROCESS	GO_RNA_DEPENDENT_DNA_BIOSYNTHETIC_PROCESS		73	0.678263	2.33708	0	2.07199e-05	0.004	7103	tags=55%, list=13%, signal=63%
GO_RNA_EXPORT_FROM_NUCLEUS	GO_RNA_EXPORT_FROM_NUCLEUS		137	0.723295	2.33421	0	2.06294e-05	0.004	6708	tags=58%, list=12%, signal=65%
GO_REGULATION_OF_MICROTUBULE_BASED_PROCESS	GO_REGULATION_OF_MICROTUBULE_BASED_PROCESS		210	0.597174	2.3342	0	2.05397e-05	0.004	6595	tags=41%, list=12%, signal=46%
GO_REGULATION_OF_CENTROSOME_DUPLICATION	GO_REGULATION_OF_CENTROSOME_DUPLICATION		43	0.697592	2.33384	0	2.04508e-05	0.004	7148	tags=58%, list=13%, signal=67%
GO_REGULATION_OF_TELOMERE_MAINTENANCE_VIA_TELOMERE_LENGTHENING	GO_REGULATION_OF_TELOMERE_MAINTENANCE_VIA_TELOMERE_LENGTHENING		62	0.694114	2.33221	0	2.82517e-05	0.005	6317	tags=48%, list=11%, signal=55%
GO_ISOMERASE_ACTIVITY	GO_ISOMERASE_ACTIVITY		148	0.601983	2.33185	0	2.81305e-05	0.005	8656	tags=50%, list=16%, signal=59%
GO_NUCLEAR_TRANSCRIBED_MRNA_CATABOLIC_PROCESS_EXONUCLEOLYTIC	GO_NUCLEAR_TRANSCRIBED_MRNA_CATABOLIC_PROCESS_EXONUCLEOLYTIC		35	0.788308	2.33084	0	2.80103e-05	0.005	3603	tags=57%, list=7%, signal=61%
GO_HOMOLOGOUS_RECOMBINATION	GO_HOMOLOGOUS_RECOMBINATION		53	0.724254	2.32772	0	2.78911e-05	0.005	4024	tags=38%, list=7%, signal=41%
GO_NEGATIVE_REGULATION_OF_DNA_REPAIR	GO_NEGATIVE_REGULATION_OF_DNA_REPAIR		33	0.769518	2.32728	0	2.77729e-05	0.005	6696	tags=61%, list=12%, signal=69%
GO_G0_TO_G1_TRANSITION	GO_G0_TO_G1_TRANSITION		45	0.760753	2.32497	0	2.76557e-05	0.005	4782	tags=51%, list=9%, signal=56%
GO_CILIARY_BASAL_BODY_PLASMA_MEMBRANE_DOCKING	GO_CILIARY_BASAL_BODY_PLASMA_MEMBRANE_DOCKING		95	0.696014	2.3246	0	2.75395e-05	0.005	5048	tags=46%, list=9%, signal=51%
GO_PROTEIN_LOCALIZATION_TO_NUCLEUS	GO_PROTEIN_LOCALIZATION_TO_NUCLEUS		248	0.574715	2.3242	0	2.74243e-05	0.005	6749	tags=39%, list=12%, signal=44%
GO_NEGATIVE_REGULATION_OF_METAPHASE_ANAPHASE_TRANSITION_OF_CELL_CYCLE	GO_NEGATIVE_REGULATION_OF_METAPHASE_ANAPHASE_TRANSITION_OF_CELL_CYCLE		37	0.86261	2.32163	0	2.731e-05	0.005	1971	tags=59%, list=4%, signal=62%
GO_PROTEIN_CONTAINING_COMPLEX_DISASSEMBLY	GO_PROTEIN_CONTAINING_COMPLEX_DISASSEMBLY		323	0.595304	2.32095	0	2.71967e-05	0.005	5379	tags=41%, list=10%, signal=45%
GO_NEGATIVE_REGULATION_OF_NUCLEOBASE_CONTAINING_COMPOUND_METABOLIC_PROCESS	GO_NEGATIVE_REGULATION_OF_NUCLEOBASE_CONTAINING_COMPOUND_METABOLIC_PROCESS		156	0.614695	2.32034	0	2.70843e-05	0.005	6886	tags=44%, list=12%, signal=50%
GO_MAGNESIUM_ION_BINDING	GO_MAGNESIUM_ION_BINDING		212	0.533743	2.32	0	2.69729e-05	0.005	4421	tags=33%, list=8%, signal=35%
GO_SERINE_THREONINE_PROTEIN_KINASE_COMPLEX	GO_SERINE_THREONINE_PROTEIN_KINASE_COMPLEX		86	0.609195	2.319	0	2.68623e-05	0.005	6178	tags=41%, list=11%, signal=46%
GO_ATTACHMENT_OF_SPINDLE_MICROTUBULES_TO_KINETOCHORE	GO_ATTACHMENT_OF_SPINDLE_MICROTUBULES_TO_KINETOCHORE		32	0.887901	2.31885	0	2.67527e-05	0.005	2706	tags=63%, list=5%, signal=66%
GO_DNA_DIRECTED_DNA_POLYMERASE_ACTIVITY	GO_DNA_DIRECTED_DNA_POLYMERASE_ACTIVITY		25	0.784614	2.31788	0	2.66439e-05	0.005	2621	tags=48%, list=5%, signal=50%
GO_REGULATION_OF_CELLULAR_AMINE_METABOLIC_PROCESS	GO_REGULATION_OF_CELLULAR_AMINE_METABOLIC_PROCESS		79	0.761776	2.31728	0	2.6536e-05	0.005	3942	tags=54%, list=7%, signal=59%
GO_DNA_POLYMERASE_ACTIVITY	GO_DNA_POLYMERASE_ACTIVITY		32	0.751108	2.31652	0	2.6429e-05	0.005	3384	tags=47%, list=6%, signal=50%
GO_HISTONE_UBIQUITINATION	GO_HISTONE_UBIQUITINATION		45	0.748244	2.31572	0	2.63229e-05	0.005	8315	tags=64%, list=15%, signal=76%
GO_SPLICEOSOMAL_SNRNP_ASSEMBLY	GO_SPLICEOSOMAL_SNRNP_ASSEMBLY		53	0.739302	2.3155	0	2.62176e-05	0.005	4430	tags=49%, list=8%, signal=53%
GO_MITOTIC_METAPHASE_PLATE_CONGRESSION	GO_MITOTIC_METAPHASE_PLATE_CONGRESSION		44	0.820321	2.31412	0	2.61132e-05	0.005	5889	tags=68%, list=11%, signal=76%
GO_TRNA_BINDING	GO_TRNA_BINDING		58	0.738939	2.31187	0	2.95736e-05	0.006	6177	tags=60%, list=11%, signal=68%
GO_HETEROCHROMATIN	GO_HETEROCHROMATIN		77	0.697774	2.31183	0	2.94567e-05	0.006	5162	tags=49%, list=9%, signal=54%
GO_REGULATION_OF_DNA_RECOMBINATION	GO_REGULATION_OF_DNA_RECOMBINATION		101	0.644227	2.31167	0	2.93407e-05	0.006	4998	tags=39%, list=9%, signal=42%
GO_RIBOSOME_BIOGENESIS	GO_RIBOSOME_BIOGENESIS		285	0.752171	2.31162	0	2.92257e-05	0.006	6739	tags=63%, list=12%, signal=72%
GO_NUCLEAR_MATRIX	GO_NUCLEAR_MATRIX		109	0.644662	2.31062	0	3.18625e-05	0.007	7137	tags=50%, list=13%, signal=57%
GO_SPINDLE_MIDZONE	GO_SPINDLE_MIDZONE		34	0.780439	2.31028	0	3.17385e-05	0.007	972	tags=38%, list=2%, signal=39%
GO_ENDORIBONUCLEASE_ACTIVITY_PRODUCING_5_PHOSPHOMONOESTERS	GO_ENDORIBONUCLEASE_ACTIVITY_PRODUCING_5_PHOSPHOMONOESTERS		29	0.8134	2.31021	0	3.16155e-05	0.007	3040	tags=59%, list=6%, signal=62%
GO_REGULATION_OF_TELOMERE_MAINTENANCE	GO_REGULATION_OF_TELOMERE_MAINTENANCE		80	0.662751	2.30947	0	3.14934e-05	0.007	7103	tags=48%, list=13%, signal=54%
GO_POSITIVE_REGULATION_OF_RESPONSE_TO_DNA_DAMAGE_STIMULUS	GO_POSITIVE_REGULATION_OF_RESPONSE_TO_DNA_DAMAGE_STIMULUS		96	0.623245	2.30875	0	3.13723e-05	0.007	8863	tags=51%, list=16%, signal=61%
GO_MRNA_TRANSPORT	GO_MRNA_TRANSPORT		149	0.682218	2.30793	0	3.12521e-05	0.007	6708	tags=52%, list=12%, signal=59%
GO_PROTEIN_DNA_COMPLEX_SUBUNIT_ORGANIZATION	GO_PROTEIN_DNA_COMPLEX_SUBUNIT_ORGANIZATION		280	0.667217	2.30748	0	3.11328e-05	0.007	5280	tags=39%, list=10%, signal=43%
GO_KINETOCHORE_ORGANIZATION	GO_KINETOCHORE_ORGANIZATION		21	0.912632	2.3067	0	3.10144e-05	0.007	2393	tags=71%, list=4%, signal=75%
GO_MITOTIC_SISTER_CHROMATID_COHESION	GO_MITOTIC_SISTER_CHROMATID_COHESION		22	0.846485	2.30661	0	3.08969e-05	0.007	2321	tags=50%, list=4%, signal=52%
GO_TRANSCRIPTION_ELONGATION_FROM_RNA_POLYMERASE_II_PROMOTER	GO_TRANSCRIPTION_ELONGATION_FROM_RNA_POLYMERASE_II_PROMOTER		84	0.658276	2.30642	0	3.07803e-05	0.007	6783	tags=52%, list=12%, signal=60%
GO_MRNA_3_END_PROCESSING	GO_MRNA_3_END_PROCESSING		98	0.711411	2.30601	0	3.06646e-05	0.007	6238	tags=53%, list=11%, signal=60%
GO_CELL_DIFFERENTIATION_INVOLVED_IN_EMBRYONIC_PLACENTA_DEVELOPMENT	GO_CELL_DIFFERENTIATION_INVOLVED_IN_EMBRYONIC_PLACENTA_DEVELOPMENT		25	0.777506	2.30409	0	3.05498e-05	0.007	9486	tags=60%, list=17%, signal=72%
GO_NEGATIVE_REGULATION_OF_DNA_METABOLIC_PROCESS	GO_NEGATIVE_REGULATION_OF_DNA_METABOLIC_PROCESS		102	0.62298	2.30383	0	3.04358e-05	0.007	6886	tags=43%, list=12%, signal=49%
GO_PROTEIN_TARGETING_TO_MITOCHONDRION	GO_PROTEIN_TARGETING_TO_MITOCHONDRION		101	0.668238	2.30311	0	3.30598e-05	0.007	4309	tags=43%, list=8%, signal=46%
GO_NUCLEAR_REPLICATION_FORK	GO_NUCLEAR_REPLICATION_FORK		42	0.821143	2.30281	0	3.29373e-05	0.007	4086	tags=64%, list=7%, signal=69%
GO_DNA_REPLICATION_INITIATION	GO_DNA_REPLICATION_INITIATION		37	0.928128	2.30242	0	3.28158e-05	0.007	3082	tags=89%, list=6%, signal=94%
GO_MEMBRANE_DOCKING	GO_MEMBRANE_DOCKING		177	0.57454	2.30225	0	3.26951e-05	0.007	6607	tags=39%, list=12%, signal=44%
GO_NUCLEOSIDE_MONOPHOSPHATE_BIOSYNTHETIC_PROCESS	GO_NUCLEOSIDE_MONOPHOSPHATE_BIOSYNTHETIC_PROCESS		45	0.730548	2.30158	0	3.57187e-05	0.008	4374	tags=47%, list=8%, signal=51%
GO_DNA_REPLICATION_INDEPENDENT_NUCLEOSOME_ORGANIZATION	GO_DNA_REPLICATION_INDEPENDENT_NUCLEOSOME_ORGANIZATION		55	0.840667	2.30143	0	3.55883e-05	0.008	3101	tags=53%, list=6%, signal=56%
GO_CENTROSOME_DUPLICATION	GO_CENTROSOME_DUPLICATION		67	0.681798	2.30035	0	3.54589e-05	0.008	7148	tags=58%, list=13%, signal=67%
GO_TRANSCRIPTION_PREINITIATION_COMPLEX_ASSEMBLY	GO_TRANSCRIPTION_PREINITIATION_COMPLEX_ASSEMBLY		43	0.72969	2.29916	0	3.53305e-05	0.008	4541	tags=51%, list=8%, signal=56%
GO_RESPONSE_TO_INTERLEUKIN_12	GO_RESPONSE_TO_INTERLEUKIN_12		50	0.683588	2.29907	0	3.52029e-05	0.008	3893	tags=42%, list=7%, signal=45%
GO_NF_KAPPAB_BINDING	GO_NF_KAPPAB_BINDING		29	0.753699	2.29839	0	3.50763e-05	0.008	7019	tags=55%, list=13%, signal=63%
GO_BLASTOCYST_DEVELOPMENT	GO_BLASTOCYST_DEVELOPMENT		98	0.606084	2.29766	0	3.49506e-05	0.008	5260	tags=36%, list=10%, signal=39%
GO_REGULATION_OF_UBIQUITIN_PROTEIN_TRANSFERASE_ACTIVITY	GO_REGULATION_OF_UBIQUITIN_PROTEIN_TRANSFERASE_ACTIVITY		51	0.670068	2.29756	0	3.48257e-05	0.008	5205	tags=43%, list=9%, signal=48%
GO_CATALYTIC_ACTIVITY_ACTING_ON_A_TRNA	GO_CATALYTIC_ACTIVITY_ACTING_ON_A_TRNA		122	0.704707	2.29733	0	3.47018e-05	0.008	6180	tags=55%, list=11%, signal=62%
GO_POSITIVE_REGULATION_OF_MITOTIC_NUCLEAR_DIVISION	GO_POSITIVE_REGULATION_OF_MITOTIC_NUCLEAR_DIVISION		54	0.641856	2.29656	0	3.45787e-05	0.008	3278	tags=31%, list=6%, signal=33%
GO_HELICASE_ACTIVITY	GO_HELICASE_ACTIVITY		149	0.704524	2.29649	0	3.44566e-05	0.008	4036	tags=44%, list=7%, signal=47%
GO_POSITIVE_REGULATION_OF_CYTOKINESIS	GO_POSITIVE_REGULATION_OF_CYTOKINESIS		40	0.688362	2.2963	0	3.43352e-05	0.008	4193	tags=30%, list=8%, signal=32%
GO_MISMATCH_REPAIR	GO_MISMATCH_REPAIR		39	0.740412	2.29356	0	4.65548e-05	0.01	3872	tags=44%, list=7%, signal=47%
GO_DAMAGED_DNA_BINDING	GO_DAMAGED_DNA_BINDING		68	0.713914	2.29168	0	4.6392e-05	0.01	3220	tags=50%, list=6%, signal=53%
GO_SEX_CHROMOSOME	GO_SEX_CHROMOSOME		28	0.805627	2.29146	0	4.62304e-05	0.01	6600	tags=64%, list=12%, signal=73%
GO_MITOCHONDRIAL_MEMBRANE_ORGANIZATION	GO_MITOCHONDRIAL_MEMBRANE_ORGANIZATION		126	0.692892	2.28989	0	5.69282e-05	0.011	6617	tags=58%, list=12%, signal=66%
GO_POSITIVE_REGULATION_OF_CHROMOSOME_ORGANIZATION	GO_POSITIVE_REGULATION_OF_CHROMOSOME_ORGANIZATION		169	0.598747	2.28925	0	5.67312e-05	0.011	6445	tags=39%, list=12%, signal=44%
GO_ENDODEOXYRIBONUCLEASE_ACTIVITY	GO_ENDODEOXYRIBONUCLEASE_ACTIVITY		40	0.681707	2.28911	0	5.65356e-05	0.011	7005	tags=45%, list=13%, signal=51%
GO_HISTONE_MRNA_METABOLIC_PROCESS	GO_HISTONE_MRNA_METABOLIC_PROCESS		25	0.83015	2.28883	0	5.63413e-05	0.011	4723	tags=68%, list=9%, signal=74%
GO_POSITIVE_REGULATION_OF_CANONICAL_WNT_SIGNALING_PATHWAY	GO_POSITIVE_REGULATION_OF_CANONICAL_WNT_SIGNALING_PATHWAY		141	0.591107	2.28861	0	5.61483e-05	0.011	4935	tags=37%, list=9%, signal=40%
GO_CONDENSED_NUCLEAR_CHROMOSOME_CENTROMERIC_REGION	GO_CONDENSED_NUCLEAR_CHROMOSOME_CENTROMERIC_REGION		24	0.875885	2.2885	0	5.59567e-05	0.011	2400	tags=54%, list=4%, signal=57%
GO_UNFOLDED_PROTEIN_BINDING	GO_UNFOLDED_PROTEIN_BINDING		128	0.679285	2.28732	0	5.57664e-05	0.011	6687	tags=57%, list=12%, signal=65%
GO_NEGATIVE_REGULATION_OF_ORGANELLE_ORGANIZATION	GO_NEGATIVE_REGULATION_OF_ORGANELLE_ORGANIZATION		377	0.53819	2.28471	0	5.55773e-05	0.011	4838	tags=31%, list=9%, signal=34%
GO_REGULATION_OF_PROTEIN_MODIFICATION_BY_SMALL_PROTEIN_CONJUGATION_OR_REMOVAL	GO_REGULATION_OF_PROTEIN_MODIFICATION_BY_SMALL_PROTEIN_CONJUGATION_OR_REMOVAL		218	0.552027	2.28371	0	5.78179e-05	0.011	6791	tags=40%, list=12%, signal=45%
GO_REGULATION_OF_CELLULAR_AMINO_ACID_METABOLIC_PROCESS	GO_REGULATION_OF_CELLULAR_AMINO_ACID_METABOLIC_PROCESS		60	0.8356	2.28363	0	5.76232e-05	0.011	2479	tags=65%, list=4%, signal=68%
GO_CAJAL_BODY	GO_CAJAL_BODY		76	0.68965	2.2829	0	5.96424e-05	0.012	6214	tags=46%, list=11%, signal=52%
GO_REPLISOME	GO_REPLISOME		28	0.830944	2.28147	0	6.74976e-05	0.014	2286	tags=64%, list=4%, signal=67%
GO_REPLICATION_FORK_PROCESSING	GO_REPLICATION_FORK_PROCESSING		32	0.786321	2.28114	0	6.72726e-05	0.014	4998	tags=56%, list=9%, signal=62%
GO_RNA_POLYMERASE_II_HOLOENZYME	GO_RNA_POLYMERASE_II_HOLOENZYME		81	0.677223	2.28097	0	6.70491e-05	0.014	7338	tags=49%, list=13%, signal=57%
GO_POSITIVE_REGULATION_OF_PROTEIN_LOCALIZATION_TO_NUCLEUS	GO_POSITIVE_REGULATION_OF_PROTEIN_LOCALIZATION_TO_NUCLEUS		73	0.680302	2.28047	0	6.68271e-05	0.014	5808	tags=42%, list=11%, signal=47%
GO_RNA_MODIFICATION	GO_RNA_MODIFICATION		163	0.637448	2.28004	0	6.9096e-05	0.014	8008	tags=55%, list=14%, signal=64%
GO_REGULATION_OF_MORPHOGENESIS_OF_AN_EPITHELIUM	GO_REGULATION_OF_MORPHOGENESIS_OF_AN_EPITHELIUM		178	0.584175	2.27934	0	6.88688e-05	0.014	5283	tags=39%, list=10%, signal=43%
GO_NEGATIVE_REGULATION_OF_DNA_REPLICATION	GO_NEGATIVE_REGULATION_OF_DNA_REPLICATION		39	0.75605	2.27829	0	7.60125e-05	0.016	7103	tags=59%, list=13%, signal=68%
GO_ANAPHASE_PROMOTING_COMPLEX	GO_ANAPHASE_PROMOTING_COMPLEX		21	0.863952	2.27767	0	7.57641e-05	0.016	4194	tags=67%, list=8%, signal=72%
GO_BASE_EXCISION_REPAIR	GO_BASE_EXCISION_REPAIR		42	0.749082	2.27745	0	7.55173e-05	0.016	2898	tags=52%, list=5%, signal=55%
GO_POSITIVE_REGULATION_OF_DNA_REPAIR	GO_POSITIVE_REGULATION_OF_DNA_REPAIR		65	0.668781	2.27618	0	7.52721e-05	0.016	3532	tags=40%, list=6%, signal=43%
GO_CATALYTIC_STEP_2_SPLICEOSOME	GO_CATALYTIC_STEP_2_SPLICEOSOME		87	0.776768	2.27489	0	7.50285e-05	0.016	6317	tags=69%, list=11%, signal=78%
GO_INTRACELLULAR_PROTEIN_TRANSMEMBRANE_TRANSPORT	GO_INTRACELLULAR_PROTEIN_TRANSMEMBRANE_TRANSPORT		52	0.696311	2.27207	0	7.95368e-05	0.016	10071	tags=62%, list=18%, signal=75%
GO_KINETOCHORE_ASSEMBLY	GO_KINETOCHORE_ASSEMBLY		16	0.890209	2.27184	0	7.9281e-05	0.016	2393	tags=63%, list=4%, signal=65%
GO_RAN_GTPASE_BINDING	GO_RAN_GTPASE_BINDING		39	0.728131	2.2708	0	7.90269e-05	0.016	4045	tags=46%, list=7%, signal=50%
GO_TRNA_MODIFICATION	GO_TRNA_MODIFICATION		86	0.690512	2.27053	0	7.87744e-05	0.016	7848	tags=60%, list=14%, signal=70%
GO_MITOCHONDRIAL_TRANSPORT	GO_MITOCHONDRIAL_TRANSPORT		250	0.612125	2.26721	0	8.08684e-05	0.016	7075	tags=47%, list=13%, signal=54%
GO_REGULATION_OF_CELLULAR_KETONE_METABOLIC_PROCESS	GO_REGULATION_OF_CELLULAR_KETONE_METABOLIC_PROCESS		133	0.614588	2.26679	0	8.06117e-05	0.016	4446	tags=39%, list=8%, signal=42%
GO_HISTONE_MONOUBIQUITINATION	GO_HISTONE_MONOUBIQUITINATION		29	0.771425	2.26645	0	8.03566e-05	0.016	5529	tags=59%, list=10%, signal=65%
GO_METHYLTRANSFERASE_COMPLEX	GO_METHYLTRANSFERASE_COMPLEX		116	0.688379	2.26581	0	8.01031e-05	0.016	4191	tags=43%, list=8%, signal=47%
GO_DNA_PACKAGING	GO_DNA_PACKAGING		207	0.695433	2.26564	0	7.98512e-05	0.016	3982	tags=32%, list=7%, signal=34%
GO_RRNA_METABOLIC_PROCESS	GO_RRNA_METABOLIC_PROCESS		209	0.74564	2.2636	0	8.2537e-05	0.017	6739	tags=61%, list=12%, signal=69%
GO_DNA_HELICASE_ACTIVITY	GO_DNA_HELICASE_ACTIVITY		50	0.803938	2.26336	0	8.22791e-05	0.017	3220	tags=54%, list=6%, signal=57%
GO_EXODEOXYRIBONUCLEASE_ACTIVITY	GO_EXODEOXYRIBONUCLEASE_ACTIVITY		25	0.829806	2.26307	0	8.20227e-05	0.017	7005	tags=72%, list=13%, signal=82%
GO_REGULATION_OF_CELL_CYCLE_ARREST	GO_REGULATION_OF_CELL_CYCLE_ARREST		107	0.606244	2.26153	0	8.1768e-05	0.017	5162	tags=36%, list=9%, signal=39%
GO_CHROMATIN_REMODELING_AT_CENTROMERE	GO_CHROMATIN_REMODELING_AT_CENTROMERE		46	0.871699	2.2608	0	8.15149e-05	0.017	2400	tags=54%, list=4%, signal=57%
GO_MRNA_EXPORT_FROM_NUCLEUS	GO_MRNA_EXPORT_FROM_NUCLEUS		111	0.713343	2.26019	0	8.12633e-05	0.017	5434	tags=52%, list=10%, signal=58%
GO_TRANSCRIPTION_INITIATION_FROM_RNA_POLYMERASE_I_PROMOTER	GO_TRANSCRIPTION_INITIATION_FROM_RNA_POLYMERASE_I_PROMOTER		36	0.761622	2.25919	0	8.10132e-05	0.017	6783	tags=64%, list=12%, signal=73%
GO_POSITIVE_REGULATION_OF_MITOCHONDRION_ORGANIZATION	GO_POSITIVE_REGULATION_OF_MITOCHONDRION_ORGANIZATION		115	0.594938	2.2589	0	8.07647e-05	0.017	8052	tags=47%, list=15%, signal=55%
GO_DNA_SECONDARY_STRUCTURE_BINDING	GO_DNA_SECONDARY_STRUCTURE_BINDING		25	0.814318	2.25625	0	8.83486e-05	0.019	3113	tags=68%, list=6%, signal=72%
GO_POSITIVE_REGULATION_OF_MRNA_PROCESSING	GO_POSITIVE_REGULATION_OF_MRNA_PROCESSING		33	0.72492	2.25599	0	8.80792e-05	0.019	5972	tags=58%, list=11%, signal=65%
GO_RESPONSE_TO_UV	GO_RESPONSE_TO_UV		137	0.565088	2.25376	0	9.27961e-05	0.02	5245	tags=34%, list=9%, signal=37%
GO_TRANSCRIPTION_BY_RNA_POLYMERASE_III	GO_TRANSCRIPTION_BY_RNA_POLYMERASE_III		54	0.672567	2.25327	0	0.000102334	0.022	8166	tags=57%, list=15%, signal=67%
GO_HOMOLOGOUS_CHROMOSOME_SEGREGATION	GO_HOMOLOGOUS_CHROMOSOME_SEGREGATION		56	0.678421	2.25231	0	0.000111391	0.025	7462	tags=38%, list=14%, signal=43%
GO_ANTIGEN_PROCESSING_AND_PRESENTATION_OF_PEPTIDE_ANTIGEN_VIA_MHC_CLASS_I	GO_ANTIGEN_PROCESSING_AND_PRESENTATION_OF_PEPTIDE_ANTIGEN_VIA_MHC_CLASS_I		95	0.72424	2.25133	0	0.000111056	0.025	3942	tags=48%, list=7%, signal=52%
GO_NUCLEAR_MEMBRANE	GO_NUCLEAR_MEMBRANE		302	0.516593	2.24901	0	0.000120211	0.027	7665	tags=39%, list=14%, signal=45%
GO_TRANSCRIPTION_FACTOR_TFIID_COMPLEX	GO_TRANSCRIPTION_FACTOR_TFIID_COMPLEX		38	0.750754	2.24712	0	0.000129502	0.028	7338	tags=58%, list=13%, signal=67%
GO_PEPTIDE_TRANSMEMBRANE_TRANSPORTER_ACTIVITY	GO_PEPTIDE_TRANSMEMBRANE_TRANSPORTER_ACTIVITY		32	0.701111	2.24648	0	0.000129115	0.028	4309	tags=56%, list=8%, signal=61%
GO_TRNA_TRANSPORT	GO_TRNA_TRANSPORT		36	0.837055	2.24451	0	0.000131073	0.029	5434	tags=72%, list=10%, signal=80%
GO_FEMALE_MEIOTIC_NUCLEAR_DIVISION	GO_FEMALE_MEIOTIC_NUCLEAR_DIVISION		29	0.773492	2.24352	0	0.00013264	0.029	5048	tags=55%, list=9%, signal=61%
GO_GENERAL_TRANSCRIPTION_INITIATION_FACTOR_BINDING	GO_GENERAL_TRANSCRIPTION_INITIATION_FACTOR_BINDING		42	0.695484	2.24202	0	0.000141197	0.03	5889	tags=52%, list=11%, signal=59%
GO_U2_TYPE_SPLICEOSOMAL_COMPLEX	GO_U2_TYPE_SPLICEOSOMAL_COMPLEX		83	0.76874	2.24149	0	0.00014078	0.03	6739	tags=69%, list=12%, signal=78%
GO_G2_DNA_DAMAGE_CHECKPOINT	GO_G2_DNA_DAMAGE_CHECKPOINT		31	0.733859	2.24055	0	0.000140366	0.03	1961	tags=42%, list=4%, signal=43%
GO_CELLULAR_AMINO_ACID_METABOLIC_PROCESS	GO_CELLULAR_AMINO_ACID_METABOLIC_PROCESS		289	0.610171	2.23881	0	0.000148723	0.031	4660	tags=42%, list=8%, signal=45%
GO_POST_TRANSLATIONAL_PROTEIN_MODIFICATION	GO_POST_TRANSLATIONAL_PROTEIN_MODIFICATION		361	0.51235	2.23685	0	0.000152696	0.032	7512	tags=39%, list=14%, signal=45%
GO_POSITIVE_REGULATION_OF_VIRAL_PROCESS	GO_POSITIVE_REGULATION_OF_VIRAL_PROCESS		103	0.605413	2.23641	0	0.00015847	0.033	8351	tags=54%, list=15%, signal=64%
GO_HISTONE_KINASE_ACTIVITY	GO_HISTONE_KINASE_ACTIVITY		17	0.877096	2.23635	0	0.000158009	0.033	190	tags=47%, list=0%, signal=47%
GO_TERMINATION_OF_RNA_POLYMERASE_II_TRANSCRIPTION	GO_TERMINATION_OF_RNA_POLYMERASE_II_TRANSCRIPTION		34	0.805464	2.23496	0	0.000162877	0.034	5389	tags=71%, list=10%, signal=78%
GO_TERMINATION_OF_RNA_POLYMERASE_I_TRANSCRIPTION	GO_TERMINATION_OF_RNA_POLYMERASE_I_TRANSCRIPTION		31	0.782609	2.2348	0	0.000162406	0.034	6783	tags=71%, list=12%, signal=81%
GO_SUBSTANTIA_NIGRA_DEVELOPMENT	GO_SUBSTANTIA_NIGRA_DEVELOPMENT		43	0.68847	2.23478	0.00205761	0.000161938	0.034	6096	tags=47%, list=11%, signal=52%
GO_NEGATIVE_REGULATION_OF_CELL_CYCLE_G1_S_PHASE_TRANSITION	GO_NEGATIVE_REGULATION_OF_CELL_CYCLE_G1_S_PHASE_TRANSITION		118	0.53811	2.23384	0	0.000168532	0.036	4954	tags=31%, list=9%, signal=33%
GO_POSITIVE_REGULATION_OF_ESTABLISHMENT_OF_PROTEIN_LOCALIZATION_TO_MITOCHONDRION	GO_POSITIVE_REGULATION_OF_ESTABLISHMENT_OF_PROTEIN_LOCALIZATION_TO_MITOCHONDRION		58	0.63435	2.23144	0	0.000180677	0.036	10045	tags=55%, list=18%, signal=67%
GO_SMALL_NUCLEOLAR_RIBONUCLEOPROTEIN_COMPLEX	GO_SMALL_NUCLEOLAR_RIBONUCLEOPROTEIN_COMPLEX		28	0.889732	2.23053	0	0.000186376	0.037	2668	tags=64%, list=5%, signal=68%
GO_CELL_DEATH_IN_RESPONSE_TO_OXIDATIVE_STRESS	GO_CELL_DEATH_IN_RESPONSE_TO_OXIDATIVE_STRESS		78	0.55565	2.23033	0	0.000185845	0.037	5844	tags=40%, list=11%, signal=44%
GO_NUCLEOTIDE_EXCISION_REPAIR_DNA_INCISION	GO_NUCLEOTIDE_EXCISION_REPAIR_DNA_INCISION		39	0.761659	2.22921	0	0.000191074	0.039	6783	tags=64%, list=12%, signal=73%
GO_RRNA_TRANSCRIPTION	GO_RRNA_TRANSCRIPTION		30	0.811122	2.2282	0	0.000192604	0.039	2403	tags=63%, list=4%, signal=66%
GO_RNA_CAPPING	GO_RNA_CAPPING		34	0.758656	2.22804	0	0.00019206	0.039	7975	tags=68%, list=14%, signal=79%
GO_RNA_PHOSPHODIESTER_BOND_HYDROLYSIS_ENDONUCLEOLYTIC	GO_RNA_PHOSPHODIESTER_BOND_HYDROLYSIS_ENDONUCLEOLYTIC		73	0.627845	2.22802	0	0.000191519	0.039	8581	tags=56%, list=16%, signal=66%
GO_REGULATION_OF_CELL_DIVISION	GO_REGULATION_OF_CELL_DIVISION		168	0.531261	2.22727	0	0.000193736	0.039	4634	tags=26%, list=8%, signal=28%
GO_RESPONSE_TO_RADIATION	GO_RESPONSE_TO_RADIATION		446	0.501377	2.22699	0	0.000193193	0.039	7461	tags=36%, list=14%, signal=41%
GO_NCRNA_EXPORT_FROM_NUCLEUS	GO_NCRNA_EXPORT_FROM_NUCLEUS		39	0.823912	2.22625	0	0.000192653	0.039	6933	tags=79%, list=13%, signal=91%
GO_RNA_CATABOLIC_PROCESS	GO_RNA_CATABOLIC_PROCESS		394	0.612779	2.22622	0	0.000192117	0.039	7229	tags=46%, list=13%, signal=52%
GO_POSITIVE_REGULATION_OF_TELOMERASE_ACTIVITY	GO_POSITIVE_REGULATION_OF_TELOMERASE_ACTIVITY		36	0.716442	2.22611	0	0.00019486	0.039	4932	tags=53%, list=9%, signal=58%
GO_MATURATION_OF_5_8S_RRNA	GO_MATURATION_OF_5_8S_RRNA		27	0.844765	2.22536	0	0.00019432	0.039	6523	tags=81%, list=12%, signal=92%
GO_POSITIVE_REGULATION_OF_PROTEIN_MODIFICATION_BY_SMALL_PROTEIN_CONJUGATION_OR_REMOVAL	GO_POSITIVE_REGULATION_OF_PROTEIN_MODIFICATION_BY_SMALL_PROTEIN_CONJUGATION_OR_REMOVAL		126	0.545834	2.22499	0	0.000193783	0.039	4782	tags=34%, list=9%, signal=37%
GO_NUCLEAR_ENVELOPE_ORGANIZATION	GO_NUCLEAR_ENVELOPE_ORGANIZATION		52	0.63507	2.22492	0	0.00019325	0.039	7621	tags=46%, list=14%, signal=53%
GO_ANTIGEN_PROCESSING_AND_PRESENTATION_OF_EXOGENOUS_PEPTIDE_ANTIGEN_VIA_MHC_CLASS_I	GO_ANTIGEN_PROCESSING_AND_PRESENTATION_OF_EXOGENOUS_PEPTIDE_ANTIGEN_VIA_MHC_CLASS_I		79	0.7789	2.22474	0	0.000192719	0.039	2836	tags=53%, list=5%, signal=56%
GO_NUCLEOSIDE_PHOSPHATE_BIOSYNTHETIC_PROCESS	GO_NUCLEOSIDE_PHOSPHATE_BIOSYNTHETIC_PROCESS		276	0.55195	2.22416	0	0.000196401	0.04	5016	tags=35%, list=9%, signal=38%
GO_POSITIVE_REGULATION_OF_VIRAL_TRANSCRIPTION	GO_POSITIVE_REGULATION_OF_VIRAL_TRANSCRIPTION		41	0.73281	2.22382	0	0.000195865	0.04	6661	tags=56%, list=12%, signal=64%
GO_POSITIVE_REGULATION_OF_WNT_SIGNALING_PATHWAY	GO_POSITIVE_REGULATION_OF_WNT_SIGNALING_PATHWAY		172	0.547368	2.2233	0	0.000198235	0.041	5806	tags=36%, list=11%, signal=40%
GO_DE_NOVO_PROTEIN_FOLDING	GO_DE_NOVO_PROTEIN_FOLDING		41	0.725548	2.22293	0	0.000197697	0.041	4714	tags=56%, list=9%, signal=61%
GO_RESPONSE_TO_INTERLEUKIN_1	GO_RESPONSE_TO_INTERLEUKIN_1		194	0.583976	2.22225	0	0.000197161	0.041	6863	tags=44%, list=12%, signal=50%
GO_3_5_EXONUCLEASE_ACTIVITY	GO_3_5_EXONUCLEASE_ACTIVITY		53	0.649945	2.22199	0	0.000196628	0.041	7162	tags=53%, list=13%, signal=61%
GO_RNA_PHOSPHODIESTER_BOND_HYDROLYSIS_EXONUCLEOLYTIC	GO_RNA_PHOSPHODIESTER_BOND_HYDROLYSIS_EXONUCLEOLYTIC		40	0.654962	2.22146	0	0.000198052	0.041	4320	tags=43%, list=8%, signal=46%
GO_PROTEIN_LOCALIZATION_TO_CHROMATIN	GO_PROTEIN_LOCALIZATION_TO_CHROMATIN		27	0.761787	2.22134	0	0.000197519	0.041	3082	tags=48%, list=6%, signal=51%
GO_NEGATIVE_REGULATION_OF_PROTEIN_MODIFICATION_BY_SMALL_PROTEIN_CONJUGATION_OR_REMOVAL	GO_NEGATIVE_REGULATION_OF_PROTEIN_MODIFICATION_BY_SMALL_PROTEIN_CONJUGATION_OR_REMOVAL		84	0.581945	2.21952	0	0.000201059	0.042	6791	tags=44%, list=12%, signal=50%
GO_PRECATALYTIC_SPLICEOSOME	GO_PRECATALYTIC_SPLICEOSOME		44	0.849102	2.21914	0	0.000200521	0.042	4922	tags=75%, list=9%, signal=82%
GO_REGULATION_OF_CELLULAR_AMIDE_METABOLIC_PROCESS	GO_REGULATION_OF_CELLULAR_AMIDE_METABOLIC_PROCESS		447	0.473279	2.2187	0	0.00020195	0.042	7960	tags=36%, list=14%, signal=42%
GO_BLASTOCYST_GROWTH	GO_BLASTOCYST_GROWTH		19	0.816816	2.21771	0	0.000205399	0.042	1858	tags=42%, list=3%, signal=44%
GO_POSITIVE_REGULATION_OF_UBIQUITIN_PROTEIN_TRANSFERASE_ACTIVITY	GO_POSITIVE_REGULATION_OF_UBIQUITIN_PROTEIN_TRANSFERASE_ACTIVITY		33	0.674193	2.2177	0.00197628	0.000204854	0.042	4782	tags=42%, list=9%, signal=46%
GO_PROTEASOME_BINDING	GO_PROTEASOME_BINDING		16	0.834785	2.21745	0	0.000204312	0.042	4276	tags=63%, list=8%, signal=68%
GO_MITOTIC_G2_M_TRANSITION_CHECKPOINT	GO_MITOTIC_G2_M_TRANSITION_CHECKPOINT		30	0.754075	2.21638	0	0.000211398	0.044	1961	tags=47%, list=4%, signal=48%
GO_POSITIVE_REGULATION_OF_GENE_EXPRESSION_EPIGENETIC	GO_POSITIVE_REGULATION_OF_GENE_EXPRESSION_EPIGENETIC		61	0.655662	2.2162	0	0.000213943	0.045	4340	tags=41%, list=8%, signal=44%
GO_POSITIVE_REGULATION_OF_MULTI_ORGANISM_PROCESS	GO_POSITIVE_REGULATION_OF_MULTI_ORGANISM_PROCESS		183	0.523783	2.2159	0	0.000215362	0.045	8351	tags=43%, list=15%, signal=50%
GO_DNA_POLYMERASE_COMPLEX	GO_DNA_POLYMERASE_COMPLEX		16	0.876023	2.21479	0	0.000219502	0.045	4131	tags=75%, list=7%, signal=81%
GO_REGULATION_OF_VIRAL_TRANSCRIPTION	GO_REGULATION_OF_VIRAL_TRANSCRIPTION		64	0.663869	2.21462	0	0.000218929	0.045	6661	tags=52%, list=12%, signal=59%
GO_MODULATION_BY_SYMBIONT_OF_HOST_CELLULAR_PROCESS	GO_MODULATION_BY_SYMBIONT_OF_HOST_CELLULAR_PROCESS		30	0.677488	2.21434	0	0.000222755	0.046	7835	tags=57%, list=14%, signal=66%
GO_NEGATIVE_REGULATION_OF_PROTEIN_ACETYLATION	GO_NEGATIVE_REGULATION_OF_PROTEIN_ACETYLATION		23	0.707369	2.21431	0	0.000222176	0.046	5285	tags=52%, list=10%, signal=58%
GO_POSITIVE_REGULATION_OF_NUCLEAR_DIVISION	GO_POSITIVE_REGULATION_OF_NUCLEAR_DIVISION		66	0.591993	2.21365	0	0.000221601	0.046	3278	tags=26%, list=6%, signal=27%
GO_POSITIVE_REGULATION_OF_RNA_METABOLIC_PROCESS	GO_POSITIVE_REGULATION_OF_RNA_METABOLIC_PROCESS		71	0.63614	2.21361	0	0.000221028	0.046	6093	tags=49%, list=11%, signal=55%
GO_CELLULAR_RESPONSE_TO_OXIDATIVE_STRESS	GO_CELLULAR_RESPONSE_TO_OXIDATIVE_STRESS		286	0.502412	2.21323	0	0.000220459	0.046	6110	tags=34%, list=11%, signal=38%
GO_POSITIVE_REGULATION_OF_CELL_CYCLE_ARREST	GO_POSITIVE_REGULATION_OF_CELL_CYCLE_ARREST		81	0.598905	2.21298	0	0.000221799	0.047	3204	tags=30%, list=6%, signal=31%
GO_REGULATION_OF_DNA_BIOSYNTHETIC_PROCESS	GO_REGULATION_OF_DNA_BIOSYNTHETIC_PROCESS		105	0.603658	2.21295	0	0.00022123	0.047	6482	tags=42%, list=12%, signal=47%
GO_RNA_POLYADENYLATION	GO_RNA_POLYADENYLATION		46	0.71974	2.21149	0	0.000220664	0.047	7866	tags=59%, list=14%, signal=68%
GO_NUCLEOLAR_PART	GO_NUCLEOLAR_PART		181	0.602174	2.21032	0	0.000223689	0.048	6046	tags=44%, list=11%, signal=49%
GO_ANTIGEN_PROCESSING_AND_PRESENTATION_OF_PEPTIDE_ANTIGEN	GO_ANTIGEN_PROCESSING_AND_PRESENTATION_OF_PEPTIDE_ANTIGEN		185	0.641501	2.20976	0	0.00022312	0.048	4144	tags=42%, list=7%, signal=45%
GO_RNA_POLYMERASE_II_PREINITIATION_COMPLEX_ASSEMBLY	GO_RNA_POLYMERASE_II_PREINITIATION_COMPLEX_ASSEMBLY		27	0.7264	2.20942	0	0.000227271	0.049	4541	tags=52%, list=8%, signal=56%
GO_U12_TYPE_SPLICEOSOMAL_COMPLEX	GO_U12_TYPE_SPLICEOSOMAL_COMPLEX		27	0.815549	2.20936	0	0.000226695	0.049	4656	tags=70%, list=8%, signal=77%
GO_RIBOSOME_BINDING	GO_RIBOSOME_BINDING		57	0.653733	2.20866	0	0.000226123	0.049	6912	tags=53%, list=13%, signal=60%
GO_PROTEIN_REFOLDING	GO_PROTEIN_REFOLDING		39	0.712345	2.20822	0	0.000228097	0.049	9139	tags=69%, list=17%, signal=83%
GO_5_3_EXONUCLEASE_ACTIVITY	GO_5_3_EXONUCLEASE_ACTIVITY		17	0.849012	2.20727	0	0.000229399	0.05	7005	tags=71%, list=13%, signal=81%
GO_DNA_DOUBLE_STRAND_BREAK_PROCESSING	GO_DNA_DOUBLE_STRAND_BREAK_PROCESSING		25	0.775554	2.20655	0	0.000228825	0.05	2367	tags=40%, list=4%, signal=42%
[truncated: 2,837 more rows]

## Sheet: Low expression of NDC80
NAME	GS<br> follow link to MSigDB	GS DETAILS	SIZE	ES	NES	NOM p-val	FDR q-val	FWER p-val	RANK AT MAX	LEADING EDGE
[truncated: 1,902 more rows]

[truncated: 1 more sheets: High expression of NDC80]
